# Supplementary material for: Assessing the accuracy of blood RNA profiles to identify patients with post-concussion syndrome: A pilot study in a military patient population
Source: PLoS One. 2017 Sep 1;12(9):e0183113. doi: 10.1371/journal.pone.0183113 (PMC5581162; doi:10.1371/journal.pone.0183113)
Supplement: S1 DATA — (GZ) [file pone.0183113.s001.gz › Hardy_Exon_Reads.txt]

ID	001	002	003	004	005	006	007	009	010	012	013	014	015	017	018	019	020	021	023	024	025	026	027	028	029	030	032	033	034	035	036	037	038	039	040	041	042	043	044	045	046	047	048	049	050	051	052	053	055
Number of Alignments	2.76515e+007	2.15976e+007	1.88793e+007	3.98203e+007	1.61765e+007	2.57425e+007	4.25276e+007	2.25736e+007	1.95364e+007	2.40096e+007	2.19444e+007	3.91571e+007	2.34181e+007	2.1713e+007	1.75239e+007	1.43979e+007	2.70763e+007	2.00659e+007	6.80518e+007	1.85356e+007	1.99644e+007	1.51695e+007	2.05163e+007	1.72589e+007	5.03423e+007	1.41448e+007	1.5566e+007	2.18426e+007	1.98339e+007	8.54047e+006	8.14687e+006	3.30445e+007	1.48206e+007	2.02286e+007	1.55866e+007	9.33635e+006	8.31305e+007	3.12296e+006	2.0124e+007	2.59266e+007	1.39838e+007	3.26136e+006	3.44412e+007	3.69456e+007	3.70133e+007	1.61068e+007	1.9972e+007	1.34988e+007	4.02078e+007
chr1.11874-12228>DDX11L1	0	0	0	0	0	0	0	0	0	0	0	0	0	0	0	0	0	0	0	0	0	0	0	0	0	0	0	0	0	0	0	0	0	0	0	0	0	0	0	0	0	0	0	3	2	0	0	0	2
chr1.12613-12722>DDX11L1	0	0	0	0	0	0	0	0	0	0	0	0	0	0	0	0	0	0	0	0	0	0	0	0	0	0	0	0	0	0	0	0	0	0	2	0	0	0	0	0	0	0	4	19	4	0	0	0	8
chr1.13221-14410>DDX11L1	0	0	0	0	0	0	0	0	0	0	0	0	0	0	0	0	0	0	0	0	0	0	0	0	0	0	0	0	0	0	0	0	0	0	1	0	0	0	0	0	0	0	39.0249	22	13	0	0	9	24
chr1.14362-14830>WASH7P	0	0	0	0	0	0	0	0	0	0	0	0	0	0	0	0	0	0	0	0	0	0	0	0	0	0	0	0	0	0	0	0	0	0	36	0	0	0	0	0	0	1	87	37	50	0	50	3	164
chr1.14970-15039>WASH7P	0	0	0	0	0	0	0	0	0	0	0	0	0	0	0	0	0	0	0	0	0	0	0	0	0	0	0	0	0	0	0	0	0	0	3	0	0	0	0	0	0	0	3	1	5	0	5	0	8
chr1.15796-15948>WASH7P	0	1	2	0	0	0	0	0	0	0	0	0	0	5	0	0	0	0	0	0	0	0	0	0	0	0	0	0	0	1	0	0	0	11	3	0	0	0	0	0	0	0	1	4	12	0	0	10	8
chr1.16607-16766>WASH7P	0	0	0	0	0	0	0	0	0	0	0	0	0	0	0	0	0	0	0	0	0	0	0	0	0	0	0	0	0	0	0	0	0	0	0	0	0	0	0	0	0	0	0	3	1	0	1	0	9
chr1.16858-17056>WASH7P	0	0	0	0	0	0	0	0	0	0	0	0	0	0	0	0	0	0	0	0	0	0	0	0	0	0	0	0	0	0	0	0	0	0	16	0	0	0	0	0	0	0	27	16	34	1	1	0	26
chr1.17233-17369>WASH7P	0	0	0	0	0	0	0	0	0	0	0	0	0	0	0	0	0	0	0	0	0	0	0	0	0	0	0	0	0	0	0	0	0	0	7	0	0	0	0	0	0	0	10	21	16	9	7	12	16
chr1.17606-17743>WASH7P	0	0	0	0	0	0	0	0	0	0	0	0	0	0	0	0	0	0	0	0	0	0	0	0	0	0	0	0	0	0	0	0	0	0	10	0	0	0	0	0	0	0	7	10.0228	11	0	0	6	15
chr1.17915-18062>WASH7P	0	0	0	0	0	0	0	0	0	0	0	0	0	0	0	0	0	0	0	0	0	0	0	0	0	0	0	0	0	0	0	0	0	0	4	0	0	0	0	0	0	0	19	4	26	4	0	26	18
chr1.18268-18367>WASH7P	0	0	0	0	0	0	0	0	0	0	0	0	0	0	0	0	0	0	0	0	0	0	0	0	0	0	0	0	0	0	0	0	0	0	8	0	0	0	0	0	0	0	5	2	19	6	0	5	15
chr1.24738-24892>WASH7P	0	0	0	0	0	0	0	0	0	0	0	0	0	0	0	0	0	0	0	0	0	0	0	0	0	0	0	0	0	0	0	0	0	0	10	0	0	0	0	0	0	0	36	19	36	0	10	6	51
chr1.29321-29371>WASH7P	0	0	0	0	0	0	0	0	0	0	0	0	0	0	0	0	0	0	0	0	0	0	0	0	0	0	0	0	0	0	0	0	0	0	0	0	0	0	0	0	0	0	0	0	0	0	0	0	0
chr1.17369-17437>MIR6859-1	0	0	0	0	0	0	0	0	0	0	0	0	0	0	0	0	0	0	0	0	0	0	0	0	0	0	0	0	0	0	0	0	0	0	0	0	0	0	0	0	0	0	0	0	0	0	0	0	2
chr1.30366-30504>MIR1302-10	0	0	0	0	0	0	0	0	0	0	0	0	0	0	0	0	0	0	0	0	0	0	0	0	0	0	0	0	0	0	0	0	0	0	0	0	0	0	0	0	0	0	0	0	0	0	0	0	0
chr1.34611-35175>FAM138A	0	0	0	0	0	0	0	0	0	0	0	0	0	0	0	0	0	0	0	0	0	0	0	0	0	0	0	0	0	0	0	0	0	0	0	0	0	0	0	0	0	0	0	0	0	0	2	0	0
chr1.35277-35482>FAM138A	0	0	0	0	0	0	0	0	0	0	0	0	0	0	0	0	0	0	0	0	0	0	0	0	0	0	0	0	0	0	0	0	0	0	0	0	0	0	0	0	0	0	0	0	0	0	0	0	0
chr1.35721-36082>FAM138A	0	0	0	0	0	0	0	0	0	0	0	0	0	0	0	0	0	0	0	0	0	0	0	0	0	0	0	0	0	0	0	0	0	0	0	0	0	0	0	0	0	0	0	0	0	0	0	0	0
chr1.69091-70009>OR4F5	0	0	0	0	0	0	0	0	0	0	0	0	0	0	0	0	0	0	0	0	0	0	0	0	0	0	0	0	0	0	0	0	0	0	0	0	0	0	0	0	0	0	0	0	0	0	0	0	0
chr1.134773-139697>LOC729737	168	4	32	162	59	32	198	18	79	146	63	173.038	85	85	22	109	62	124	108.164	67	20	46	75	46	0	30	3	80	40	38	49	25	45	97	345	60	746.741	18	185	72	37	2	454.115	834	1954.65	94	303	66	1910.52
chr1.139790-139848>LOC729737	0	0	0	0	0	0	0	0	0	0	0	0	0	0	0	0	0	0	0	0	0	0	0	0	0	0	0	0	0	0	0	0	0	0	2	0	0	0	0	0	0	0	0	0	2	0	0	0	15
chr1.140075-140567>LOC729737	0	0	0	0	0	0	0	0	0	0	0	0	0	0	0	0	0	0	0	0	0	0	0	0	0	0	0	0	0	0	0	0	0	0	5	0	0	0	0	0	0	0	8	21	27	2	17	6	24.0009
chr1.323892-324061>LOC100132062	0	0	0	0	0	0	0	0	0	0	0	0	0	0	0	0	0	0	0	0	0	0	0	0	0	0	0	0	0	0	0	0	0	0	15	0	0	0	0	0	0	0	15	22	28	9	21	3	31.7824
chr1.324288-324346>LOC100132062	0	0	0	0	0	0	0	0	0	0	0	0	0	0	0	0	0	0	0	0	0	0	0	0	0	0	0	0	0	0	0	0	0	0	0	0	0	0	0	0	0	0	0	6	1	0	0	0	1
chr1.324439-328582>LOC100132062	0	35	10	30	2	0	35	0	1	11	4	0	6	3	4	8	7	0	4	4	0	2	6	1	0	5	0	11	3	7	17	30	30	5	310.3	1	1.78085e-011	2	10	20	0	5.26991e-021	393.984	653.756	1266.4	9.96215	266.372	50.8788	1832.37
chr1.324439-326939>LOC100133331	0	0	0	0	0	0	0	0	0	0	0	0	0	0	0	0	0	0	0	0	0	0	0	0	0	0	0	0	0	0	0	0	0	0	30.5645	0	1	0	0	0	0	0	65.3392	18.6988	0.0356855	1.78451	0.0119552	0.00122073	1.19996
chr1.327036-328582>LOC100133331	0	0	0	0	0	0	0	0	0	0	0	0	0	0	0	0	0	0	9.14868e-010	0	0	0	0	0	0	0	0	0	0	0	0	0	0	0	0.133887	0	0	0	0	0	0	5	70.6749	85.2994	104.281	48.2533	48.6161	2.12001	10.9508
chr1.367659-368598>OR4F16	0	0	0	0	0	0	0	0	0	0	0	0	0	0	0	0	0	0	0	0	0	0	0	0	0	0	0	0	0	0	0	0	0	0	1	0	0	0	0	0	0	0	0	0	2	0	0	2	1
chr1.562760-563204>LOC101928626	0	0	0	0	0	0	0	0	0	0	0	0	0	0	0	0	0	0	0	0	0	0	0	0	0	0	0	0	0	0	0	0	0	0	0	0	0	0	0	0	0	0	0	0	0	0	0	0	0
chr1.563341-563604>LOC101928626	0	0	0	0	0	0	0	0	0	0	0	0	0	0	0	0	0	0	0	0	0	0	0	0	0	0	0	0	0	0	0	0	0	0	0	0	0	0	0	0	0	0	0	0	0	0	0	0	0
chr1.564299-564390>LOC101928626	0	0	0	0	0	0	0	0	0	0	0	0	0	0	0	0	0	0	0	0	0	0	0	0	0	0	0	0	0	0	0	0	0	0	0	0	0	0	0	0	0	0	0	0	0	0	0	0	0
chr1.567705-567794>MIR6723	0	0	13	0	0	0	0	0	0	0	0	0	0	0	0	0	0	0	0	0	0	0	0	0	0	0	0	0	0	0	0	0	0	0	2	0	1	0	0	0	0	0	0	9	0	0	0	0	0
chr1.621096-622035>OR4F16	0	0	0	0	0	0	0	0	0	0	0	0	0	0	0	0	0	0	0	0	0	0	0	0	0	0	0	0	0	0	0	0	0	0	0	0	0	0	0	0	0	0	0	0	2	0	0	1	2
chr1.661139-665185>LOC100133331	10.0017	2	2	9	3	1	15.0055	9	3	1	11	1	0	3	6	4	14	0	22	6	1	0	9	0	1	12	0	0	3	7	0	1	2	0	121.068	2	5	0	19	59	0	0	278.045	322.001	559.853	91	113	24	752.11
chr1.665278-665336>LOC100133331	0	0	0	0	2	0	0	0	0	0	1	0	0	0	0	0	0	0	0	0	0	0	1	0	0	0	0	0	0	0	0	0	0	0	3	0	0	0	0	0	0	0	0	2	0	0	0	0	0
chr1.665563-665732>LOC100133331	0	0	0	0	0	0	0	0	0	0	0	0	0	0	0	0	0	0	0	0	0	0	0	0	0	0	0	0	0	0	0	0	0	0	0	0	0	0	0	0	0	0	0	2	1	0	0	1	3
chr1.700245-700628>LOC100288069	0	0	0	0	0	0	0	0	0	0	0	0	0	0	0	0	0	0	0	0	0	0	0	0	0	0	0	0	0	0	0	0	0	0	13	0	0	0	0	0	0	0	16	32	44	5	9	0	26.0033
chr1.701709-701768>LOC100288069	0	0	0	0	0	0	0	0	0	0	0	0	0	0	0	0	0	0	0	0	0	0	0	0	0	0	0	0	0	0	0	0	0	0	1	0	0	0	0	0	0	0	0	0	3	6	2	0	2
chr1.703928-703994>LOC100288069	0	0	0	0	0	0	0	0	0	0	0	0	0	0	0	0	0	0	0	0	0	0	0	0	0	0	0	0	0	0	0	0	0	0	11	0	0	0	0	0	0	0	13	18	19	27	35	10	10
chr1.704877-705093>LOC100288069	0	0	0	0	0	0	0	0	0	0	0	0	0	0	0	0	0	0	0	0	0	0	0	0	0	0	0	0	0	0	0	0	0	0	4	0	0	0	0	0	0	0	4	11	18	9.06309	5	1	25
chr1.708356-708488>LOC100288069	0	0	0	4	0	0	1	0	0	1	0	0	11	0	26	0	0	0	2	0	0	6	0	0	0	0	0	0	0	0	0	0	0	0	1	0	0	0	0	0	0	0	1	5	16	4	0	0	2
chr1.709551-709661>LOC100288069	0	0	0	0	0	0	0	0	0	0	0	0	0	0	0	0	0	0	0	0	0	0	0	0	0	0	0	0	0	0	0	0	0	0	3	0	0	0	0	0	0	0	3	2	2	0	5	0	2
chr1.713664-714069>LOC100288069	0	0	0	15	2	5	2	0	1	0	6	0	0	0	1	0	0	0	5	0	1	2	0	1	0	1	0	0	2	0	15	0	1	9	3	0	0	0	10	7	0	0	0	2	7	0	0	0	11
chr1.752751-753583>FAM87B	0	0	0	0	0	0	0	0	0	0	0	0	0	0	0	0	0	0	0	0	0	0	0	0	0	0	0	0	0	0	0	0	0	0	0	0	0	0	0	0	0	0	0	0	0	0	0	0	0
chr1.754103-755215>FAM87B	0	0	0	0	0	0	0	0	0	0	0	0	0	0	0	0	0	0	0	0	0	0	0	0	0	0	0	0	0	0	0	0	0	0	0	0	0	0	0	0	0	0	0	0	0	0	0	0	0
chr1.761586-762903>LINC00115	26	0	13	48	9	0	14	26	8	14	6	0	2	15	7	9.00789	0	15	54	0	12	14	25	3	0	11	0	0	13	0	0	0	13	24	79	0	2	1	44	69.1192	0	1	118	96	78	1	67	44	97.2924
chr1.762971-763156>LINC01128	0	0	0	0	0	0	0	0	1	0	0	0	0	1	0	1	0	0	0	0	0	0	0	0	0	0	0	0	0	0	0	0	0	0	3	0	0	0	0	0	0	0	0	0	8	0	0	0	13
chr1.764383-764485>LINC01128	0	0	0	0	0	0	1	0	0	0	0	0	0	0	0	0	0	0	0	0	0	0	0	0	0	0	0	1	0	0	0	0	0	0	1	0	0	0	0	0	0	0	0	0	2	0	0	0	0
chr1.783034-783187>LINC01128	0	0	2	10	2	5	10	0	1	0	0	0	0	0	18	0	0	0	6	0	1	0	0	8	2	0	0	0	1	8	0	1	2	0	0	0	0	0	6	0	0	0	0	0	3	0	0	0	1
chr1.787307-787491>LINC01128	21	0	0	0	8	2	2	0	5	0	3	0	0	3	0	0	0	0	14	0	3	4	12	0	8	1	0	0	6	0	0	0	4	0	1	0	0	0	0	36	0	0	0	1	1	66	0	0	18
chr1.788051-788147>LINC01128	0	0	0	0	0	0	0	0	0	0	0	0	0	0	0	0	0	0	0	0	0	0	0	0	0	0	0	0	0	0	0	0	0	0	0	0	0	0	0	0	0	0	0	0	0	0	0	0	0
chr1.788771-794827>LINC01128	37	72	34	85	14	62	72	52	44	23	50	179.184	32	57	21	31	17	119	189	0	42	41	40	49	429	22	1	98	68.0541	16	20	142	30	57	84	13	159.072	2	40	37	0	0	158	96	117	68	61	28	214
chr1.776580-778985>LINC01128	16	3	4	51	40	1	69	27	23	19	42	6	9	28	15	18	20	20	120	27	37	28	8	3	2	20	10	0	30	5	9	56	26	17	12	0	1	5	2	0	0	0	33	44	70	0	30	32	94
chr1.763178-763230>LINC01128	0	0	0	0	0	0	0	0	0	0	0	0	0	0	0	0	0	0	0	0	0	0	0	0	0	0	0	0	0	0	0	0	0	0	0	0	0	0	0	0	0	0	0	0	0	0	0	0	0
chr1.803451-804056>FAM41C	0	0	0	0	0	0	0	0	0	0	0	0	0	0	0	0	0	0	0	0	0	0	0	0	1	0	2	0	0	0	0	0	0	0	2	0	0	0	0	0	0	0	2	8	6	0	3	0	10
chr1.809492-810536>FAM41C	0	0	0	0	0	0	0	0	0	0	0	1	0	0	0	0	0	0	0	1	0	0	0	0	0	0	0	0	0	0	0	0	0	0	0	0	0	0	0	0	0	0	0	0	0	0	0	0	0
chr1.812126-812183>FAM41C	0	0	0	0	0	0	0	0	0	0	0	0	0	0	0	0	0	0	0	0	0	0	0	0	0	0	0	0	0	0	0	0	0	0	0	0	0	0	0	0	0	0	0	0	0	0	0	0	0
chr1.852198-853101>LOC100130417	0	0	0	0	0	0	0	0	0	1	0	0	0	0	0	0	0	0	0	0	0	0	0	0	0	0	0	0	0	0	0	0	1	0	0	0	1	0	0	0	0	0	0	0	0	0	0	0	1
chr1.853402-853556>LOC100130417	0	0	0	0	0	0	0	0	0	0	0	0	0	0	0	0	0	0	0	0	0	0	0	0	0	0	0	0	3.12428e-011	0	0	0	0	0	0	0	1	0	0	0	0	0	0	0	0	0	0	0	0
chr1.854205-854296>LOC100130417	0	0	0	0	0	0	0	0	0	0	0	0	0	0	0	0	0	0	0	0	0	0	0	0	0	0	0	0	0	0	0	0	0	0	0	0	0	0	0	0	0	0	0	0	0	0	0	0	0
chr1.854715-855073>LOC100130417	0	0	0	0	0	0	0	0	0	0	0	0	0	0	0	0	0	0	0	0	0	0	0	0	0	0	0	0	0	0	0	0	0	0	1	0	0	0	0	0	0	0	0	1	0	0	0	0	0
chr1.853402-853496>LOC100130417	0	0	0	0	0	0	0	0	0	0	0	0	0	0	0	0	0	0	0	0	0	0	0	0	0	0	0	0	1	0	0	0	0	0	0	0	0	0	0	0	0	0	0	0	0	0	0	0	0
chr1.861121-861181>SAMD11	0	0	0	0	0	0	0	0	0	0	0	0	0	0	0	0	0	0	0	0	0	0	0	0	0	0	0	0	0	0	0	0	0	0	0	0	0	0	0	0	0	0	0	0	0	0	0	0	0
chr1.861302-861394>SAMD11	0	0	0	0	0	0	0	0	0	0	0	0	0	0	0	0	0	0	0	0	0	0	0	0	0	0	0	0	0	0	0	0	0	0	0	0	0	0	0	0	0	0	0	0	0	0	0	0	0
chr1.865535-865717>SAMD11	0	0	0	0	0	0	0	0	0	0	0	0	0	0	0	0	0	0	0	0	0	0	0	0	0	0	0	0	0	0	0	0	0	0	0	0	0	0	0	0	0	0	0	0	0	0	0	0	0
chr1.866419-866470>SAMD11	0	0	0	0	0	0	0	0	0	0	0	0	0	0	0	0	0	0	0	0	0	0	0	0	0	0	0	0	0	0	0	0	0	0	0	0	0	0	0	0	0	0	0	0	0	0	0	0	0
chr1.871152-871277>SAMD11	0	0	0	0	0	0	0	0	0	0	0	0	0	0	0	0	0	0	0	0	0	0	0	0	0	0	0	0	0	0	0	0	0	0	0	0	0	0	0	0	0	0	0	0	0	0	0	0	0
chr1.874420-874510>SAMD11	0	0	0	0	0	0	0	0	0	0	0	0	0	0	0	0	0	0	0	0	0	0	0	0	0	0	0	0	0	0	0	0	0	0	0	0	0	0	0	0	0	0	0	0	0	0	0	0	0
chr1.874655-874841>SAMD11	0	0	0	0	0	0	0	0	0	0	0	0	0	0	0	0	0	0	0	0	0	0	0	0	0	0	0	0	0	0	0	0	0	0	0	0	0	0	0	0	0	0	0	0	0	0	0	0	0
chr1.876524-876687>SAMD11	0	0	0	0	0	0	0	0	0	0	0	0	0	0	0	0	0	0	0	0	0	0	0	0	0	0	0	0	0	0	0	0	0	0	0	0	0	0	0	0	0	0	0	0	0	0	0	0	0
chr1.877516-877632>SAMD11	0	0	0	0	0	0	0	0	0	0	0	0	0	0	0	0	0	0	0	0	0	0	0	0	0	0	0	0	0	0	0	0	0	0	0	0	0	0	0	0	0	0	0	0	0	0	0	0	0
chr1.877790-877869>SAMD11	0	0	0	0	0	0	0	0	0	0	0	0	0	0	0	0	0	0	0	0	0	0	0	0	0	0	0	0	0	0	0	0	0	0	0	0	0	0	0	0	0	0	0	0	0	0	0	0	0
chr1.877939-878439>SAMD11	0	0	0	0	0	1	0	0	0	0	0	0	0	0	0	0	0	0	0	0	0	0	0	0	0	0	0	0	0	0	0	0	0	0	0	0	0	0	0	0	0	0	0	1	0	0	0	0	0
chr1.878633-878758>SAMD11	0	0	0	0	0	0	0	0	0	0	0	0	0	0	0	0	0	0	0	0	0	0	0	0	0	0	0	0	0	0	0	0	0	0	0	0	0	0	0	0	0	0	0	0	0	0	1	0	0
chr1.879078-879189>SAMD11	0	0	0	0	0	0	0	0	0	0	0	0	0	0	0	0	0	1	0	0	0	0	0	0	0	0	0	0	0	0	0	0	0	0	0	0	0	0	0	0	0	0	0	0	0	0	0	0	0
chr1.879288-879962>SAMD11	0	0	0	0	0	0	0	0	0	0	0	0	0	0	0	0	0	0	0	0	0	0	0	0	0	0	0	0	0	0	0	0	0	0	0	0	1	0	0	0	0	0	0	0	0	0	0	0	0
chr1.879583-880181>NOC2L	33	0	4	18	8	7	36	8	13	23	16	47	5	2	1	11	20	3	52	2	15	7	10	7	22	13	0	1	14	0	0	23	8	17	19	15	1	10	7	5	0	3	2	14	30.0168	0	32	11	54.0258
chr1.880437-880527>NOC2L	17	0	0	4	0	0	6	0	7	0	8	0	7	1	0	4	0	0	19	1	4	2	6	0	0	0	0	0	0	0	0	0	0	8	5	0	0	0	0	0	0	0	3	0	22	0	0	0	2
chr1.880898-881034>NOC2L	40	0	1	17	5	0	8	0	42	3	17	0	33	26	15	10	0	0	72	19	42	6	9	4	0	15	0	12	21	0	0	18	15	27	9	0	0	0	0	0	0	0	6	13	53	0	0	0	46
chr1.881553-881667>NOC2L	0	0	3	7	5	21	3	4	1	0	8	96.6962	9	5	3	2	15	0	18	12	2	2	0	2	0	3	0	0	1	0	0	5	3	0	3	2	0	0	5	0	0	0	0	24	17	0	0	0	0
chr1.881782-881926>NOC2L	27	0	0	1	2	0	20	0	3	0	2	0	6	1	0	0	0	0	3	0	6	6	0	4	0	3	0	0	3	0	0	0	1	0	4	0	0	0	0	0	0	0	14	3	2	0	0	0	0
chr1.883511-883613>NOC2L	0	0	0	0	0	0	0	4	0	0	0	0	0	0	0	0	0	0	4	0	0	0	4	0	0	0	0	0	0	0	4	0	0	0	2	0	0	0	0	0	0	0	7	6	11	0	0	3	0
chr1.883870-883984>NOC2L	0	0	0	28	5	20	11	11	10	12	26	1	17	16	19	4	0	0	66.3857	0	22	7	16	6	0	10	46	39	8	0	0	0	6	33	1	0	23	1	3	0	0	0	38	33	60	0	0	0	61.9629
chr1.886507-886619>NOC2L	0	0	0	1	1	0	4	0	2	0	4	0	0	0	0	1	0	0	8	0	2	3	0	0	0	0	0	0	1	0	0	0	2	0	4	5	0	0	23	0	0	0	0	4	6	0	0	0	8
chr1.887380-887520>NOC2L	38	0	6	10	0	0	2	0	13	0	12	0	6	0	0	6	0	93	58	0	9	4	14	1	0	0	0	5	8	0	0	2	2	8.00702	10	0	0	2	0	0	0	0	1	24	39	0	0	0	7.01969
chr1.887792-887981>NOC2L	15	84	4	12	1	15	13	8	17.3484	3	8	0	19	4	0	6	0	0	14	0	7	5	13	0	0	12	0	0	4	0	13	0	0	6	10	0	1	2	36	0	0	0	19	5	5	0	0	0	62.0002
chr1.888555-888669>NOC2L	0	0	1	0	7	1	0	0	0	0	0	0	0	0	0	0	0	0	3	0	0	0	0	0	0	0	0	0	0	0	0	0	0	0	1	0	0	0	0	0	0	0	35	0	9	0	0	0	10
chr1.889162-889273>NOC2L	19	0	0	4	3	0	0	5	0	0	8	0	0	0	0	3	0	0	3	0	3	1	1	0	0	0	0	11	5	0	0	0	0	1	6	0	57	0	1	0	0	0	28	0	4	0	0	0	0
chr1.889384-889463>NOC2L	8	0	0	0	0	0	2	1	0	0	5	0	0	4	0	4	0	0	6.00002	0	2	3	0	0	0	0	0	0	1	0	0	0	0	0	0	0	0	0	0	0	0	0	13	0	5	0	0	7	8
chr1.891303-891394>NOC2L	2	0	0	10	3	1	5	0	0	0	10	0	0	4	0	1	0	0	12	0	0	1	2	0	0	0	0	0	4	0	0	0	8	2	1	1	1	0	0	7	0	0	1	0	7	0	0	0	8
chr1.891475-891596>NOC2L	0	0	2	0	0	12	4	0	5	0	2	0	0	0	0	0	0	0	3	0	2	1	0	0	0	0	0	0	0	5	0	0	0	0	1	0	0	0	0	0	0	0	7	0	1	0	0	0	0
chr1.892274-892406>NOC2L	55.2184	0	4	8	1	1	3	0	4	2	7	44	0	2	0	5	0	0	25	12	15	4	1	0	0	0	0	0	0	0	0	14	1	10	10	0	70.3295	0	0	0	0	0	0	10	5	0	0	16	4
chr1.892479-892654>NOC2L	9	0	0	14	2	26	3	1	0	1	0	0	0	11	2	1	1	0	25	15	11	3	0	0	0	4	0	0	3	0	38	13	6	0	23	0	0	0	0	52	0	0	60	33	2	102.914	0	0	22
chr1.894309-894462>NOC2L	19	1	15	16	0	16	19	0	0	0	6	0	0	0	0	2	0	0	9	0	1	7	1	0	0	1	0	2	5	4	0	0	2	0	8	0	0	0	0	0	0	0	11.0002	0	4	0	0	0	18
chr1.894595-894680>NOC2L	1	0	0	2	0	0	0	0	0	0	0	0	0	0	0	0	0	0	0	0	0	0	0	0	0	0	0	0	0	0	0	0	0	5	2	0	0	0	0	0	0	0	9	0	0	0	0	0	0
chr1.895967-896181>KLHL17	0	0	0	0	0	0	0	0	1	0	0	0	0	0	0	0	0	0	6	0	0	1	0	0	0	0	0	0	0	0	0	0	0	0	2	0	0	0	0	0	0	0	0	0	1	0	0	0	0
chr1.896673-896933>KLHL17	0	0	0	0	8	0	6	0	0	0	1	0	18	0	0	0	0	0	3	0	3	1	0	0	0	0	0	0	0	0	0	0	0	2	1	0	0	0	0	0	0	0	2	0	4	0	0	0	3
chr1.897009-897131>KLHL17	0	0	0	1	0	0	2	2	0	0	3	0	0	0	0	0	0	0	17	0	3	2	0	0	0	0	0	0	2	5	0	16	0	0	0	0	0	0	0	0	0	0	1	0	0	0	0	0	6
chr1.897206-897428>KLHL17	0	0	0	0	0	8	1	0	0	0	2	0	0	2	0	1	0	0	5	0	0	0	0	4	0	0	0	0	1	0	0	0	0	7	0	0	0	0	0	0	0	0	4	0	0	0	0	0	3
chr1.897735-897852>KLHL17	0	0	4	7	0	0	9	5	1	0	3	0	0	0	0	0	0	0	0	0	0	0	0	1	4	0	0	0	2	0	0	0	0	0	0	0	0	0	0	0	0	1	0	0	0	0	24	0	14
chr1.898084-898298>KLHL17	11	0	1	0	2	11	0	2	2	0	0	0	0	0	0	1	0	0	3	0	2	3	4	0	0	0	0	0	7	0	0	0	7	0	3	0	0	0	0	0	0	0	5	0	7	0	0	0	1
chr1.898489-898634>KLHL17	0	0	0	0	0	0	1	0	0	0	0	0	0	0	0	0	0	0	0	0	0	0	0	0	0	0	0	0	0	0	0	0	0	0	2	0	0	0	0	0	0	0	0	0	0	0	0	0	6
chr1.898717-898885>KLHL17	2	0	3	4	0	0	3	0	1	0	0	0	5	0	0	2	0	0	7	0	0	1	3	0	0	0	5	0	0	0	0	0	0	0	0	0	0	0	0	0	0	0	0	0	1	0	0	1	21
chr1.899300-899389>KLHL17	0	0	0	3	0	0	0	0	0	0	0	0	0	0	0	0	0	0	0	0	1	0	2	0	0	0	0	0	0	0	0	0	0	0	0	0	0	0	0	0	0	0	8	0	0	0	0	0	0
chr1.899487-899561>KLHL17	0	0	0	0	0	0	0	0	0	0	0	0	0	0	0	0	0	0	1	0	0	0	0	0	0	0	0	0	0	0	0	0	0	0	0	0	0	0	0	0	0	0	0	0	6	0	0	0	0
chr1.899729-899911>KLHL17	4	0	1	0	3	0	5	0	2	0	2	0	1	11	1	0	0	0	12	0	0	1	0	0	0	0	0	0	0	0	0	0	0	14	3	0	0	0	3	0	0	0	10	0	1	0	0	0	0
chr1.900343-901100>KLHL17	14	0	0	21	1	19	56.0009	25	14	2	0	0	0	3	19	6	0	0	47	7	5	6	3	3	0	4	0	59	4	4	3	0	3	0	7	0	57.0545	2	54	0	0	0	4	13	12	0	1	0	10
chr1.901877-901995>PLEKHN1	0	0	0	0	0	0	0	0	0	0	0	0	0	0	0	0	0	0	3	0	0	0	0	0	0	0	0	0	0	0	0	0	0	0	5	0	0	0	0	0	0	0	0	0	0	0	0	0	0
chr1.902084-902184>PLEKHN1	0	0	0	0	0	0	0	0	0	0	0	0	0	0	0	0	0	0	0	0	0	0	0	0	0	0	0	0	0	0	0	0	0	0	0	0	0	0	0	0	0	0	0	0	1	0	0	0	0
chr1.905657-905804>PLEKHN1	0	0	1	0	0	0	0	0	1	0	0	0	0	0	0	0	0	0	2	0	0	0	0	0	0	0	0	0	0	0	0	0	0	0	0	0	0	0	0	0	0	0	0	0	0	0	0	0	5
chr1.905901-905982>PLEKHN1	0	0	0	0	0	0	0	0	0	0	0	0	0	0	0	0	0	0	0	0	0	1	1	0	0	0	0	0	1	0	0	0	0	0	0	0	0	0	0	0	0	0	0	0	0	0	0	0	0
chr1.906066-906139>PLEKHN1	0	0	0	0	0	0	0	0	0	0	0	0	0	0	0	0	0	0	0	0	0	0	0	0	0	0	0	0	0	0	0	0	0	0	0	0	0	0	0	0	0	0	0	0	0	0	0	0	0
chr1.906259-906387>PLEKHN1	0	0	0	0	0	0	0	0	0	0	0	0	0	0	0	0	0	0	0	0	0	0	0	0	0	0	0	0	0	0	0	0	0	0	0	0	0	0	0	0	0	0	0	0	0	0	0	0	1
chr1.906457-906589>PLEKHN1	0	0	0	0	0	0	0	0	0	0	0	0	0	0	0	0	0	0	0	0	0	0	0	0	1.67174e-007	0	0	0	0	0	0	0	0	0	0	0	0	0	0	0	0	0	0	0	0	0	0	0	0
chr1.906704-906785>PLEKHN1	0	0	0	0	0	0	0	7	0	0	0	0	0	0	0	0	0	0	0	0	0	1	0	0	0	0	0	0	0	0	0	0	0	0	0	0	0	0	0	0	0	0	0	10	0	0	0	0	0
chr1.907455-907531>PLEKHN1	0	0	0	0	0	0	0	0	0	0	0	0	0	0	0	0	0	0	4	0	0	0	0	0	0	0	0	0	0	0	0	0	0	0	0	0	0	0	0	0	0	0	0	0	0	0	0	0	0
chr1.907668-907805>PLEKHN1	0	0	0	0	0	0	0	0	0	0	0	0	0	0	0	0	0	0	0	0	0	0	0	0	0	0	0	0	0	0	0	0	0	2	0	0	0	0	0	0	0	0	0	0	0	0	0	0	0
chr1.908241-908391>PLEKHN1	0	0	0	0	0	0	1	0	0	0	1	0	0	0	0	0	0	0	0	0	0	0	0	0	0	0	0	0	0	0	0	0	0	0	0	0	0	0	0	0	0	0	0	0	0	0	0	0	0
chr1.908880-909021>PLEKHN1	0	0	0	4	0	0	0	0	0	0	0	0	0	0	0	0	0	0	0	0	0	0	0	0	0	0	0	0	0	0	0	0	0	0	0	0	0	0	0	0	0	0	11	0	0	0	0	0	0
chr1.909213-909432>PLEKHN1	4	0	0	0	0	0	0	0	0	0	0	0	0	0	0	0	0	0	0	0	0	0	0	0	0	0	0	0	0	0	0	0	0	7	0	0	0	0	0	0	0	0	0	0	2	0	0	0	0
chr1.909696-909745>PLEKHN1	0	0	0	0	0	0	0	0	0	0	0	0	0	0	0	0	0	0	0	0	0	0	0	0	0	0	0	0	0	0	0	0	0	0	0	0	0	0	0	0	0	0	0	0	0	0	0	0	0
chr1.909822-910485>PLEKHN1	0	0	0	0	0	0	0	0	1	0	0	0	0	0	21	0	0	0	0	0	0	1	0	0	1	0	0	0	0	0	0	0	0	0	0	0	0	0	0	0	0	0	1	1	2	0	0	0	0
chr1.906493-906589>PLEKHN1	0	0	0	0	0	0	0	0	0	0	0	0	0	0	0	0	0	0	0	0	0	0	0	0	1	0	0	0	0	0	0	0	0	0	0	0	0	0	0	0	0	0	0	0	0	0	0	0	0
chr1.908566-908707>PLEKHN1	0	0	0	1	0	0	0	0	0	0	0	0	0	0	0	0	0	0	0	0	0	0	0	0	0	0	0	0	0	0	0	1	0	0	0	0	0	0	0	0	0	0	0	0	0	0	0	0	0
chr1.910579-911650>PERM1	0	0	0	0	0	0	0	0	0	0	0	0	0	5	0	0	1	0	1	0	0	0	0	0	0	0	0	0	1	0	0	0	0	0	1	0	0	0	0	0	0	0	0	0	0	0	1	0	0
chr1.911879-912005>PERM1	0	0	0	0	0	0	0	0	0	0	0	0	0	0	0	0	0	0	0	0	0	0	0	0	0	0	0	0	0	0	0	0	0	0	0	0	0	0	0	0	0	0	1	0	0	0	0	0	0
chr1.914261-916428>PERM1	0	0	0	0	0	0	0	0	0	0	0	0	0	0	0	0	0	5.99199e-005	0	0	0	0	0	0	0	0	0	0	0	0	0	0	0	0	0	0	0	0	0	0	0	0	5.99199e-005	5.99199e-005	0	0	0	0	1
chr1.917445-917498>PERM1	0	0	0	0	0	0	0	0	0	0	0	0	0	0	0	0	0	0	0	0	0	0	0	0	0	0	0	0	0	0	0	0	0	0	0	0	0	0	0	0	0	0	0	0	0	0	0	0	0
chr1.914261-916038>PERM1	0	0	0	0	0	0	0	0	0	0	0	0	0	0	0	0	0	0.99994	0	0	0	0	0	0	0	0	0	0	0	0	0	0	0	0	0	0	0	0	0	0	0	0	0.99994	0.99994	0	0	0	0	0
chr1.916517-916554>PERM1	0	0	0	0	0	0	0	0	0	0	0	0	0	0	0	0	0	0	0	0	0	0	0	0	0	0	0	0	0	0	0	0	0	0	0	0	0	0	0	0	0	0	0	0	0	0	0	0	0
chr1.934342-934813>HES4	0	0	0.44806	8	0	0	1.34418	0	3	0	3.58448	3.13642	0.44806	0.44806	0	0	0	0	5.02363	0	0.44806	0	0.896121	3	0	0	0	3.13642	0	0	0	0	0.896121	5	0	4.03254	0	0	0	0	0	0	0	4.4806	3.13642	0	0	6.27285	2.68836
chr1.934906-934994>HES4	0	0	0	0	0	0	0	8	0	0	1	0	0	0	0	0	0	0	0	0	0	0	2	0	0	0	0	0	0	0	0	0	0	0	0	0	0	0	0	0	0	0	0	0	0	0	0	0	0
chr1.935072-935168>HES4	0	0	0	0	8	9.18677	0	0	0	0	18.9981	0	3.99975	0	0	0	0	0	22	0	3	0	0	0	0	0	0	0	0	0	0	0	1	13	4	0	1	0	0	0	0	0	9.99927	0	6	0	0	0	0
chr1.935246-935553>HES4	0	0	0	0	0	0	0	0	0	0	0.993792	0	0.999216	0	0	0	1	0	0	0	0	0	0	0	0	0	0	0	0	0	0	0	0	0	0	0	0	0	0	0	0	0	0.997666	0	0	0	0	0	0
chr1.934344-934813>HES4	0	0	0.55194	0	0	0	1.65582	0	2.88549e-009	0	4.41552	3.86358	0.55194	0.55194	0	0	0	0	4.77397e-005	0	0.55194	0	1.10388	2.5711e-024	0	0	0	3.86358	0	0	0	0	1.10388	0	0	4.96746	0	0	0	0	0	0	0	5.5194	3.86358	0	0	7.72715	3.31164
chr1.935072-935553>HES4	0	0	0	0	4.06697e-034	4.67031e-034	0	0	0	0	0.00814723	0	0.00102864	0	0	0	2.78402e-010	0	1.11842e-033	0	1.52512e-034	0	0	0	0	0	0	0	0	0	0	0	5.08371e-035	6.60883e-034	2.03349e-034	0	5.08371e-035	0	0	0	0	0	0.00306415	0	3.05023e-034	0	0	0	0
chr1.948847-948957>ISG15	10	0	3	4	3	3	5	4	8	40	21	0	14	0	0	0	2	0	4	0	2	0	13	0	0	1	0	0	1	0	0	0	0	0	1	0	0	0	0	6	0	0	1	24	32	0	0	20	9
chr1.949364-949920>ISG15	63	1	113	59	38	51	184	24	64	322	305	21	110	31	9	41	28	47	214.03	9	45	27	15.0383	24	15	15	0	57	43	16	0	62	28	64	45	7	197.082	0	15	45	1	0	65	171.124	139	19	46	35	334.452
chr1.955503-955754>AGRN	0	0	0	0	0	0	0	0	0	0	0	0	0	0	0	0	0	0	0	0	0	0	0	0	0	0	0	0	0	0	0	0	0	0	0	0	0	0	0	0	0	0	0	0	0	0	0	0	0
chr1.957581-957843>AGRN	0	0	0	0	0	0	5	0	3	22	3	0	0	0	0	2	0	0	3	0	0	1	0	0	0	1	0	0	3	0	0	0	0	0	3	0	2	0	8	0	0	0	0	0	7	0	0	0	0
chr1.970657-970705>AGRN	0	0	0	0	0	0	0	0	0	0	0	0	0	0	0	0	0	0	0	0	0	0	0	0	0	0	0	0	0	0	0	0	0	0	0	0	0	0	0	0	0	0	0	0	0	0	0	0	0
chr1.976045-976261>AGRN	0	0	0	0	0	0	0	0	0	0	0	0	0	0	0	0	0	0	0	0	0	0	0	0	0	0	0	0	0	0	0	0	0	0	0	0	0	0	0	0	0	0	0	0	0	0	0	0	0
chr1.976553-976778>AGRN	0	0	0	0	0	0	0	0	0	0	0	0	0	0	0	0	0	0	0	0	0	0	0	0	0	0	0	0	0	0	0	0	0	0	0	0	0	0	0	0	0	0	0	0	7	0	0	0	0
chr1.976858-977083>AGRN	0	0	0	0	0	0	1	0	1	0	0	0	0	0	0	0	0	0	0	0	1	0	1	0	0	0	0	0	0	0	0	0	0	0	0	0	0	0	0	0	0	0	0	0	0	0	0	0	0
chr1.977336-977543>AGRN	0	0	1	1	0	0	0	0	0	0	7	0	0	0	0	0	0	0	0	0	0	0	6	3	0	0	0	0	0	0	0	0	0	0	0	0	1	0	0	0	0	0	0	0	1	0	0	0	0
chr1.978619-978838>AGRN	0	0	0	0	0	0	0	0	0	0	0	0	0	0	0	0	0	0	4	0	3	0	0	0	0	0	0	0	0	0	0	8	0	0	0	0	0	0	0	0	0	0	0	0	0	0	0	0	0
chr1.978918-979113>AGRN	0	0	0	0	0	0	1	0	0	4	4	0	14	0	0	0	0	0	0	0	0	0	0	0	0	0	0	0	0	0	0	0	0	0	0	0	0	0	0	0	0	0	0	0	0	0	0	0	0
chr1.979203-979404>AGRN	0	0	0	0	0	0	0	0	0	0	0	0	0	0	0	0	0	0	0	0	0	0	0	0	0	0	0	0	0	0	0	0	0	0	0	0	8	0	0	0	0	0	0	0	0	0	0	0	0
chr1.979489-979638>AGRN	0	0	0	0	0	0	3	0	0	6	0	0	0	0	0	0	0	0	0	0	0	0	1	0	0	0	0	0	0	0	0	0	1	0	0	0	0	0	0	0	0	0	3	0	1	0	0	0	10
chr1.979714-979820>AGRN	0	0	0	0	0	0	0	0	0	0	0	0	6	0	0	0	0	0	1	0	0	0	0	0	0	0	0	0	0	0	0	0	0	0	0	0	0	0	0	0	0	0	0	0	0	0	0	0	0
chr1.980541-980658>AGRN	0	0	0	0	0	0	0	0	0	3	2	0	0	0	0	0	0	0	0	0	0	0	0	0	0	0	0	0	0	0	0	0	0	0	0	0	0	0	0	0	0	0	0	0	0	0	0	0	3
chr1.980739-980904>AGRN	0	0	0	0	0	0	1	0	0	0	1	0	0	0	4	0	0	0	1	0	2	0	0	0	0	0	0	0	0	0	0	0	0	0	0	0	0	0	0	0	0	0	0	0	0	0	0	0	0
chr1.981113-981257>AGRN	0	0	0	0	0	0	0	0	0	0	0	0	0	0	0	0	0	0	0	0	0	0	0	0	0	0	0	0	0	0	0	0	0	0	0	0	0	0	0	0	0	0	0	0	0	0	0	0	0
chr1.981344-981469>AGRN	0	0	0	0	0	1	0	0	0	0	4	0	34	0	0	0	0	0	0	0	0	0	0	0	0	0	0	0	0	0	0	0	0	0	0	0	0	0	0	0	0	0	0	0	0	0	0	0	0
chr1.981540-981646>AGRN	0	0	0	2	0	0	0	0	0	0	3	0	0	0	0	2	0	0	1	0	0	0	0	0	0	0	0	0	1	0	0	0	0	0	0	0	0	0	0	0	0	0	0	0	0	0	0	0	0
chr1.981777-982116>AGRN	2	0	0	0	0	0	0	0	0	4	6	0	0	0	0	0	0	0	10	0	0	0	0	0	0	0	0	0	0	0	0	0	0	0	0	0	0	0	0	0	0	0	0	0	0	0	0	0	0
chr1.982200-982338>AGRN	0	0	0	0	0	0	0	0	0	0	0	0	0	1	0	0	0	0	0	0	0	0	0	0	0	0	0	0	0	0	0	0	0	0	0	0	0	0	0	0	0	0	11	0	0	0	0	0	0
chr1.982707-982835>AGRN	0	0	0	0	0	0	2	0	0	0	8	0	0	0	0	0	0	0	0	0	0	0	0	0	0	0	0	0	0	0	0	0	0	0	0	0	0	0	0	0	0	0	0	0	0	0	0	0	0
chr1.982953-983068>AGRN	0	0	1	0	0	0	3	0	0	0	0	0	0	0	0	0	0	0	0	0	0	0	0	0	0	1	0	0	0	0	0	0	0	0	0	0	0	0	21	0	0	0	0	0	0	0	0	0	0
chr1.983156-983276>AGRN	0	0	0	0	0	0	0	0	0	0	0	0	0	0	0	0	0	0	0	0	0	0	0	0	0	0	0	0	0	0	0	0	0	0	0	0	0	0	0	0	0	0	0	0	0	0	0	0	0
chr1.983392-983746>AGRN	6	0	0	0	0	1	1	0	0	0	2	0	0	0	0	1	0	0	0	0	0	0	0	0	0	0	0	0	0	0	0	0	0	0	0	0	0	0	0	0	0	0	0	3	12	0	0	0	3
chr1.984247-984440>AGRN	0	0	0	0	0	0	0	0	0	0	1	0	0	0	0	0	0	0	1	0	0	0	0	0	0	0	0	0	0	0	0	0	0	0	0	0	0	0	0	0	0	0	0	0	0	0	0	0	0
chr1.984616-984832>AGRN	0	0	0	1	0	0	0	0	0	0	1	0	0	0	0	0	0	0	4	0	1	0	0	0	0	0	0	0	0	0	0	6	0	0	0	0	0	0	0	0	0	0	0	0	0	0	0	0	0
chr1.984946-985176>AGRN	0	0	0	0	0	0	0	0	0	0	0	0	0	1	0	0	0	0	0	0	0	0	0	0	0	0	0	0	0	0	0	0	0	0	2	0	0	0	0	0	0	0	0	0	0	0	0	0	3
chr1.985283-985418>AGRN	0	0	0	0	0	0	1	0	0	0	0	0	0	0	0	0	0	0	0	0	0	0	0	0	1	0	0	0	0	0	0	0	0	1	0	0	0	0	0	0	0	0	0	0	1	0	0	0	1
chr1.985613-985710>AGRN	0	0	0	0	0	0	0	0	0	0	8	0	0	0	0	0	0	0	3	0	2	0	0	0	0	0	0	0	0	0	0	0	0	0	0	0	1	0	0	0	0	0	0	0	0	0	0	0	0
chr1.985807-985972>AGRN	4	0	0	0	1	0	0	0	0	0	4	0	0	0	0	0	0	0	0	0	0	0	0	0	0	0	0	0	0	0	0	0	0	0	0	0	2	0	0	0	0	0	0	0	0	0	0	0	0
chr1.986106-986218>AGRN	0	0	0	0	0	0	0	0	0	0	0	0	0	0	0	0	0	0	0	0	0	0	0	0	0	1	0	0	0	0	0	0	0	0	0	0	0	0	0	0	0	0	0	0	0	0	0	0	0
chr1.986622-986750>AGRN	0	0	0	0	0	0	0	0	0	0	0	0	0	0	0	0	0	0	0	0	0	0	0	0	0	0	0	0	0	0	0	0	0	0	0	0	0	0	0	0	0	0	0	0	0.0725582	0	0	0	0.012093
chr1.986833-987026>AGRN	20	0	0	0	4	0	0	0	0	0	6	0	0	0	0	0	0	0	0	0	0	1	0	0	0	0	0	0	0	0	0	0	0	0	3	0	0	0	0	0	0	0	0	1	0	0	0	0	0
chr1.987108-987196>AGRN	0	0	1	0	0	0	2	0	6	0	1	0	0	0	0	1	0	0	0	0	0	0	0	0	0	0	0	0	0	0	0	0	0	0	0	0	0	0	0	0	0	0	0	0	0	1	0	16	0
chr1.987373-987397>AGRN	0	0	0	0	0	0	0	0	0	0	0	0	0	0	0	0	0	0	0	0	0	0	0	0	0	0	0	0	0	0	0	0	0	0	0	0	0	0	0	0	0	0	0	0	0	0	0	0	0
chr1.988841-988874>AGRN	0	0	0	0	0	0	0	0	0	0	0	0	0	0	0	0	0	0	0	0	0	0	0	0	0	0	0	0	0	0	0	0	0	0	0	0	0	0	0	0	0	0	0	0	0	0	0	0	0
chr1.989133-989358>AGRN	2	0	0	1	0	0	10	0	1	3	1	0	0	0	0	1	0	0	2	0	0	0	0	0	0	5	0	0	0	0	0	0	1	0	0	0	0	0	16	0	0	0	0	0	9	0	0	0	0
chr1.989828-989932>AGRN	0	0	0	0	0	0	0	0	0	0	0	0	0	3	0	0	0	0	0	0	0	0	0	0	0	0	0	0	0	0	0	0	0	0	0	0	0	0	0	0	0	0	0	0	1	0	0	0	0
chr1.990204-991500>AGRN	9	0	8	3	3	2	11	0	5	1	9	0	4	8	8	7	0	0	5	0	6	4	2	0	0	0	0	19	9	0	0	0	7	15	0	0	1	0	0	0	0	0	14	7	15	0	0	0	3
chr1.986633-986750>AGRN	0	0	0	0	0	0	0	0	0	0	0	0	0	0	0	0	0	0	0	0	0	0	0	0	0	0	0	0	0	0	0	0	0	0	0	0	0	0	0	0	0	0	0	0	5.92744	0	0	0	0.987907
chr1.1007126-1007956>RNF223	1	0	0	0	0	0	0	0	0	0	0	0	0	0	0	0	0	0	0	0	0	0	0	0	0	0	0	0	0	0	0	0	2	0	0	0	1	0	0	0	0	0	2	0	1	0	0	0	1
chr1.1009396-1009688>RNF223	0	0	0	0	0	0	0	0	0	0	0	0	0	0	0	0	0	0	0	0	0	0	0	0	0	0	0	0	0	0	0	0	0	0	0	0	0	0	0	0	0	0	0	0	0	0	0	0	1
chr1.1017198-1018368>C1orf159	6.03679	0	0	19	3	27	8	19	18	11	7	0	5	8	7	10	6	0	44	0	7	6	19	6	0	3	0	5	4	7	0	0	7	6	3	0	0	7	0	0	0	0	65	2	30	5	0	2	10
chr1.1019733-1019764>C1orf159	0	0	0	0	0	0	6	0	0	0	0	0	0	0	0	0	0	0	0	0	0	0	0	0	0	0	0	0	0	0	0	0	0	0	0	0	0	0	0	0	0	0	0	0	0	0	0	0	0
chr1.1019861-1019887>C1orf159	0	0	0	0	0	0	0	0	0	0	0	0	0	0	0	0	0	0	0	0	0	0	0	0	0	0	0	0	0	0	0	0	0	0	0	0	0	0	0	0	0	0	0	0	0	0	0	0	0
chr1.1021258-1021393>C1orf159	7	1	0	10	0	13	8	0	0	0	6	0	0	2	0	0	0	0	13	0	7	4	0	0	0	0	0	0	0	0	0	0	0	0	0	0	0	0	0	0	0	0	0	0	9	0	0	0	0
chr1.1022519-1022585>C1orf159	0	0	0	0	1	0	0	0	0	0	0	0	0	0	0	0	0	0	0	0	0	0	0	0	0	0	0	0	0	0	0	0	0	0	0	0	0	0	0	0	0	0	0	0	0	0	0	0	0
chr1.1022882-1022978>C1orf159	0	0	0	0	4	0	3	0	0	0	2	0	0	0	0	0	0	0	5	0	0	0	0	0	0	0	0	0	0	0	0	0	0	0	2	0	0	0	0	0	0	0	0	0	0	0	0	0	0
chr1.1025733-1025809>C1orf159	0	0	0	3	0	0	1	0	0	0	0	0	0	0	0	0	0	0	2	0	0	0	0	0	0	1	0	0	1	0	0	0	0	6	2	0	0	0	3	0	0	0	0	0	0	0	0	0	5
chr1.1026852-1026946>C1orf159	0	0	0	1	0	7	0	0	1	0	1	0	0	0	0	0	0	0	0	0	0	0	0	0	0	0	0	0	0	0	0	8	0	6	0	0	0	0	0	0	0	0	0	0	0	0	0	0	1
chr1.1027371-1027484>C1orf159	0	0	0	8	0	0	2	0	0	0	2	0	0	2	0	1	0	0	0	0	1	1	0	0	0	0	0	0	0	0	0	0	5	2	0	0	0	0	0	0	0	0	0	0	8	0	0	0	0
chr1.1051440-1051737>C1orf159	0	0	0	0	0	0	0	0	0	0	0	0	0	0	0	0	0	0	0	0	0	0	0	0	0	0	0	0	0	0	0	0	0	0	0	0	0	0	0	0	0	0	0	0	0	0	0	0	0
chr1.1072397-1072491>LINC01342	0	0	0	0	0	0	0	0	0	0	0	0	0	0	0	0	0	0	0	0	0	0	0	0	0	0	0	0	0	0	0	0	0	0	0	0	0	0	0	0	0	0	0	0	0	0	0	0	0
chr1.1076205-1076413>LINC01342	0	0	0	0	0	0	0	0	0	0	0	0	0	0	0	0	0	0	0	0	0	0	0	0	0	0	0	0	0	0	0	0	0	0	5	0	0	0	0	0	0	0	8	0	0	0	0	0	0
chr1.1078119-1079435>LINC01342	0	0	0	1	1	0	4	0	0	0	6	0	0	0	0	0	0	0	11	0	1	0	0	0	0	5	0	2	0	0	0	0	0	5	5	0	0	0	0	0	0	0	0	5	1	0	0	1	0
chr1.1102484-1102579>MIR200B	0	0	0	0	0	0	0	0	0	0	0	0	0	0	0	0	0	0	0	0	0	0	0	0	0	0	0	0	0	0	0	0	0	0	0	0	0	0	0	0	0	0	0	0	0	0	0	0	0
chr1.1103243-1103333>MIR200A	0	0	0	0	0	0	0	0	0	0	0	0	0	0	0	0	0	0	0	0	0	0	0	0	0	0	0	0	0	0	0	0	0	0	0	0	0	0	0	0	0	0	0	0	0	0	0	0	0
chr1.1104385-1104468>MIR429	0	0	0	0	0	0	0	0	0	0	0	0	0	0	0	0	0	0	0	0	0	0	0	0	0	0	0	0	0	0	0	0	0	0	0	0	0	0	0	0	0	0	0	0	0	0	0	0	0
chr1.1109286-1109307>TTLL10	0	0	0	0	0	0	0	0	0	0	0	0	0	0	0	0	0	0	0	0	0	0	0	0	0	0	0	0	0	0	0	0	0	0	0	0	0	0	0	0	0	0	0	0	0	0	0	0	0
chr1.1109665-1109702>TTLL10	0	0	0	0	0	0	0	0	0	0	0	0	0	0	0	0	0	0	0	0	0	0	0	0	0	0	0	0	0	0	0	0	0	0	0	0	0	0	0	0	0	0	0	0	0	0	0	0	0
chr1.1109804-1109870>TTLL10	0	0	0	0	0	0	0	0	0	0	0	0	0	0	0	0	0	0	0	0	0	0	0	0	0	0	0	0	0	0	0	0	0	0	0	0	0	0	0	0	0	0	0	0	0	0	0	0	0
chr1.1114569-1114714>TTLL10	1	0	0	0	0	0	0	0	0	0	0	0	0	0	0	0	0	0	0	0	0	0	0	0	0	0	0	0	0	0	0	0	0	0	0	0	0	0	0	0	0	0	0	0	0	0	0	0	0
chr1.1115037-1115118>TTLL10	0	0	0	0	0	0	0	0	0	0	0	0	0	0	0	0	0	0	0	0	0	0	0	0	0	0	0	0	0	0	0	0	0	0	0	0	0	0	0	0	0	0	0	0	0	0	0	0	0
chr1.1115414-1115721>TTLL10	1	0	0	0	0	0	0	0	0	0	0	1	0	0	0	0	0	0	0	0	0	0	0	0	0	0	0	0	0	0	0	0	0	0	0	0	0	0	0	0	0	0	0	0	0	0	0	0	0
chr1.1115863-1115982>TTLL10	0	0	0	0	0	0	0	0	0	0	0	0	0	0	0	0	0	0	0	0	0	0	0	0	0	0	0	0	0	0	0	0	0	0	0	0	0	0	0	0	0	0	0	0	0	0	0	0	0
chr1.1116111-1116241>TTLL10	0	0	0	0	0	0	0	0	0	0	0	0	0	0	0	0	0	0	0	0	0	0	0	0	0	0	0	0	0	0	0	0	0	0	0	0	0	0	0	0	0	0	0	0	0	0	0	0	0
chr1.1117121-1117196>TTLL10	0	0	0	0	0	0	0	0	0	0	0	0	0	0	0	0	0	0	1	0	0	0	0	0	0	0	0	0	0	0	0	0	0	0	0	0	0	0	0	0	0	0	0	0	0	0	0	0	0
chr1.1117741-1117827>TTLL10	0	0	0	0	0	0	0	0	0	0	0	0	0	0	0	0	0	0	0	0	0	0	0	0	0	0	0	0	0	0	0	0	0	0	0	0	0	0	0	0	0	0	0	0	1	0	0	0	0
chr1.1118256-1118428>TTLL10	0	0	0	0	0	0	0	0	0	0	0	0	0	0	0	0	0	0	0	0	0	0	0	0	0	0	0	0	0	0	0	0	4	0	0	0	0	0	0	0	0	0	0	0	0	0	0	0	0
chr1.1119300-1119472>TTLL10	0	0	0	0	0	0	0	0	0	0	0	0	0	0	0	0	0	0	0	0	0	0	0	0	0	0	0	0	0	0	0	0	0	0	0	0	0	0	0	0	0	0	0	0	0	0	0	0	0
chr1.1120349-1120490>TTLL10	0	0	0	0	0	0	0	0	0	0	0	0	0	0	0	0	0	0	0	0	1	0	1	0	0	0	0	0	0	1	0	0	0	0	0	0	0	0	0	0	0	0	0	0	0	0	0	0	0
chr1.1131980-1132097>TTLL10	0	0	0	0	0	0	0	0	0	0	0	0	0	0	0	0	0	0	0	0	0	0	0	0	0	0	0	0	0	0	0	0	0	0	0	0	0	0	0	0	0	0	1	0	0	0	0	0	0
chr1.1132473-1132567>TTLL10	0	0	0	0	0	0	0	0	0	0	0	0	0	0	0	0	0	0	0	0	0	0	0	0	0	0	0	0	0	0	0	0	0	0	0	0	0	0	0	0	0	0	0	0	0	0	0	0	0
chr1.1132818-1133314>TTLL10	0	0	0	0	0	0	0	1	0	0	0	0	0	0	0	0	0	0	0	0	0	0	0	0	0	0	0	0	0	0	0	0	0	0	0	0	1	0	0	0	0	0	0	0	0	0	0	0	0
chr1.1115077-1115234>TTLL10	0	0	0	0	0	0	0	0	0	0	0	0	1	0	0	0	0	0	0	0	0	0	0	0	0	0	0	0	0	0	0	0	0	0	0	0	0	0	0	0	0	0	0	0	0	0	0	0	0
chr1.1120349-1121244>TTLL10	0	0	0	1	0	1	1	0	0	0	0	0	0	1	0	0	0	0	2	0	4.70248e-040	0	4.70248e-040	0	0	0	0	0	0	4.70248e-040	0	0	0	0	0	0	0	0	0	0	0	0	3	0	0	0	0	0	0
chr1.1138888-1139349>TNFRSF18	0	0	0	0	0.893404	0	0	0	0.297801	0.595603	0	0	0	0	0	0.297801	0	0	5.65822	0	0.595603	0.297801	0	3.87142	0	0	0	0	0.595603	0	0	0	5.99926	0.595603	0.297801	0	0	0	0	0	0	0	3.27582	0	1.48901	0	0	0	0
chr1.1139414-1139617>TNFRSF18	0	0	0	0	0	0	0	0	0.00944423	0	0.00944423	0	0	0.00472211	0	0.00472211	0.0188885	0	0.042499	0	0.00472211	0	0	0	0	0	0	0	0	0	0	0	0	0	0	0	0	0	0	0	0	0	0	0	0.0330548	0	0	0	0
chr1.1139779-1139867>TNFRSF18	0	0	0	0	1	0	0	0	0	0	0	0	0	1	0	0	0	0	0	0	0	0	0	0	0	0	0	0	3	0	0	0	0	0	0	0	0	0	0	0	0	0	0	0	0	0	0	0	6
chr1.1140750-1140873>TNFRSF18	2	0	0	0	1	9	6	0	0	0	0	0	0	0	0	0	0	0	9	0	4	0	0	0	0	1	0	0	1	0	0	0	0	0	5	0	1	0	0	0	28	0	0	0	0	0	0	0	8
chr1.1141765-1142090>TNFRSF18	0	0	0	0	1	0	0	0	0	1	1	0	0	0	0	0	0	0	0	0	0	0	0	0	0	0	0	0	0	0	0	0	0	0	1	0	0	0	0	0	0	0	3	0	1	0	0	0	0
chr1.1138888-1139341>TNFRSF18	0	0	0	0	2.1066	0	0	0	0.702199	1.4044	0	0	0	0	0	0.702199	0	0	13.3418	0	1.4044	0.702199	0	9.12858	0	0	0	0	1.4044	0	0	0	0.000741414	1.4044	0.702199	0	0	0	0	0	0	0	7.72418	0	3.51099	0	0	0	0
chr1.1139435-1139617>TNFRSF18	0	0	0	0	0	0	0	0	1.99056	0	1.99056	0	0	0.995278	0	0.995278	3.98111	0	8.9575	0	0.995278	0	0	0	0	0	0	0	0	0	0	0	0	0	0	0	0	0	0	0	0	0	0	0	6.96695	0	0	0	0
chr1.1146706-1147006>TNFRSF4	4	0	2	2	2	27	4	0	0	8	2	0	0	0	0	0	0	0	20	0	3	3	2	5	0	0	0	0	7	0	0	1	3	1	6	8	0	0	1	0	0	0	3	0	13	29	0	0	0
chr1.1147084-1147213>TNFRSF4	0	0	0	0	0	0	0	0	0	0	0	0	0	0	0	0	0	0	2	0	0	0	0	0	0	0	0	0	0	0	0	0	0	0	0	0	0	0	0	0	0	0	0	0	0	0	0	0	2
chr1.1147322-1147519>TNFRSF4	2	1	3	1	1	0	2	0	1	0	0	0	0	0	0	0	0	0	15	0	0	2	0	0	0	0	0	0	0	0	0	0	0	11.7027	0	0	0	4	5	0	0	0	17	0	35	0	0	0	4
chr1.1148018-1148085>TNFRSF4	0	0	0	0	1	0	1	0	0	0	0	0	0	0	0	0	0	0	0	0	0	0	0	0	0	0	0	0	0	0	0	0	0	0	0	0	0	0	0	0	0	0	0	0	0	0	0	0	0
chr1.1148372-1148474>TNFRSF4	0	0	2	1	0	0	0	0	0	13	0	0	0	0	0	0	0	0	8	0	0	0	0	0	0	0	0	0	3	0	0	0	1	0	0	0	0	0	0	0	0	0	0	0	0	0	0	0	2
chr1.1149043-1149166>TNFRSF4	0	0	0	0	0	0	0	0	0	3	0	0	0	0	0	0	0	0	3	0	0	0	0	0	0	0	0	0	0	0	0	0	0	1	0	0	0	0	0	0	0	0	0	0	6	0	0	0	0
chr1.1149363-1149549>TNFRSF4	0	0	0	0	0	0	0	0	0	0	0	0	0	0	0	0	0	0	3	0	0	2	0	0	0	0	0	0	0	0	0	0	0	0	1	0	0	0	0	0	0	0	0	0	0	0	0	0	2
chr1.1152288-1153069>SDF4	1.47525	82.9063	72.8096	1.83869	34.3238	34.9605	109.107	9.98871	29.0321	19.9774	74.0468	184.791	52.9402	72.3611	42.1742	47.9458	54.9379	11.5784	21.7874	110.875	31.0033	0.657712	10.4774	47.9458	76.9686	25.9706	1.99774	46.9469	40.1764	2.78451e-007	67.9232	125.297	80.3527	102.884	88.1246	53.939	387.891	8.98984	29.8964	0	1.99774	0	325.632	140.16	42.4059	0	26.9695	10.9876	69.3378
chr1.1153838-1154014>SDF4	117.016	2	15	62	47	86	88	4	47	66	61	16	19	59	14	29	71	29	164	41	61	40	8	36	0	19	0	111	66	16	55	15	17	91	41	5	1	5	15	0	0	1	168	182.775	102	204	0	27	218
chr1.1154149-1154308>SDF4	151	1	23	26	27	24	52	15	55	2	47	0	25	17	10	22	30	0	113	23	21.2142	33	13	45	0	16	2	46	37.7453	5	1	15	13	58	41	3	1	0	26	0	0	0	93	47	173.848	0	63	39	142
chr1.1158624-1158738>SDF4	84	0	20	34	14	1	34	0	37	20	38	58	22	20	4	13	36	8	131.961	5	31	25.4992	21	5	18	11	0	61	21	9	1	4	14	59	30	0	242.002	0	10	0	0	0	140.175	47	50	0	0	21	57
chr1.1159212-1159349>SDF4	108	1	26.3324	35	31	10	79	18	32	31	48	0	27	35	6	27	20	0	119	16	37	14	33	32	1	13	0	64	57	12	4	40	26	47	38	1	113.014	0	2	84.0159	3	2	96	18	93	0	78	13	189.61
chr1.1163848-1164327>SDF4	138	1	57	55	19	39	74	35	44	18	69	1	20	55	13	36	42	68	138.517	77	56	27	39	8	194.004	18	155	52	38	5	7	19	16	39	77	35	403.047	5	32	42	0	0	86	209.413	152	1	0	25	305.085
chr1.1167272-1167448>SDF4	1	0	2	1	1	5	6	2	1	3	0	4	3	0	3	0	0	0	2	4	1	1	1	0	0	0	0	0	0	3	0	0	0	7	4	0	0	0	1	0	0	0	1	4	10	0	10	0	15
chr1.1152288-1153185>SDF4	147.053	0.0936818	31.1904	109.255	38.6762	0.0395047	39.0147	0.0112871	30.9679	0.0225741	38.9531	0.208813	0.0598213	15.6388	7.82576	0.0541778	0.0620787	15.4216	174.213	0.125286	30.9967	55.3423	57.5226	0.0541778	0.0869723	0.0293463	0.00225741	0.0530491	7.82363	31	0.0767518	0.141582	15.6473	0.116256	7.87552	0.06095	0.438309	0.0101583	46.1036	0	0.00225741	0	0.367967	131.84	223.594	0	0.0304751	0.0124158	251.663
chr1.1167629-1170421>B3GALT6	41	89	55	108	47	21	145.026	25	61	29	75	49	60	83	45	82	47.2429	12	274.117	119	74	57	48	33	89	44	197	5	63	8	21	72	52	91	109	4	425	4	76	1	12	0	183	209.049	188	199	77	35	263
chr1.1177826-1178027>FAM132A	0	0	0	0	0	0	0	0	4	0	2	0	0	0	0	1	0	0	0	0	0	0	0	0	0	0	0	0	0	0	0	1	0	0	0	0	0	0	0	0	0	0	0	0	0	0	0	0	0
chr1.1178215-1178294>FAM132A	0	0	0	0	0	0	0	0	0	0	0	0	0	0	0	0	0	0	0	0	0	0	0	0	0	0	0	0	0	0	0	0	0	0	0	0	0	0	0	0	0	0	0	0	1	0	0	0	0
chr1.1178442-1178533>FAM132A	0	0	0	0	0	0	0	0	0	0	0	0	0	0	0	0	0	0	2	0	0	0	0	0	0	0	0	0	0	0	0	0	0	0	0	0	0	0	0	0	0	0	0	0	0	0	0	0	0
chr1.1178824-1178933>FAM132A	0	0	0	0	0	0	0	0	0	0	0	0	0	0	0	0	0	0	0	0	0	0	0	0	0	0	0	0	0	0	0	0	0	0	0	0	0	0	0	0	0	0	0	0	0	0	0	0	15
chr1.1179334-1179486>FAM132A	0	0	0	0	0	0	0	0	0	0	0	0	0	0	0	0	0	0	0	0	0	0	0	0	0	0	0	0	0	0	0	0	0	0	0	0	0	0	0	0	0	0	0	0	0	0	0	0	0
chr1.1179571-1179656>FAM132A	0	0	0	0	0	0	0	0	0	0	0	0	0	1	0	0	0	0	0	0	0	0	0	0	0	0	0	0	0	0	0	0	0	0	0	0	0	0	0	0	0	0	0	0	0	0	0	0	0
chr1.1179761-1179878>FAM132A	0	0	0	0	0	0	0	0	0	0	0	0	0	0	0	0	5	0	0	0	0	0	0	0	0	0	0	0	0	0	0	0	0	0	0	0	0	0	0	0	0	0	0	0	0	1	0	0	0
chr1.1181894-1182103>FAM132A	0	0	0	0	0	0	0	0	0	0	0	0	0	0	0	0	0	0	0	0	0	0	0	0	0	0	0	0	0	0	0	0	0	0	0	0	0	0	0	0	0	0	0	0	0	0	0	0	0
chr1.1189292-1190868>UBE2J2	111	112	25	66	42	27	130	30	56	82	74.0609	66	44	69	29	26	15	31	259	22	49	42	49	31	13	14	0	16	39	11	15	61	32	29	66	6	15	1	22	137	5	0	164	154	128	0	0	1	140
chr1.1191425-1191506>UBE2J2	11	20	7	12	3	17	17	7	5	28	11	0	8	11	2	4	19.4269	0	13	15	6	7	14	0	40	7	1	0	2	0	18	15	4	16	1	0	0	0	1	0	0	0	0	0	4	0	0	1	0
chr1.1192372-1192511>UBE2J2	78	0	26	11	2	0	32	30	23	25	14	1	22	13	18	12	0	10	25	0	18	21	2	9	0	29	0	0	13	3	13	25	7	31	27	0	1	4	12	2	0	0	1	43	31	0	13	22	91
chr1.1192588-1192691>UBE2J2	16	0	0	44	15	0	31	0	3	15	2	51.6904	0	2	0	7	0	0	8	0	4	6	0	0	164.806	4	0	29	5	3	0	0	9	0	5	0	0	0	0	0	0	0	20	17	7	0	0	0	7
chr1.1198726-1198767>UBE2J2	0	0	0	0	0	0	0	0	0	0	0	0	0	0	0	0	0	0	0	0	0	0	1	0	0	0	0	0	0	0	0	0	0	1	0	0	0	0	0	0	0	0	1	2	0	0	0	0	0
chr1.1203242-1203373>UBE2J2	27	0	19.9535	16.907	1.96899	0.00577548	26	1.82171e-035	27	22	19	0	46	29	0	11	49	3	69.1155	0	36	15.9845	6	26	47	10.9845	0	22	7.96899	6	9	0	19.1296	13.8681	12	0	143.098	0	3	0	2	0	21	40	17.907	0	1	13	13.7054
chr1.1209046-1209235>UBE2J2	0	0	0	1	0	0	0	0	0	0	1	0	0	0	0	2	0	0	1	0	0	0	1	0	0	1	0	0	1	0	0	0	1	1	2	0	23	0	0	0	0	0	0	4	3	0	0	6	2
chr1.1200163-1200211>UBE2J2	0	0	0	0	0	0	0	0	0	0	0	0	0	0	0	0	0	0	0	0	0	0	0	0	0	0	0	0	0	0	0	0	0	0	0	0	0	0	0	0	0	0	0	0	0	0	0	0	0
chr1.1203113-1203373>UBE2J2	6.98172e-014	0	6.04651	12.093	4.03101	19.9942	6.72314e-014	10	6.98172e-014	5.68881e-014	4.91307e-014	0	1.18948e-013	7.49888e-014	4	2.84441e-014	1.26705e-013	7.75748e-015	10.0775	0	9.30897e-014	2.0155	1.5515e-014	6.72314e-014	1.21534e-013	2.0155	1	5.68881e-014	4.03101	1.5515e-014	2.32724e-014	4	4.94658e-014	18.1395	3.10299e-014	0	3.70029e-013	0	7.75748e-015	0	5.17165e-015	0	5.43023e-014	1.03433e-013	12.093	0	2.58582e-015	3.36157e-014	38.2945
chr1.1215816-1216047>SCNN1D	0	0	0	19	0	0	3	0	1	0	5	0	0	0	0	1	0	0	4	0	0	2	0	0	0	8	0	0	6	0	0	14	0	8	0	0	1.00653	1	0	0	0	0	1	0	1	0	0	0	0
chr1.1216606-1216678>SCNN1D	0	0	0	0	0	0	0	0	0	0	0	0	0	0	0	0	0	0	1	0	0	0	0	0	0	0	0	0	0	0	0	0	2	0	0	0	0	0	0	0	0	0	0	0	0	0	0	0	0
chr1.1216791-1216991>SCNN1D	0	0	0	0	0	0	0	0	1	0	4	0	0	0	0	1	0	0	1	0	1	1	0	2	0	0	0	0	0	0	0	15	4	0	0	0	0	0	0	0	0	0	0	0	17	0	29	0	0
chr1.1217622-1217696>SCNN1D	0	0	0	0	0	0	0	0	0	0	0	0	0	0	0	0	0	0	0	0	0	0	0	0	0	0	0	0	1	0	0	0	0	0	0	0	0	0	0	0	0	0	0	0	0	0	0	0	0
chr1.1219358-1219471>SCNN1D	0	0	0	0	0	0	0	0	0	0	0	0	0	0	2	0	0	0	0	18	0	0	0	0	0	0	0	0	0	0	0	0	0	0	0	0	0	0	0	0	0	0	0	0	0	0	0	0	9
chr1.1220951-1221045>SCNN1D	0	0	0	0	0	0	0	0	0	0	0	0	0	0	0	0	0	0	0	0	0	0	0	0	0	0	0	0	0	0	0	0	0	0	0	0	0	0	1	0	0	0	0	0	0	0	0	0	0
chr1.1221306-1221659>SCNN1D	0	0	0	0	0	0	0	0	0	0	0	0	0	0	0	0	0	0	1	4	0	0	0	0	0	0	0	3	0	0	0	0	0	0	0	0	0	0	0	0	0	0	0	0	0	0	0	0	0
chr1.1222148-1222356>SCNN1D	0	0	0	0	0	0	0	0	6	0	1	0	0	0	0	0	0	0	0	0	0	0	0	0	0	0	0	0	0	0	0	0	0	0	0	0	0	0	0	0	0	0	0	0	0	0	0	0	1
chr1.1222489-1222680>SCNN1D	0	0	0	0	0	0	6	0	0	0	0	0	0	2	0	0	0	0	0	0	0	0	0	0	0	0	0	0	0	0	0	0	0	0	0	0	0	0	0	0	0	0	0	0	0	0	0	0	0
chr1.1222888-1222977>SCNN1D	0	0	0	0	0	0	1	0	0	0	0	0	0	0	0	0	0	0	0	0	0	0	0	0	0	0	0	0	0	0	0	0	0	0	0	0	0	0	0	0	0	0	3	0	0	0	0	0	0
chr1.1223053-1223217>SCNN1D	0	0	0	0	0	0	0	0	0	0	0	0	0	0	0	0	0	0	9	0	0	1	1	0	0	0	0	0	1	0	0	0	0	1	0	0	0	0	0	0	0	0	0	0	0	0	0	0	0
chr1.1223319-1223418>SCNN1D	0	0	0	0	0	0	0	0	0	0	0	0	0	0	0	0	0	0	0	0	0	0	0	0	0	0	0	0	0	0	0	0	0	0	0	0	0	0	0	0	0	0	0	0	0	0	0	0	0
chr1.1225651-1225769>SCNN1D	0	0	0	0	0	0	1	0	0	4	0	0	0	0	0	0	0	0	1	0	0	0	0	0	0	0	0	0	0	0	0	0	0	0	0	0	0	0	1	0	0	0	0	0	0	0	0	0	0
chr1.1225857-1225936>SCNN1D	0	0	0	0	0	0	0	0	0	0	0	0	0	0	0	0	0	0	0	0	0	0	0	0	0	0	0	0	0	0	0	0	0	0	0	0	0	0	0	0	0	0	0	0	0	0	0	0	0
chr1.1226017-1226075>SCNN1D	0	0	0	0	0	0	0	0	0	0	0	0	0	0	0	0	0	0	1	0	0	0	0	0	0	0	0	0	0	0	0	0	0	0	0	0	0	0	0	0	0	0	0	0	0	0	0	0	0
chr1.1226275-1226334>SCNN1D	0	0	0	0	0	0	0	0	0	0	0	0	0	0	0	0	0	0	4	0	0	0	0	13	0	0	0	0	0	0	0	1	0	0	0	0	0	0	0	0	0	0	0	0	0	0	0	1	0
chr1.1226445-1226521>SCNN1D	0	0	0	0	0	0	0	0	0	0	0	0	0	0	0	1	0	0	2	0	0	0	0	0	0	0	0	0	0	0	0	0	0	1	0	0	0	0	0	0	0	0	0	1	0	0	0	0	0
chr1.1226634-1227410>SCNN1D	0	1	0	5	0	0	1	0	2	2	5	0	0	1	0	1	0	0	6	0	0	5	0	0	0	0	0	0	1	0	0	0	1	0	0	0	4	0	9	0	0	0	3	0	1	0	0	0	0
chr1.1227764-1229089>ACAP3	59	0	10	31	17	15	48	9	24	41	40	9	22	33	4	22	0	35	113	25	27	22	11	18	1	22	0	13	26	3	2	4	4	26	43	12	6	1	22	0	0	0	182	72	84	1	1	10	88.0754
chr1.1229203-1229314>ACAP3	0	0	0	1	0	1	0	7	1	0	0	0	0	0	0	1	42	0	17	0	0	7	0	0	0	5	0	0	0	0	0	6.15978	0	0	3	0	0	1	0	0	0	0	0	0	10	0	0	0	0
chr1.1229470-1229580>ACAP3	13	0	0	1	0	0	0	0	1	0	1	12	0	5	1	0	0	0	3	0	0	0	0	0	0	1	0	0	0	0	0	0	0	0	1	3	0	1	0	0	0	0	0	0	1	0	1	0	2
chr1.1229782-1230009>ACAP3	23	0	0	0	0	0	7	1	0	1	5	0	0	2	0	0	0	0	4	0	0	0	2	0	0	2	0	0	0	0	0	9	3	6	4	0	0	0	0	0	0	0	1	1	4	0	0	0	0
chr1.1230098-1230197>ACAP3	0	0	0	0	0	0	6	0	0	0	9	0	0	1	0	1	0	0	5	0	0	1	3	0	0	0	0	1	0	0	0	0	0	0	8	0	0	0	0	0	0	0	35	0	6	0	0	0	0
chr1.1230827-1230935>ACAP3	0	0	0	0	0	1	3	0	0	0	4	21	0	0	1	4	0	0	3	0	2	3	2	0	0	3	0	0	0	0	0	4	0	0	0	0	0	0	0	0	0	0	0	0	0	0	0	0	11
chr1.1231116-1231319>ACAP3	5	0	2	14	4	20	5	0	6	0	3	0	0	0	2	2	0	0	21	12	4	0	0	1	0	0	0	0	10	0	0	0	1	0	13	3	9	0	0	0	0	0	0	34	18	0	1	0	26
chr1.1231395-1231490>ACAP3	0	0	0	2	0	0	0	0	0	0	0	0	0	0	0	2	0	0	4	0	2	2	0	0	0	1	0	0	1	0	0	5	0	0	0	0	0	0	0	0	0	0	0	7	0	0	0	0	0
chr1.1231591-1231661>ACAP3	0	2	3	0	0	0	0	8	2	0	6	1	6	0	7	5	0	0	6	0	2	0	1	0	0	3	0	0	1	0	0	0	0	0	1	0	0	2	1	0	0	0	0	16	6	0	0	0	0
chr1.1231805-1232014>ACAP3	3	0	13	1	3	0	2	0	5	0	6	0	0	4	0	0	0	0	3	0	1	0	1	3	0	9	0	2	6	4	12	0	7	0	5	0	0	4	0	0	0	0	22	2	9	0	0	0	21
chr1.1233202-1233314>ACAP3	8	10	1	4	4	15	14	6	5	0	10	0	12	1	0	5	35	0	12	0	6	6	6	0	0	5	0	1	4	0	0	0	4	11	8	0	0	4	9	0	0	0	0	0	9	0	0	0	24
chr1.1233393-1233494>ACAP3	1	0	0	22	0	42	8	6	6	0	4	0	0	3	7	1	0	0	12	0	4	0	17	1	0	5	0	0	4	1	0	1	8	14	4	0	0	0	21	0	0	0	27	0	8	0	0	0	0
chr1.1233750-1233802>ACAP3	0	0	0	0	0	1	0	0	0	0	0	0	0	0	0	1	0	0	0	0	1	0	0	1	0	0	0	0	0	0	0	0	4	0	0	0	0	0	0	0	0	0	0	1	0	0	0	0	0
chr1.1233947-1234060>ACAP3	30	1	4	11	0	6	6	22	18	15	4	0	19	5	0	1	0	0	34	0	1	6	0	0	1	2	0	0	1	0	0	2	0	10	17	0	0	0	0	0	0	0	0	0	13	0	0	0	32
chr1.1234725-1234737>ACAP3	0	0	0	0	0	0	0	0	0	0	0	0	0	0	0	0	0	0	0	0	0	0	0	0	0	0	0	0	0	0	0	0	0	0	0	0	0	0	0	0	0	0	0	0	0	0	0	0	0
chr1.1235211-1235286>ACAP3	11	0	0	3	0	0	3	0	2	0	4	0	0	2	4	0	0	0	12	5	2	3	0	0	0	0	0	14	3	0	0	1	4	6	5	0	0	0	2	31	0	0	18	26	9	0	0	0	12
chr1.1235353-1235449>ACAP3	0	0	0	0	0	0	13	5	0	7	8	0	0	2	7.08937	6	0	0	11	16	1	8	3	0	0	13	0	0	1	1	0	0	0	0	10	0	46.0026	0	0	0	0	0	0	1	6	0	0	0	0
chr1.1235538-1235583>ACAP3	0	0	9	0	0	0	3	0	0	0	3	0	0	0	0	0	0	0	2	0	0	0	0	0	0	0	0	0	4	0	0	0	0	0	0	0	0	0	0	0	0	0	42	0	0	0	5	0	0
chr1.1235889-1236073>ACAP3	13	0	5	4	7	0	21	0	9	0	6	0	0	16	0	9	0	0	30.4205	0	4	3	4	2	0	3	0	15	15	5	2	17	8	0	4	0	58	0	1	0	0	0	2	0	5	0	0	8	21
chr1.1237368-1237427>ACAP3	3	0	0	0	2	0	23	0	1	0	4	0	0	0	0	1	0	0	0	0	1	1	0	0	0	0	0	0	0	0	0	6	0	0	0	1	93.6389	0	0	0	0	0	0	0	1	0	0	0	0
chr1.1238302-1238356>ACAP3	0	1	0	3	0	7	0	4	8	11	1	0	0	2	0	0	0	0	10	0	12	3	9	0	0	0	0	0	1	5	0	0	0	12	2	1	0	2	0	0	0	0	0	0	0	0	0	0	0
chr1.1238542-1238662>ACAP3	0	0	1	2	3	0	2	4	4	12	2	0	0	0	2	2	5	0	5	0	2	1	4	0	0	0	0	2	3	0	0	1	0	0	1	0	0	0	4	0	0	0	13	0	2	0	0	0	12
chr1.1239466-1239524>ACAP3	0	0	0	1	0	0	5	0	4	0	1	0	0	2	10	1	0	0	2	0	1	3	3	0	0	0	0	0	0	0	0	0	0	0	8	0	0	0	0	0	0	0	0	1	3	0	0	0	1
chr1.1243149-1243270>ACAP3	0	0	0	1	0	0	6	0	0	0	1	0	0	0	0	0	0	0	2	0	0	0	0	0	0	0	0	0	0	0	0	0	0	0	0	0	0	0	0	0	0	0	0	0	4	0	0	5	0
chr1.1231490-1231551>MIR6726	0	0	0	0	0	0	0	0	0	0	0	0	0	0	0	0	0	0	0	0	0	0	0	0	0	0	0	0	0	0	0	0	0	0	0	0	0	0	0	0	0	0	0	0	2	0	0	0	0
chr1.1243994-1244101>PUSL1	0	0	0	11	0	0	0	0	0	0	1	0	4	0	0	0	0	0	0	0	0	0	0	0	0	1	0	0	0	0	0	0	1	0	0	0	0	0	0	0	0	0	0	2	3	0	0	0	10
chr1.1244295-1244353>PUSL1	1	0	0	0	0	3	0	0	0	0	0	0	0	0	0	0	0	0	0	0	0	0	0	0	0	0	0	0	0	0	0	0	0	0	0	0	0	0	0	0	0	0	0	0	6	0	0	0	0
chr1.1244466-1244654>PUSL1	0	0	0	0	0	0	0	0	0	0	0	0	0	0	0	0	0	0	1	0	0	0	1	0	0	0	0	0	0	0	0	0	0	0	0	0	0	1	0	0	0	0	1	0	1	0	0	0	1
chr1.1244834-1244984>PUSL1	0	0	0	0	1	20	2	1	2	18	1	0	0	1	0	0	0	0	6	0	2	1	0	5	0	0	0	0	6	0	0	0	0	0	4	0	1	0	0	0	0	0	0	0	4.00837	0	0	0	4
chr1.1245061-1245232>PUSL1	0	0	0	2	3	0	0	0	0	2	1	0	0	1	0	0	0	0	1	0	2	0	0	0	0	0	0	0	0	0	0	0	1	0	0	0	0	0	0	0	0	0	13	0	9	0	0	0	11
chr1.1246014-1246069>PUSL1	0	0	0	3	2	0	0	0	6	0	0	0	0	2	0	0	0	0	4	0	1	0	0	0	0	0	0	0	2	0	0	0	0	0	0	0	0	0	0	0	0	0	0	1	0	0	0	0	0
chr1.1246289-1246452>PUSL1	0	0	0	2	1	5	12	0	4	0	0	0	15	2	14	0	17	0	7	7	3	1	1	0	0	0	0	10	2	0	5	0	1	6	0	0	80	0	1	0	0	0	0	17	22	0	0	0	17
chr1.1246710-1247058>PUSL1	6	1	3	8	0	29	6	0	4	0	11	0	50	0	0	3	0	0	49.1586	0	7	9	5	0	0	5	0	33	3	0	0	4	6	17	4	0	7	1	4	0	0	0	37	2	16	0	0	0	43
chr1.1246965-1247305>CPSF3L	15	75	16	48.002	15	41	24.1274	35	15	32	18	0	61	11	16	11	44	6	75.8309	11	30	15	47	12	23.051	8	9	13	25	12	21	11	10	29	19	23	86	0	26	46	0	0	29	59.2978	70	15	25	25	61.2934
chr1.1247398-1247528>CPSF3L	2	0	0	1	1	0	7	0	1	6	11	0	0	0	4	0	0	1	10	11	6	1	9	0	0	0	0	0	12	1	9	0	3	0	3	0	1	0	11	0	0	0	0	11	1	0	0	0	62
chr1.1247606-1247749>CPSF3L	38	0	10	10	2	29	24	22	18	32	10	1	0	6	7	9	0	42	70.5237	11	19	9	11	5	45	17	1	0	16	0	0	31	5	5	28	9	11	23	35	0	0	0	23.5073	46	68	104	0	12	78
chr1.1247820-1247882>CPSF3L	4	0	0	1	0	0	0	0	1	2	2	0	0	1	0	0	0	52	3	0	2	0	0	0	0	1	0	0	0	0	1	0	0	1	6	0	0	0	0	0	39	0	7	4	2	0	0	0	1
chr1.1247973-1248081>CPSF3L	0	0	1	4	5	2	2	0	4	0	1	0	0	2	0	2	9	0	14	13	4	5	4	0	50	3	0	1	4	0	10	1	0	21	3	0	4	0	0	0	0	0	0	19	2	0	0	0	11
chr1.1248167-1248330>CPSF3L	38	0	3	37	0	42	30	0	16	11	26	122	6	12	8	12	0	61	44	4	23	6	6	3	0	10	0	49	14	0	0	0	14	2	6	0	0	1	0	0	0	0	16	106	41	0	25	0	52
chr1.1248415-1248505>CPSF3L	18	0	0	0	5	0	0	2	10	0	1	0	0	0	0	2	0	0	1	3	0	1	0	6	0	1	0	0	0	0	0	0	0	0	1	0	0	0	4	0	0	0	0	16	1	0	0	0	0
chr1.1248889-1248973>CPSF3L	4	0	0	12	0	0	11	0	3	0	4	4	2	1	0	0	0	0	6	0	5	1	0	1	0	0	0	0	1	0	0	0	3	4	2	0	0	0	0	0	0	0	0	9	0	0	0	0	2
chr1.1249112-1249302>CPSF3L	184	1	23	71	32	12	57	2	50	67.796	50	219	4	30	12	26	3	6	173	7	66	40	25	40	288.876	43	2	26	35	5	11	19	12	47	17	12	304	4	17	2	2	0	115	55	54.2034	1	30	26	120
chr1.1249681-1249746>CPSF3L	5	0	0	0	0	0	0	0	0	0	0	0	0	0	0	0	0	0	0	0	7	0	0	2	0	0	0	0	3	0	0	0	0	1	0	0	0	0	0	0	0	0	2	0	1	0	0	0	0
chr1.1250204-1250343>CPSF3L	15	0	3	2	9	1	3	15	14	5	3	10	6	12	2	7	1	0	51	0	21	5	16	0	0	6	1	9	13	0	23	0	1	23	7	0	54	0	0	0	0	0	35	27	51	0	0	0	60
chr1.1250784-1250819>CPSF3L	3	0	0	0	0	0	0	0	0	0	1	0	0	0	0	0	0	0	0	0	0	0	0	0	0	0	0	0	0	0	0	0	0	0	0	0	0	0	0	0	0	0	0	0	0	0	0	0	0
chr1.1250900-1250999>CPSF3L	5.38317	1	0.468102	0	0.234051	0	21	0	14	2.45753	18	0	0	1	0.117025	0.468102	0	0	34.9997	9	15.683	4.99976	0	10	10.8834	1	0	1.98943	8	7	0	3.04266	0.351076	1.17025	0.351076	0	0.117025	0	0.585127	0	0	0	7.72367	0.819178	0.351076	0	0	3.39374	5.50019
chr1.1254676-1254905>CPSF3L	10	0	8	10	9	12	60	4	24	24	31	168	14.001	14	0	18	21	25	48	2	22	17	7	6	171	35	44	51	14	11	23	27	13	7	20.2445	4.64959	65	3	23	36	0	0	21	27	11	0	28	3	103
chr1.1255836-1255910>CPSF3L	1	67	0	5	3	0	35	0	7	32	6	0	8	6	0	7	0	0	34	0	9	0	4	0	0	0	0	0	3	0	0	0	1	0	0	0	0	0	21	0	0	0	0	0	12	1	0	46	10
chr1.1256376-1256474>CPSF3L	29	0	5	20	5	28	12	0	13	24	9	57	0	0	0	1	0	0	30	1	6	7	0	1	0	6	0	0	4	0	0	1	3	31	6	0	0	0	0	0	0	0	0	36	35	0	0	0	68
chr1.1257288-1257365>CPSF3L	0	0	0	0	0	0	0	0	0	0	0	0	0	0	0	0	0	0	1	0	0	0	0	0	0	0	0	0	0	0	0	0	0	0	0	0	0	0	0	0	0	0	0	0	0	0	0	0	0
chr1.1258272-1258668>CPSF3L	21	0	0	0	1.37298	5.15125e-027	8	0	0	0	4.16842	0	0	1	0	1	0	0	23	0	2.74609	3	0	0	0	0	0	2	1.38947	1	0	2	0	3	4.11906	0	0	0	0	0	0	0	9	0	0	0	0	0	13
chr1.1259961-1260068>CPSF3L	0	0	1	1	0	0	5	0	0	0	0	7.02475	0	0	0	1	0	0	0	0	0	0	0	0	0	0	0	0	2	0	0	0	0	0	0	0	0	0	0	0	0	0	0	5	2	0	0	0	11
chr1.1258561-1258668>CPSF3L	0	0	0	0	5.68565	0	9.37179e-018	0	0	0	3.01715e-015	0	0	0	0	0	0	0	3.06699e-025	0	1.07579	0	0	0	0	0	0	0	0	0	0	0	0	0	2.4717	0	0	0	0	0	0	0	0	0	0	0	0	0	0
chr1.1250900-1250995>CPSF3L	40.6168	0	3.5319	0	1.76595	0	8.64277e-020	0	4.59013e-014	18.5425	5.48969e-006	0	0	0	0.882975	3.5319	0	0	0.000282446	0	2.31699	0.000244467	0	2.68367e-025	82.1167	0	0	15.0106	1.80985e-009	0	0	22.9573	2.64892	8.82975	2.64892	0	0.882975	0	4.41487	0	0	0	58.2764	6.18082	2.64892	0	0	25.6063	41.4998
chr1.1258557-1258668>CPSF3L	0	0	0	0	0.941368	6	1.55168e-018	0	0	0	0.831579	0	0	0	0	0	0	0	7.613e-011	0	0.178117	0	0	0	0	0	0	0	19.6105	0	0	0	0	0	0.409237	0	0	0	0	0	0	0	0	0	0	0	0	0	0
chr1.1247882-1247947>MIR6727	0	0	0	0	0	0	0	0	0	0	0	0	0	0	0	0	0	0	0	0	0	0	0	0	0	0	0	0	0	0	0	0	0	0	0	0	0	0	0	0	0	0	0	0	0	0	0	0	0
chr1.1260143-1260483>CPTP	19	0	1	19	2	19	2	1	13	0	5	1	9	5	0	2	16	0	11	0	1	3	5	0	0	0	0	10	8	8	0	14	0	1	4	0	0	2	27	34	0	0	15	18	43.8042	25	0	10	32
chr1.1262216-1262413>CPTP	23	0	5	10	0	2	11	10	8	17	11	0	4	6	0	5	0	0	32	6	20	5	3	0	0	8	0	18	11	0	0	40.0001	4.0001	31	19	0	4	0	5	0	0	0	87	6	13	1	0	4	38
chr1.1262621-1264277>CPTP	106.146	1	19	37.1079	34	31	48	26	37	65	38	0	31	24	3	32	90.1122	9	150	4	47	38	69	13	0	13	0	22	29	13	16	20	25	71	82	12	254.595	0	45	86	44	0	81	201	163	58	12	123	253.205
chr1.1266726-1266917>TAS1R3	0	0	0	0	0	0	0	0	0	2	0	0	0	0	0	0	0	0	0	0	0	0	0	0	0	0	0	0	5	0	0	0	0	0	0	0	0	0	0	0	0	0	11	0	4	0	0	1	0
chr1.1267018-1267319>TAS1R3	0	0	0	1	0	0	2	0	0	0	0	1	0	0	7	0	0	0	0	0	0	0	3	0	0	0	0	0	0	0	0	0	0	0	1	0	0	0	0	0	0	0	0	0	0	0	0	0	0
chr1.1267404-1268187>TAS1R3	0	0	0	0	0	0	0	0	5	0	0	0	0	1	0	0	0	0	6	0	4	0	3	0	2	0	0	0	2	0	0	1	0	2	4	4	0	0	0	0	0	0	0	0	6	0	0	0	0
chr1.1268301-1268505>TAS1R3	0	0	0	0	0	0	0	0	0	0	0	0	0	0	0	1	0	0	1	0	2	0	0	0	0	0	0	0	0	0	0	0	0	0	1	0	0	0	0	0	0	0	0	4	0	0	0	0	0
chr1.1268639-1268760>TAS1R3	0	0	0	0	0	1	0	0	0	0	0	0	0	0	0	0	0	0	1	0	0	0	0	0	0	0	0	0	0	0	0	0	0	0	0	0	0	0	0	0	0	0	0	0	0	0	0	0	0
chr1.1268886-1270701>TAS1R3	0	0	0	10	1	0	0	0	3	7	3	0	1	0	2	7	0	0	15	0	10	0	1	4	0	0	0	0	0	0	0	0	0	3	0	0	0	0	0	0	0	0	0	40	12	0	0	0	0
chr1.1270658-1271896>DVL1	48	1	1	44.0002	7	7	18	21	17	19	36	9	33	16	16	12	14	13	80	9	24	19	9	11	0	17	0	47	27	0	0	12	9	19	46	6	29	0	9	0	0	0	75	53.1215	57	2	35	1	122
chr1.1273357-1273564>DVL1	0	0	3	0	0	5	9	10	6	0	8	0	0	1	0	2	0	0	15	0	10	1	12	0	1	0	0	0	4	0	0	0	1	5	2	5	0	0	1	0	0	0	3	13	4	0	0	0	61
chr1.1273649-1273817>DVL1	4	0	9	0	9	6	7	9	4	0	3	96	1	13	2	7	0	38	12	0	3	6	1	0	0	0	0	0	8	0	0	2	0	0	14	0	0	0	0	0	0	0	1	28	26	0	0	0	31
chr1.1273902-1274034>DVL1	30	0	0	5	1	18	1	0	1	0	3	0	12	1	6	4	0	0	5.01329	0	1	0	7	0	0	0	0	0	1	0	0	1	0	25.3409	5	0	0	0	0	0	0	0	0	33	8	0	0	0	1
chr1.1274742-1274820>DVL1	0	0	0	0	0	0	0	0	0	0	1	0	0	0	0	0	0	0	0	0	1	0	0	0	0	0	0	0	1	0	0	0	0	0	0	0	0	0	0	0	0	0	0	7	0	0	0	0	0
chr1.1274962-1275030>DVL1	0	0	0	0	0	0	0	0	0	0	0	0	0	0	0	0	0	0	1	0	0	0	0	0	0	0	0	0	0	0	0	0	0	0	0	0	0	0	0	0	0	0	0	0	0	0	0	0	0
chr1.1275116-1275193>DVL1	0	0	6	5	0	0	2	0	2	1	0	0	0	0	0	0	0	0	5	0	0	0	0	0	0	0	0	0	0	0	0	0	0	0	0	0	0	0	0	0	0	0	0	2	0	0	0	0	9
chr1.1275418-1275558>DVL1	0	1	5	1	0	0	0	0	2	11	0	0	0	3	0	1	0	0	7	10	5	4	0	22	0	0	0	0	12	0	1	0	1	0	0	1	18	0	0	0	0	0	38	0	6	7	5	5	4
chr1.1275627-1275697>DVL1	19	0	9	1.00445	0	0	13	1	8	1	2	85	0	0	1	1	35	0	19	0	8	8	1	0	0	2	0	16	11	10	0	0	0	8	13	0	0	4	17	0	62	0	3	0	7	0	0	11	5
chr1.1275790-1275884>DVL1	5	0	10	6	0	0	0	0	0	0	0	0	0	0	0	1	0	0	9	0	2	7	0	0	0	2	0	0	0	0	0	0	0	0	0	0	0	0	4	11	0	0	0	5	1	0	0	0	0
chr1.1277047-1277186>DVL1	0	0	0	4	2	0	3	0	0	0	2	0	0	2	2	1	0	0	2	6	0	0	1	0	0	0	0	0	0	0	0	0	4	0	1	0	0	0	0	0	0	0	0	0	0	0	0	0	4
chr1.1277433-1277537>DVL1	8	0	0	4	0	8	6	0	1	7	2	0	0	0	0	0	0	0	3	0	1	2	0	0	0	0	0	0	0	0	0	0	0	0	5	0	0	0	0	0	0	0	2	0	0	0	0	0	0
chr1.1277743-1277865>DVL1	0	0	0	0	4	10	1	0	0	0	3	0	0	0	0	0	0	0	3	0	0	1	0	0	0	0	0	0	0	1	0	0	1	0	1	0	0	0	0	0	0	0	1	0	0	0	0	0	0
chr1.1278069-1278139>DVL1	5	0	11	0	0	0	12	0	0	0	2	0	0	2	0	2	0	0	6	0	3	0	7	0	0	3	0	0	0	0	0	0	0	0	4	0	0	0	0	0	0	0	0	33.3356	0	0	0	0	0
chr1.1284276-1284493>DVL1	0	0	0	5	0	7	12	1	5	10	12	0	12	8	0	3	0	0	14	0	5	12	0	0	0	9	0	2	7	1	32	18	2	4	12	6	78	0	4	0	1	0	38.47	11	18	0	0	8	81
chr1.1275030-1275089>MIR6808	0	0	0	0	1	0	2	0	0	0	0	0	0	0	0	0	0	0	2	0	0	0	2	0	0	0	0	0	0	0	0	0	0	0	0	0	0	0	0	0	0	0	0	0	0	0	0	0	0
chr1.1288069-1289010>MXRA8	0	0	0	8.5019e-009	0	6.80152e-008	2.55057e-008	0	0	0	6.80152e-008	0	0	0	0	0	0	0	8.5019e-009	0	8.5019e-009	0	0	0	0	0	0	0	0	0	0	0	0	0	0	0	0	0	0	0	0	0	8.5019e-009	1	8.5019e-009	0	1	0	0
chr1.1289228-1289309>MXRA8	0	0	0	0	0	0	0	0	0	0	0	0	0	0	0	0	0	0	0	0	0	0	0	0	0	0	0	0	0	0	0	0	0	0	0	0	0	0	0	0	0	0	0	0	0	0	0	0	0
chr1.1289410-1289487>MXRA8	0	0	0	0	1	0	0	0	0	0	0	0	0	0	0	0	0	0	0	0	0	0	0	0	0	0	0	0	6	0	0	0	0	0	0	0	0	0	0	0	0	0	0	0	8	0	0	0	0
chr1.1289573-1289613>MXRA8	0	0	0	0	0	0	0	0	0	0	0	0	0	0	0	0	0	0	0	0	0	0	0	0	0	0	0	0	0	0	0	0	0	0	0	0	0	0	0	0	0	0	0	0	0	0	0	0	0
chr1.1289734-1289890>MXRA8	0	0	0	0	0	0	0	0	0	0	4	0	0	0	0	0	0	0	0	0	0	0	0	0	0	0	0	0	0	0	0	0	0	0	0	0	0	0	0	0	0	0	0	0	1	0	0	0	0
chr1.1290062-1290533>MXRA8	0	0	0	0	0	0	0	0	0	0	2	0	0	2	0	0	0	0	0	0	0	0	0	0	0	0	0	0	0	1	0	0	0	0	0	0	0	0	0	0	0	0	0	0	1	0	0	0	0
chr1.1290624-1290726>MXRA8	0	0	0	0	0	0	0	0	0	0	0	0	0	0	0	0	0	0	0	0	0	0	0	0	0	0	0	0	0	0	0	0	0	0	0	0	0	0	0	0	0	0	0	0	0	0	0	0	0
chr1.1290830-1291133>MXRA8	0	0	0	0	0	0	0	0	0	0	0	0	0	2	0	0	0	0	0	0	0	0	0	0	0	0	0	0	0	0	0	0	0	0	0	0	0	0	0	0	0	0	0	0	0	0	0	0	0
chr1.1292061-1292085>MXRA8	0	0	0	0	0	0	0	0	0	0	0	0	0	0	0	0	0	0	0	0	0	0	0	0	0	0	0	0	0	0	0	0	0	0	0	0	0	0	0	0	0	0	0	0	0	0	0	0	0
chr1.1293836-1293928>MXRA8	0	0	0	0	0	0	0	0	0	0	0	0	0	0	0	0	0	0	0	0	0	0	0	0	0	0	0	0	0	0	0	0	0	0	0	0	0	0	0	0	0	0	0	0	0	0	0	0	0
chr1.1298897-1298922>MXRA8	0	0	0	0	0	0	0	0	0	0	0	0	0	0	0	0	0	0	0	0	0	0	0	0	0	0	0	0	0	0	0	0	0	0	0	0	0	0	0	0	0	0	0	0	0	0	0	0	0
chr1.1296622-1297158>MXRA8	0	0	0	0	0	1	0	0	0	0	0	0	0	0	0	0	0	0	0	0	0	0	0	0	0	0	0	0	0	0	0	1	0	0	2	0	0	0	0	0	0	0	1	0	0	0	0	0	0
chr1.1293836-1294175>MXRA8	0	0	0	1	0	0	0	0	0	0	0	0	0	0	0	0	0	0	0	0	0	0	0	0	0	0	0	0	0	0	0	0	0	0	0	0	0	0	0	0	0	0	0	0	0	1	0	0	0
chr1.1288069-1288713>MXRA8	0	0	0	1	0	8	3	0	0	0	8	0	0	0	0	0	0	0	1	0	1	0	0	0	0	0	0	0	0	0	0	0	0	0	0	0	0	0	0	0	0	0	1	0	1	0	0	0	0
chr1.1289228-1289327>MXRA8	0	0	0	0	0	0	0	0	0	0	0	0	0	0	14	0	0	0	0	0	0	0	0	0	0	0	0	0	0	0	0	0	0	0	0	0	0	0	0	0	0	0	0	0	0	0	0	0	0
chr1.1309110-1309283>AURKAIP1	3.00621	0	0	4.72404	0	1.28838	10.7365	0	6.87134	2.14729	4.72404	28.776	0	9.01863	0.858918	2.57675	0	0.429459	12.0248	0	2.14729	6.01242	2.14729	4.72404	0.858918	6.87134	0	0	3.43567	3.86513	0	9.44808	5.58297	7.62213	9.01863	4.29459	0	0.429459	3.86513	0	0	0	55.9768	8.76746	30.4914	0	0	6.01242	44.6632
chr1.1309380-1309826>AURKAIP1	176.58	35	17	65	30	27	75	34	46	70	34	65	58	33	7	31	11	0	152	25	33	35	15	22	18	13	0	44	50	0	0	29	22	36.7289	66	12	134	1	58	0	1	0	125	146.325	76	1	0	17	160.146
chr1.1310085-1310171>AURKAIP1	0	0	0	2	0	0	0	1	1	5	1	10	0	2	1	0	0	0	0	0	1	8	0	0	0	0	0	0	1	0	0	0	0	0	0	0	0	0	0	0	0	0	0	8	1	0	0	0	3
chr1.1310377-1310581>AURKAIP1	13.757	0	0	0	2.60265	0	0	0	0	4.38507e-013	0.010697	0	14	0	0	0	0	0	4.35305e-010	0	0.010697	1	1	0	0	1	0	0	0	0	0	0	0	0	2	0	0	0	0	0	0	0	3.54989e-038	0	3.4008	0	0	0	11.9197
chr1.1310534-1310819>AURKAIP1	1.24298	0	4	1	2.39735	0	7	0	1	0	2.9893	6	1.07302e-006	0	0	4	0	0	11	0	2.9893	1	7.66443e-008	0	0	0	0	2	0	0	0	8	0	6	1	2	0	0	0	0	0	0	8	5	15.5992	0	0	0	14.3907
chr1.1309111-1309283>AURKAIP1	3.99379	0	0	6.27596	0	1.71162	14.2635	0	9.12866	2.8527	6.27596	38.2292	0	11.9814	1.14108	3.42325	0	0.570541	15.9752	0	2.8527	7.98758	2.8527	6.27596	1.14108	9.12866	0	0	4.56433	5.13487	0	12.5519	7.41703	10.1261	11.9814	5.70541	0	0.570541	5.13487	0	0	0	26.6075	11.6477	40.5085	0	0	7.98758	59.3368
chr1.1310455-1310563>AURKAIP1	0	0	0	0	0	0	0	0	0	15	0	0	9.81108e-020	0	0	0	0	0	0	0	0	0	0	0	0	0	0	0	0	0	0	0	0	0	0	0	0	0	0	0	0	0	0	0	0	0	0	0	4.68959
chr1.1321091-1322963>CCNL2	367	217	95	374	151	313.356	447	186	237	117.001	265	587.427	223	261	209	98	227	84	994.041	112	195.201	168	171	110	495.396	137	75	137	178	54	42	147	152	259	188	60	498.639	31	189	322	51	3	383	293.064	285	203	109	144	433
chr1.1323157-1323250>CCNL2	3	20	3	3	7	14	21	2	9	2	18	0	2	11	0	5	0	21	70	0	10	4	10	3	0	1	0	0	7	5	9	3	5	14	9	0	62.0083	0	0	68.6102	1	0	0	0	18	0	0	0	40
chr1.1323334-1323446>CCNL2	6	1	0	7	4	0	9	0	13	3	7	76	0	2	14	5	0	0	21	0	4	0	7	0	0	3	0	0	3	0	10	33	3	5	2	0	0	0	3	0	0	0	0	26	2	0	0	14	15
chr1.1325610-1325752>CCNL2	33.5649	0	0	6	8	7	29	0	10	19	21	32	5	12	2	3	15	25	53	3	12	6	9	3	0	6	0	8	18	0	0	18	5	24	17	0	32	1	0	0	0	0	1	39	14	0	0	0	54
chr1.1325839-1325944>CCNL2	0	0	11	17	18	9	18	2	12.0001	4	16	14	6	13	5	7	1	0	26	4	35	14	2	0	0	14	18	2	7	7	10	0	5	22	6	12	0	0	0	12	0	0	32	17	0	0	6	3	18
chr1.1326146-1326246>CCNL2	19	0	12	28	2	37	36	25	23	32	15	69	20	14	9	10	15	0	52	13	6	11	35	19	17	11	0	18	2	0	8	57	5	32	29	0	2	9	4	0	0	0	44	0	20	0	0	0	45
chr1.1328776-1328841>CCNL2	0	0	0	9	0	11	13	18	3	0	7	0	2	4	0	0	0	0	6	0	5	1	0	11	10	0	0	0	0	0	0	17	2	0	2	0	36	0	5	0	0	0	21	38	0	0	0	8	22
chr1.1330774-1330895>CCNL2	53	2	17	128	18	51	60.0025	32	47	37	48	197	70	49	11	34	83.8119	25	165	12	49	34	39	24	0	27	0	56	33	0	0	24.3306	41.8453	48	16	28.931	16	1	2	0	0	0	54	77.8731	32	0	17	18	83
chr1.1333613-1333723>CCNL2	11	130	4	62	11	58	33	19	23	26	18	145.602	42	21	17	18	0	4	101.783	54	26	16	21	3	165.034	21	48	2	9	0	8	28	14	62	13	0	227.052	14	0	1	4	0	42	123.972	27	0	0	22	104
chr1.1333977-1334052>CCNL2	4	0	0	38	1	0	3	24	4	17	3	41	0	4	0	1	21	1	22	0	6	0	12	0	0	1	0	0	1	8	0	0	2	25.7154	14	0	0	0	0	0	0	0	0	0	30	0	0	0	27
chr1.1334399-1334719>CCNL2	64	0	9	30	21	15	65	19	36	57.3812	46	39	23	30	19	4	90	12	127	17	35	26	36	22	0	10	9	41.3564	27	29	6	9	12	7	36.5734	5	38	2	26	44	0	0	36	36	82.6483	1	18	3	120
chr1.1327668-1328184>CCNL2	150	70	109	238	105	95	241	143	130	134	169.813	279	89	154	68	83	49	83	530.154	98	107	95	102	173	314	100	30	76	130	12	44	182	127.82	125	99	44	228.004	16	78	70	1	1	191	173	152.007	1	62	99	208
chr1.1334910-1335070>LOC148413	0	0	0	1	0	21	2	3	2	0	0	0	0	0	1	2	0	0	1	0	2	0	0	0	0	1	0	0	0	0	0	0	0	0	1	0	11	0	0	0	0	0	0	0	0	0	0	0	2
chr1.1335538-1335684>LOC148413	0	37.0001	0	8	0	0	3	8	5	0	0	0	0	4	0	6	0	0	12	0	3	8	4	11	0	0	0	0	1	3	0	0	0	8	1	0	0	0	8	0	0	0	1	0	0	0	15	8	24
chr1.1335985-1337427>LOC148413	158.059	5	60	130	33	164	100	56	76	42	97	210	60	52	18	38	112	62	243.692	34	80	42	43	32	0	46	144	66.5344	64.6344	13	21	11	26	160.119	103	24	38.0023	8	9	18	1	1	172	121.128	146	53	47	95	126
chr1.1337276-1337637>MRPL20	58.4759	1.28181e-013	18.3012	100.253	36.0407	29.4573	21.2745	12.644	18.1657	32	55.0783	0.0498973	49.0783	79.6416	28.6897	52.0391	51.9035	30	97.8228	55.3012	33.9518	40.9909	58.8644	17.5151	108.597	15.6295	113	53.6414	50.6023	8.65813	24.3886	23	54.1264	92.4278	53.7528	12	80.9955	4	4.8945e-012	0	1	0	80.0299	1.54961e-009	54.3487	0	57	2.90701	0.0257209
chr1.1341189-1341267>MRPL20	11	0	10	9	6	0	6	0	19	0	6	0	8	26	5	9	12	0	44.5599	4	17	10	1	1	1	2	0	61.4641	10	0	0	0	10	33	3	0	0	0	0	21	0	0	12	0	7	0	0	0	0
chr1.1342289-1342400>MRPL20	39	52	31	55	13	0	36	0	35	10	19	0	11	38	7	33	21	6	116	8	34	33	24	17	63	14	0	14	21	10	2	25	18	59	57	0	145	2	16	0	0	0	58	61	25	0	12	2	34
chr1.1342511-1342694>MRPL20	5	0	9	1	19	0	2	0	0	1	10.0172	0	0	5	13	8	0	40	29	0	0	3	0	0	0	1	0	0	5	0	3	10	4	11	8	0	71	0	0	0	0	0	64	15	17	0	0	0	71
chr1.1337289-1337982>MRPL20	12.5241	7	16.6988	41.7469	63.2708	66.7952	137.725	56.356	43.8343	4.23716e-013	45.9217	30.9501	45.9217	56.3585	31.3103	22.9609	50.0965	3.97233e-013	209.593	16.6988	25.0482	48.0091	27.1356	35.4849	52.1837	25.3705	1.49625e-012	56.3586	33.3976	56.3419	14.6114	3.036e-014	20.8735	37.5723	48.0091	1.58893e-013	263.005	5.29644e-014	89	0	1.32411e-014	0	70.97	42	64.7082	0	7.54748e-013	47.093	135.22
chr1.1353800-1354930>ANKRD65	0	0	0	0	0	0	1	0	1	0	0	0	0	0	0	0	0	0	0	0	3	0	0	5	0	0	0	0	0	0	0	0	0	0	0	0	0	0	0	0	0	0	0	0	0	0	0	0	0
chr1.1355432-1355973>ANKRD65	0	0	0	0	0	0	1	0	0	0	0	0	0	0	0	0	0	0	1	0	0	0	0	0	0	0	0	0	0	0	0	0	0	0	0	0	1	0	0	0	0	0	0	0	0	0	0	0	0
chr1.1356177-1356386>ANKRD65	0	0	0	0	0	0	0	0	0	0	0	0	0	0	0	0	0	0	0	0	0	0	0.00928341	0	0	0	0	0	0	0	0	0	0	0	0	0	0	0	0	0	0	0	0	0	0	0	0	0	0
chr1.1356513-1356825>ANKRD65	0	0	0	0	0	0	0	0	0	0	0	0	0	0	0	0	0	0	0	0	0	0	0	0	0	0	0	0	0	0	0	0	0	0	1	0	0	0	0	0	0	0	0	0	1	0	0	0	0
chr1.1356196-1356386>ANKRD65	0	0	0	0	0	0	0	0	0	0	0	0	0	0	0	0	0	0	0	0	0	0	0.990717	0	0	0	0	0	0	0	0	0	0	0	0	0	0	0	0	0	0	0	0	0	0	0	0	0	0
chr1.1361508-1361766>TMEM88B	0	0	0	0	0	0	0	0	0	0	0	0	0	0	0	0	0	0	0	0	0	0	0	0	0	0	0	0	0	0	0	0	0	0	0	0	0	0	0	0	0	0	0	0	0	0	0	0	0
chr1.1362934-1363168>TMEM88B	0	0	0	0	0	0	0	0	0	0	0	0	0	0	0	0	0	0	0	0	0	0	0	0	0	0	0	0	0	0	0	0	0	0	2	0	0	0	0	0	0	0	0	0	1	0	0	0	0
chr1.1365537-1366335>LOC102724312	0	0	0	0	0	0	0	0	0	0	0	0	0	0	0	0	0	0	0	0	0	0	0	0	0	0	0	0	0	0	0	0	0	0	0	0	0	0	0	0	0	0	0	0	1	0	0	0	0
chr1.1369558-1369954>LOC102724312	0	0	0	0	0	0	0	0	0	0	0	0	0	0	0.222135	0	0	0	0.222135	0	0	0	0	0	0	0	0	0	0	0	0	0	0	0	0	0	0	0	0	0	0	0	0	0	0	0	0	0	0
chr1.1365537-1366043>LOC102724312	0	0	0	0	0	0	0	0	0	0	0	0	0	0	0	0	0	0	0	0	0	0	0	0	0	0	0	0	0	0	0	0	0	0	0	0	0	0	0	0	0	0	0	0	0	0	0	0	0
chr1.1369568-1369954>LOC102724312	0	0	0	0	0	0	0	0	0	0	0	0	0	0	0.777865	0	0	0	0.777865	0	0	0	0	0	0	0	0	0	0	0	0	0	0	0	0	0	0	0	0	0	0	0	0	0	0	0	0	0	0
chr1.1370903-1371202>VWA1	0	0	0	0	0	0	0	0	0	0	0	0	0	0	0	0	0	0	0	0	0	0	0	0	0	0	0	0	0	0	0	0	0	0	0	0	0	0	0	0	0	0	0	0	4	0	0	0	0
chr1.1372307-1372865>VWA1	0	0	0	0	0	0	0	0	0	0	0	0	0	0	0	0	0	0	0	0	0	0	0	0	0	3	0	0	0	0	0	0	0	0	0	0	0	0	0	0	6.4881e-027	0	0	0	0	0	0	0	0
chr1.1374461-1378263>VWA1	0	0	0	3	0	0	0	1	0	5	0	0	0	0	0	0	0	0	0	0	0	1	0	1	0	0	0	1	0	0	0	0	0	0	2	0	2	0	0	0	0	0	0	0	1	0	0	1	2
chr1.1372702-1372865>VWA1	0	0	0	0	0	0	0	0	0	0	0	0	0	0	0	0	0	0	0	0	0	0	0	0	0	0	0	0	0	0	0	0	0	0	0	0	0	0	0	0	1	0	0	0	0	0	0	0	0
chr1.1385069-1386139>ATAD3C	0	0	0	0	0	0	0	0	0	0	1	0	0	0	0	0	0	0	0	0	0	3	0	0	0	0	0	0	0	0	0	0	0	0	0	0	0	0	0	0	0	0	1	0	0	0	0	0	1
chr1.1387426-1387503>ATAD3C	0	0	0	0	0	0	0	0	0	0	0	0	0	0	0	0	0	0	0	0	0	0	0	0	0	0	0	0	0	0	0	0	0	0	0	0	0	0	0	0	0	0	0	0	0	0	0	0	0
chr1.1387745-1387815>ATAD3C	0	0	0	0	0	0	0	0	0	0	0	0	0	0	0	0	0	0	0	0	0	0	0	0	0	0	0	0	0	0	0	0	0	0	0	0	0	0	0	0	0	0	0	16	0	0	0	0	13
chr1.1389725-1389881>ATAD3C	0	0	0	0	0	0	0	0	0	0	0	0	0	0	0	0	0	0	0	0	0	0	0	0	0	0	0	0	0	0	0	0	0	0	0	0	0	0	0	0	0	0	0	2	0	0	0	0	3
chr1.1390840-1390900>ATAD3C	0	0	0	0	0	0	0	0	0	0	0	0	0	0	0	0	0	0	0	0	0	0	0	0	0	0	0	0	0	0	0	0	0	0	0	0	0	0	0	0	0	0	0	0	0	0	0	0	0
chr1.1391171-1391297>ATAD3C	0	0	0	0	0	0	0	0	0	0	0	0	0	0	0	0	0	0	0	0	0	0	0	0	0	0	0	0	0	0	0	0	0	0	0	0	0	0	0	0	0	0	0	0	0	0	0	1	0
chr1.1391605-1391730>ATAD3C	0	0	0	0	0	0	0	0	0	0	0	0	0	0	0	0	0	0	0	0	0	0	0	0	0	0	0	0	0	0	0	0	0	0	1	0	0	0	0	0	0	0	0	0	1	0	0	5	0
chr1.1392509-1392561>ATAD3C	0	0	0	0	0	0	0	0	0	0	0	0	0	0	0	0	0	0	0	0	0	0	0	0	0	0	0	0	0	0	0	0	0	0	4	0	0	0	0	0	0	0	0	0	5	0	0	0	0
chr1.1394541-1394612>ATAD3C	0	0	0	0	0	0	0	0	0	0	0	0	0	0	0	0	0	0	0	0	0	0	0	0	0	0	0	0	0	0	0	0	0	0	0	0	0	0	0	0	0	0	15	0	0	0	0	0	0
chr1.1396130-1396298>ATAD3C	0	0	0	0	0	0	0	0	0	0	0	0	0	0	0	0	0	0	1	0	0	0	0	0	0	0	0	0	0	0	0	0	0	0	3	0	0	0	0	0	0	0	0	0	0	0	0	0	0
chr1.1397980-1398089>ATAD3C	0	0	0	0	0	0	0	0	0	0	1	0	0	0	0	0	0	0	0	0	0	0	0	0	0	0	0	0	2	0	0	0	0	0	0	0	0	0	0	0	0	0	0	0	0	0	0	0	0
chr1.1403764-1405539>ATAD3C	0	0	0	0	0	0	0	0	0	0	0	0	0	0	0	0	1	0	2	0	0	2	0	0	0	0	0	0	3	0	0	0	0	0	4	0	0	5	17	0	0	1	20	0	1	0	0	0	12
chr1.1407135-1407470>ATAD3B	0	0	0	0	0	0	1	0	0	0	1	0	0	0	0	2	0	0	1	3	0	0	0	0	0	0	0	0	1	0	0	0	0	0	0	0	0	0	0	0	0	0	30	1	0	0	0	0	0
chr1.1412654-1412731>ATAD3B	0	0	0	0	0	0	0	0	0	0	0	0	0	0	0	0	0	0	1	0	0	0	0	0	0	0	0	0	0	0	0	0	0	0	0	0	0	0	0	0	0	0	0	0	0	0	0	0	0
chr1.1414024-1414126>ATAD3B	0	0	0	0	0	0	0	0	0	0	0	0	0	0	0	0	0	0	0	0	0	0	0	0	0	0	0	0	0	0	0	0	0	0	0.135962	0	0	0	0	0	0	0	23.3724	0	1.72891e-009	0	0	0	5.10775
chr1.1414429-1414489>ATAD3B	0	0	0	0	0	0	0	0	0	0	0	0	0	0	0	0	0	0	0	0	0	0	0	0	0	0	0	0	0	0	0	0	0	0	0	0	0	0	0	0	0	0	0	0	0	0	0	0	0
chr1.1416247-1416317>ATAD3B	0	0	0	0	0	0	0	0	0	0	0	0	0	0	0	0	0	0	0	0	0	0	0	0	0	0	0	0	0	0	0	0	0	0	0	0	0	0	0	0	0	0	0	0	0	0	0	0	0
chr1.1417518-1417684>ATAD3B	0	0	0	4	0	16	15	0	1	4	8	47	0	3	0	0	0	0	2	0	1	0	1	8	0	0	0	0	0	0	0	0	0	1	7	0	0	0	0	0	0	0	7	1	0	0	0	0	8
chr1.1417925-1417995>ATAD3B	0	0	0	0	0	0	0	0	0	0	0	0	0	0	0	0	0	0	0	0	0	0	0	0	0	0	0	0	0	0	0	0	0	0	0	0	0	0	0	0	0	0	0	0	0	0	0	0	5
chr1.1420396-1420552>ATAD3B	0	1	0	0	0	0	0	0	2	16	0	0	16	0	0	1	0	0	6	0	0	2	0	0	0	1	0	0	0	0	0	2	1	1	0	0	0	0	0	0	0	0	0	2	0	0	0	0	0
chr1.1421162-1421219>ATAD3B	0	0	0	0	0	0	0	0	0	0	0	0	0	0	0	0	0	0	0	0	0	0	0	0	0	0	0	0	0	0	0	0	0	0	0	0	0	0	0	0	0	0	0	0	0	0	0	0	0
chr1.1421490-1421616>ATAD3B	21	0	1	2	3	0	0	0	4	0	0	0	0	1	0	0	1	0	15	12	1	1	4	0	0	0	0	3	2	0	0	0	1	5	1	0	19	0	0	0	0	0	0	15	1	0	0	5	8
chr1.1421924-1422049>ATAD3B	0	0	0	0	0	0	0	0	0	0	0	0	0	0	0	0	0	0	0	0	0	0	0	0	0	0	0	0	0	0	0	0	0	0	1	0	0	0	0	0	0	0	0	0	4	0	0	7	0
chr1.1423243-1423295>ATAD3B	0	0	0	0	0	0	10	0	0	0	0	0	0	0	12	0	0	0	5	0	1	3	0	0	0	0	0	0	0	0	0	0	0	0	0	0	0	0	0	0	0	0	0	0	0	0	0	0	0
chr1.1424584-1424655>ATAD3B	19	1	4	44	0	0	6	0	3	4	1	0	3	4	12	2	0	0	32	26	9	0	3	7	0	1	0	0	1	0	5	0	4	6	9	0	0	0	0	0	0	0	0	5	28	0	1	15	0
chr1.1425637-1425805>ATAD3B	0	0	0	5	17	0	1	12	2	0	2	0	24.0039	0	0	9	6	16	28	0	0	5	0	0	0	0	0	0	3	0	0	0	3	1	6	0	197.5	0	1	0	0	0	31	0	1	0	0	0	4
chr1.1425943-1426052>ATAD3B	0	0	0	0	0	0	0	0	0	0	0	0	0	0	0	0	0	0	0	0	0	0	0	0	0	0	0	0	0	0	0	0	0	0	0	0	0	0	0	0	0	0	0	11	0	0	0	0	0
chr1.1430865-1431585>ATAD3B	15	0	0	24	8	4	11	12	8	15	16	2	0	1	0	2	19	1	38	8	13	13	6	21	0	2	36	0	27	7	0	22	1	3	5	0	3	0	1	0	0	0	22	25	23	0	0	0	30
chr1.1413495-1414126>ATAD3B	22	0	0	34	8	10.0794	32	9	10	45	23	0	22.4122	12	23	9	0	0	58	22	15	13	21	0	72	13	0	41	30	9	1	5	7	18	17.864	2	0	1	6	38	0	0	28.6276	14	47	0	2	1	17.8923
chr1.1447523-1447854>ATAD3A	0	0	0	0	0	0	0	0	0	0	0	0	0	1	0	0	0	0	0	0	0	0	0	0	0	0	0	0	0	0	0	0	1	0	0	0	0	0	0	0	0	0	3	0	0	0	0	0	0
chr1.1451392-1451469>ATAD3A	0	0	0	0	0	0	1	0	0	0	0	0	0	0	0	0	0	0	3	0	0	0	0	0	0	0	0	0	0	0	0	0	0	0	0	0	0	0	0	0	0	0	0	0	0	0	0	0	0
chr1.1452691-1452793>ATAD3A	0	0	0	0	0	0	0	0	0	0	0	0	0	0	0	0	0	0	0	0	0	0	0	0	0	0	0	0	0	0	0	0	0	0	0	0	0	0	0	0	0	0	2	0	0	0	0	0	0
chr1.1453096-1453156>ATAD3A	0	0	0	0	0	0	0	0	0	0	0	0	0	0	0	0	0	0	0	0	0	0	0	0	0	0	0	0	0	0	0	0	0	0	0	0	0	0	0	0	0	0	0	0	0	0	0	0	0
chr1.1454301-1454371>ATAD3A	0	0	0	0	0	0	0	0	0	0	0	0	0	0	0	0	0	0	0	0	0	0	0	0	0	0	0	0	0	0	0	0	0	0	0	0	0	0	0	0	0	0	0	0	0	0	0	0	0
chr1.1455521-1455687>ATAD3A	1	0	0	1	0	0	0	2	0	0	1	0	0	0	0	0	0	0	5	0	1	0	0	0	0	0	0	0	0	0	0	0	0	0	0	0	0	0	0	0	0	0	0	7	0	0	0	0	18
chr1.1455928-1455998>ATAD3A	0	0	0	0	0	0	0	0	0	0	0	0	0	0	0	0	0	0	1	0	0	0	0	0	0	0	0	0	0	0	0	8	0	0	0	0	0	0	0	0	0	0	0	0	0	0	0	0	7
chr1.1458124-1458280>ATAD3A	0	0	0	0	0	0	0	0	2	0	0	0	0	0	0	0	0	0	1	0	0	0	1	0	0	0	0	0	0	0	0	0	0	0	1	0	0	0	0	0	0	0	0	0	0	0	0	0	0
chr1.1458891-1458948>ATAD3A	0	0	0	0	0	0	4	0	0	0	1	0	0	0	0	0	0	0	1	0	0	0	0	0	0	0	0	0	0	0	0	0	0	2	2	0	0	0	0	0	0	0	0	0	0	0	0	0	0
chr1.1459219-1459345>ATAD3A	35	0	2	5	0	0	2	0	9	0	12	0	0	0	0	0	0	14	29	0	8	8	2	7	0	2	0	0	2	0	0	15	0	0	4	0	0	1	0	0	0	0	0	0	4	0	0	2	1
chr1.1459653-1459778>ATAD3A	0	0	0	0	0	0	0	0	0	0	0	0	0	0	0	0	0	0	0	0	0	0	0	0	0	0	0	0	0	0	0	0	0	0	0	0	0	0	0	0	0	0	0	0	0	0	0	0	0
chr1.1460620-1460672>ATAD3A	0	0	0	0	0	0	1	0	0	0	0	0	0	0	0	0	0	0	0	0	0	1	0	0	0	0	0	0	0	0	0	0	0	0	0	0	0	0	0	0	0	0	0	0	0	0	0	0	0
chr1.1461841-1461912>ATAD3A	0	0	0	0	0	0	0	0	0	0	0	0	0	0	0	0	0	0	0	0	0	0	0	0	0	0	0	0	0	0	0	0	0	0	0	0	0	0	0	0	0	0	0	0	0	0	0	0	0
chr1.1463075-1463243>ATAD3A	0	0	5	1	0	0	8	0	5	1	7	50	0	13	0	4.04386	0	0	5	0	0	5	0	0	0	1	0	0	6	0	0	16	1	0	0	22	0	0	0	0	0	0	0	13	12	0	0	12	0
chr1.1464603-1464712>ATAD3A	0	0	0	0	0	0	0	0	0	0	0	0	0	0	0	0	0	0	0	0	0	0	0	0	0	0	0	0	0	0	0	0	0	0	0	0	0	0	0	0	0	0	0	0	0	0	0	0	0
chr1.1469306-1470068>ATAD3A	5	0	7	4	11	1	0	0	14	7	6	0	0	3	1	1	0	0	7	2	1	2	0	11	0	1	0	10	7	0	0	0	16	0	2	0	12	0	0	0	0	0	0	7	1	0	0	0	2
chr1.1452547-1452793>ATAD3A	0	0	0	0	0	0	0	0	0	0	0	0	0	0	0	0	0	0	0	0	0	0	0	0	0	0	0	0	0	0	0	0	1	0	0	0	0	0	0	0	0	0	3.68653e-019	0	0	0	0	0	0
chr1.1447910-1448071>ATAD3A	0	0	0	0	0	0	0	0	0	0	0	0	0	0	0	0	0	0	0	0	0	0	0	0	0	0	0	0	0	0	0	0	0	0	0	0	0	0	0	0	0	0	0	0	4	0	0	0	0
chr1.1470158-1470888>TMEM240	0	0	0	4	0	8	0	0	0	0	0	0	0	0	0	0	0	0	1	0	0	0	0	0	0	1	0	0	0	0	0	0	0	0	1	0	0	0	0	0	0	0	0	0	1	0	0	0	0
chr1.1470969-1471178>TMEM240	0	0	0	0	0	0	0	0	0	1	0	0	0	0	0	0	0	0	0	0	0	0	0	0	0	0	0	0	0	0	0	0	3	0	0	0	0	0	0	0	0	1	0	0	0	0	0	0	0
chr1.1475064-1475171>TMEM240	0	0	0	1	0	0	0	0	0	0	0	0	0	0	0	0	0	0	0	0	0	0	0	0	0	2	0	0	1	0	0	0	0	0	0	0	0	0	0	0	0	0	0	0	0	0	0	0	0
chr1.1475670-1475741>TMEM240	0	0	0	2	0	0	0	0	0	0	0	0	0	0	0	0	0	0	0	0	1	0	0	0	0	0	0	0	6	2	0	0	0	0	0	0	0	0	0	0	0	0	0	0	0	0	0	0	0
chr1.1477053-1477548>SSU72	133	45	71	251.428	82	210	199.157	36	73	67	139	93	130	108.867	57	90	20	20	229	29.0014	97.1636	96	96	144	160	38	0	39	50	43	42	97	63	122	116	40.236	353.003	17	55	0	2	1	320	307	196	45	47	45	199
chr1.1479249-1479368>SSU72	51	1	5	11	2	34	37	11	39	0	26	0	14	13	0	9	0	28	74.2602	21	13	18	4	2	0	0	0	0	12	6	7	0	20	15	30	0	0	0	4	0	0	0	24	80.5222	25	0	0	0	81
chr1.1480243-1480383>SSU72	43	2	17	79	25	1	40	19	31	25	41	2	33	31	18	26	91	38	98	52	53	24	6	3	0	26	1	26	33	0	28	9	23	72	33	10	2	7	5	0	0	0	21	0	38	0	15	57	75
chr1.1500153-1500297>SSU72	149	217	40	215	45	28	98	42	75	29	70	64	132	62	50	73	171	27	252.691	100	147	68	57	83	36	50	0	127	64.8875	6	51	82	30	135	56.0019	4	97.864	14	29	2	0	2	168	71	146	52	45	90	122.609
chr1.1509858-1510263>SSU72	37	0	19	13	2	5	11	13	8	0	11	1	6	8.07656	0	9	5	0	47	18	9	1	10	16	18	2	108	0	13	1	0	6	15	4	12	0	40	1	6	0	0	0	46	56	33	0	5	7	34
chr1.1533388-1535477>C1orf233	8	0	0	0	0	15	9	0	4	5	4	0	8	2	0	1	0	0	18	0	1	8	16	0	0	0	0	17	12	0	0	0	0	0	17	0	136	1	0	0	0	0	54	3	11	0	44	0	19
chr1.1550795-1551014>MIB2	1	0	0	0	0	0	8	0	0	0	0	0	0	0	0	0	0	0	0	0	0	0	0	0	0	0	0	0	0	0	0	0	0	0	1	0	0	0	0	0	0	0	10	0	3	0	0	0	6
chr1.1551888-1551995>MIB2	0	0	0	0	1	0	1	0	0	0	0	0	0	0	0	0	0	0	1	0	4	0	0	0	0	0	0	0	1	0	0	0	2	0	0	0	0	2	0	0	0	0	0	0	0	0	5	0	2
chr1.1558769-1559080>MIB2	0.000817048	0	0	0	0	0	0.0016341	0.00490229	3.45149e-026	0	0	0	0	0.000817048	0	0.000817048	0.000817048	0	4.29949	0	0.000817048	0	0	0	0	0	0.049023	0.000817048	0	0	0	0	0	0.000817048	0	3.45149e-026	0	0	0	0	0	0	0.017158	0.0130728	0.00980459	0	0	0	0.000817048
chr1.1559154-1559326>MIB2	0	0	0	0	0	0	1	0	7	0	5	0	0	1	0	0	0	0	16	0	3	4	2	0	0	2	0	0	0	0	11	0	2	0	2	0	0	0	1	0	0	0	23	5	0	0	0	0	19
chr1.1560175-1560282>MIB2	0	0	0	0	0	0	0	0	2	0	0	0	0	0	0	0	0	0	7	0	2	1	0	0	0	1	0	0	1	0	0	14	0	0	0	0	0	0	0	0	0	0	0	0	0	0	0	0	2
chr1.1560371-1560566>MIB2	1	0	0	1	0	8	6	0	0	14	2	0	0	1	7	0	0	0	16.2024	0	0	3	0	0	0	2	0	1	6	0	0	0	0	21	4	0	0	0	0	0	0	0	0	0	18	0	0	0	4
chr1.1560666-1560809>MIB2	15	0	0	0	0	0	1	0	2	0	5	0	0	0	0	2	0	0	3.12263	0	2	0	0	0	1	0	0	0	6	0	0	0	2	0	5	0	0	0	0	0	0	0	20	0	10	0	0	9	0
chr1.1560938-1561034>MIB2	0	0	0	0	0	6.97826	0	0	0	0	0	1.99379	0	0	0	0	0	0	0	0	0	0	0	0	0	0	0	0	0	0	0	0	0	0	0	0	0	0	0	0	0	0	0	0	0	0	0	0	0
chr1.1562030-1562135>MIB2	1	0	2	0	0	0	0	0	0	0	0	0	0	0	0	0	0	0	0	0	0	0	0	0	0	0	0	0	0	0	0	0	0	0	0	0	0	0	0	0	0	0	0	0	0	0	0	0	5
chr1.1562217-1562380>MIB2	3	0	0	0	0	3	7	0	4	0	0	0	0	1	0	2	0	0	0	16	1	0	0	2	0	1	0	0	8	0	3	1	0	0	1	0	0	0	0	3	0	0	7	0	5	0	0	0	0
chr1.1562454-1562588>MIB2	2	0	0	0	4	0	0	0	0	0	3	0	0	5	0	0	0	0	4	0	0	0	0	0	0	0	0	0	1	0	0	0	0	0	0	0	0	0	0	0	0	0	0	0	0	0	0	0	10
chr1.1562676-1562825>MIB2	1	0	0	0	0	0	4	0	1	0	1	0	0	0	0	0	0	0	7	0	0	0	0	0	0	0	0	0	1	0	0	0	2	0	0	0	0	0	4	0	0	0	1	0	0	0	0	0	0
chr1.1563053-1563210>MIB2	0	0	0	0	7	0	1	0	6	0	4	0	1	0	0	1	0	0	7	5	1	1	1	2	0	0	0	0	0	0	0	0	1	0	0	0	0	4	5	0	0	0	12	0	2	0	0	0	0
chr1.1563399-1563560>MIB2	0	0	9	0	0	7	4	0	4	12.3813	2	0	0	0	0	0	0	0	23	0	4	2	1	0	0	0	0	0	1	0	0	0	0	0	6	0	0	0	0	2	0	0	19	6	14	0	0	0	15
chr1.1563653-1563780>MIB2	2	0	2	0	0	7	2	0	1	7	3	0	0	1	0	0	0	0	1	0	2	1	3	1	0	0	0	0	0	0	0	3	2	1	0	0	0	0	0	0	6	0	6	0	0	0	1	0	1
chr1.1563869-1564103>MIB2	0	0	2	2	0	0	0	1	3	0	0	3	0	0	0	0	0	0	3	0	0	0	6	0	0	0	0	0	5	0	0	0	0	0	1	0	0	0	0	0	0	0	0	0	0	0	0	0	0
chr1.1564513-1564692>MIB2	0	0	0	3	0	0	0	0	1	6	1	0	0	0	0	0	0	1	5	0	1	1	0	0	0	0	0	0	1	1	0	0	4	0	0	0	0	0	1	0	0	0	16	0	0	0	0	0	9
chr1.1564765-1564947>MIB2	2	0	0	3	0	2	11	1	5	0	3	0	0	0	0	1	3	1	4	8	1	4	10	0	0	1	0	7	2	0	0	0	3	1	2	0	0	0	2	0	0	0	5	9	12	0	0	1	18
chr1.1565019-1565085>MIB2	0	0	0	0	0	0	2	0	2	0	1	0	2	1	0	0	0	0	3	0	2	0	2	0	0	0	0	0	0	0	0	0	0	2	0	0	0	0	0	0	0	0	1	27	11	0	0	0	5
chr1.1565672-1565991>MIB2	23	0	0	3	7	0	8	0	3	0	0	0	0	3	3	0	0	0	8	13	3	4	0	0	0	0	0	28	1	0	1	0	2	0	13	0	0	1	9	21	0	0	1	22	33.056	0	2	1	16
chr1.1558811-1559080>MIB2	0.999183	0	0	0	0	0	1.99837	5.9951	0	0	0	0	0	0.999183	0	0.999183	0.999183	0	2.83596e-005	0	0.999183	0	0	0	0	0	59.951	0.999183	0	0	0	0	0	0.999183	0	4.22088e-023	0	0	0	0	0	0	20.9828	15.9869	11.9902	0	0	0	0.999183
chr1.1560926-1561034>MIB2	0	0	0	0	0	0.0217407	0	0	0	0	3	0.00621163	0	0	0	0	0	0	0	0	0	0	0	0	0	1	0	0	0	0	0	0	0	0	0	0	0	0	0	0	0	0	0	0	0	0	0	0	0
chr1.1558769-1558863>MIB2	0	0	0	0	0	0	0	0	1	0	0	0	0	0	0	0	0	0	4.70048	0	0	0	0	0	0	0	0	0	0	0	0	0	0	0	0	1	0	0	0	0	0	0	0	0	0	0	0	0	0
chr1.1551245-1551481>MIB2	0	0	0	0	0	0	0	0	0	0	0	0	0	2	0	0	0	0	0	0	0	0	0	0	0	0	0	1	0	0	0	0	0	0	0	0	0	0	0	0	0	0	0	0	2	0	0	0	0
chr1.1567560-1567754>MMP23B	0	0	0	0	0	0	0	0	0	0	0	0	0	0	0	0	0	0	0	0	0	0	0	0	0	0	0	7	0	0	0	0	0	0	0	0	0	0	0	0	0	0	0	0	0	0	1	0	0
chr1.1568162-1568293>MMP23B	0	0	0	0	0	0	0	0	0	0	0	0	0	0	0	0	0	0	0	0	0	0	0	0	0	0	0	0	0	0	0	0	0	0	0.752032	0	0	0	0	0	0	0	0	0	0	0	0	0	0
chr1.1568360-1568500>MMP23B	0	0	0	0	0	0	0	0	0	0	0	0	0	0	0	0	0	0	0	0	0	0	0	0	0	0	0	0	0	0	0	0	0	0	0	0	0	0	0	0	0	0	0	0	0	0	0	0	0
chr1.1568567-1568735>MMP23B	0	0	0	0	0	0	0	0	0	0	0	0	0	0	0	0	0	0	0	0	0	0	0	0	0	0	0	0	0	0	0	0	0	0	0	0	0	0	0	0	0	0	4	0	0	0	0	4	2
chr1.1569127-1569292>MMP23B	0	0	0	0	0	0	0	0	0	0	0	0	0	0	0	0	0	0	0	0	0	0	0	0	0	0	0	0	0	0	0	0	0	0	0	0	0	0	0	0	0	0	2	0	0	0	0	0	0
chr1.1569368-1569479>MMP23B	0	0	0	0	0	0	0	0	0	0	0	0	0	0	0	0	0	0	0	0	0	0	0	0	0	0	0	0	0	0	0	0	0	0	0	0	0	0	0	0	0	0	0	0	0	0	0	0	0
chr1.1569581-1569708>MMP23B	0	0	0	0	0	0	0	0	0	0	0	0	0	0	0	0	0	0	0	0	0	0	0	0	0	0	0	0	0	0	0	0	0	0	0	0	0	0	0	0	0	0	1	0	0	0	2	0	0
chr1.1569827-1570031>MMP23B	0	0	0	0	0	0	0	0	0	0	0	0	0	0	0	0	0	0	0	0	0	0	0	0	0	0	0	0	0	0	0	0	0	0	0.326086	0	0	0	0	0	0	0	0.326086	0	0	0	0	0	10.4348
chr1.1568159-1568293>MMP23A	0	0	0	0	0	0	0	0	0	0	0	0	0	0	0	0	0	0	0	0	0	0	0	0	0	0	0	0	0	0	0	0	0	0	0.247968	0	0	0	0	0	0	0	0	0	0	0	0	0	0
chr1.1569827-1570028>MMP23A	0	0	0	0	0	0	0	0	0	0	0	0	0	0	0	0	0	0	0	0	0	0	0	0	0	0	0	0	0	0	0	0	0	0	0.673913	0	0	0	0	0	0	0	0.673913	0	0	0	0	0	21.5652
chr1.1570603-1571219>CDK11B	0	0	0	0	0	0	0	0	0	0	0	0	0	0	0	0	0	0	0	0	0	0	0	0	0	0	0	0	0	0	0	0	0	0	0	0	0	0	0	0	0	0	0	0	2	0	0	0	0
chr1.1571299-1571489>CDK11B	0	0	0	0	0	0	0	0	0	0	0	0	0	0	0	0	0	0	0	0	0	0	0	0	0	0	0	0	0	0	0	0	0	0	1	0	0	0	0	0	0	0	0	0	0	0	0	0	0
chr1.1571695-1571844>CDK11B	23	1	1	16	2	0	1	0	12	0	3	21	26	8	0	8	0	0	33	1	4	6	3	0	0	0	0	0	7	0	0	0	0	8	0	0	6	0	6	0	0	0	0	0	5	0	0	0	9
chr1.1572044-1572161>CDK11B	0	0	0	3	7	22.857	7	1	8.03115	1	0	0	21	0	0	3	0	66	23	8	5	5	8	0	0	3	0	0	5	0	0	0	1	0	6	0	183.915	0	1	0	0	0	0	4	14	0	24	0	0
chr1.1572259-1572367>CDK11B	0	0	0	0	4	0	7	0	0	0	1	0	9	2	0	0	0	0	4	0	0	1	6	2	0	0	0	0	5	1	0	0	1	3	1	0	0	0	0	0	0	0	0	0	14	0	0	0	0
chr1.1572443-1572565>CDK11B	1	0	0	26	0	9.00174	4	22	28	7	2	0	18	1	0	4	0	0	25	12	7	3	18	0	0	4	35	44	9	5	0	13	24	31	0	0	111	0	41	0	1	0	16	0	43.0028	0	0	0	29.0543
chr1.1572770-1572876>CDK11B	8	0	1	14.6387	2	0	7	0	10	0	0	67	14	1	9	0	0	0	22	0	7	4	6	6	0	1	0	25	0	6	0	0	2	9	5	0	1	0	22	0	0	0	0	0	19	0	0	0	11
chr1.1573124-1573246>CDK11B	30	1	6	16	3	39	30	41	34	87	17	35	43	1	14	13	0	0	77	0	19	12	54	10	0	10	86	80	9	11	1	0	4	7	3	0	256.903	8	13	82	1	0	7	0	0	0	0	19	0
chr1.1573862-1573953>CDK11B	0	0	0	0	0	0	0	0	0	0	0	0	0	0	0	0	0	0	0	0	0	0	0	0	0	0	0	0	0	0	0	0	0	0	0	0	0	0	0	0	0	0	0	0	0	0	0	0	0
chr1.1575638-1575814>CDK11B	0	0	0	1	0	0	0	0	0	0	0	0	0	0	0	0	0	0	6	0	0	0	6	2	0	0	0	0	6	0	0	0	4	3	0	0	0	0	0	1	0	0	0	0	0	0	0	0	0
chr1.1576409-1576475>CDK11B	0	0	0	0	0	0	0	0	0	0	0	0	0	0	0	0	0	0	0	0	0	0	0	0	0	0	0	0	0	0	0	0	0	0	0	0	0	0	0	0	0	0	0	0	0	0	0	0	0
chr1.1577023-1577182>CDK11B	0	0	0	0	0	0	0	0	0	0	0	0	0	0	0	0	0	0	0	0	0	0	0	0	0	0	0	0	0	0	0	0	0	0	0	0	0	0	0	0	0	0	0	0	0	0	0	0	0
chr1.1577267-1577363>CDK11B	0	0	0	0	0	0	0	0	0	0	0	0	0	0	0	0	0	0	0	0	0	0	0	0	0	0	0	0	0	0	0	0	0	0	0	0	0	0	0	0	0	0	0	0	0	0	0	0	0
chr1.1577747-1577870>CDK11B	0	0	0	0	0	0	0	0	0	0	0	0	0	0	0	0	0	0	0	0	0	0	0	0	0	0	0	0	0	0	0	0	0	0	0	0	0	0	0	0	0	0	0	0	0	0	0	0	0
chr1.1643703-1643840>CDK11B	0	0	0	0	0	0	0	0	0	0	0	0	0	0	0	0	0	0	0	0	0	0	0	0	0	0	0	0	0	0	0	0	0	0	5.32435e-012	0	0	0	0	0	0	0	0	24.9963	2.99955	0	0	0	0
chr1.1647785-1647918>CDK11B	122.21	1	12	15	6	0	35	0	8	1	20	1	0	15	4	18	12	0	96	11	18	10	15	28.0064	1	8	0	0	9	0	4	34	12	51	12	0	0	1	3	0	0	0	12	0	15	0	0	0	0
chr1.1650797-1650895>CDK11B	4.3194e-011	47.9999	0.0323532	40.3883	5.99999	18.7005	20	0.999998	14	19	6.99999	0	6.21316	2.99999	0	4.47292	9.99998	0	21.7331	0	12	4.99999	5.99999	7.99998	0	7.99998	0	0.000634207	2.99999	0.999998	0	2.99999	0.0323532	0	2	16	19	0.999998	0	0	0	0	0	0	5.99999	0	0	0	0
chr1.1653035-1653151>CDK11B	7	0	8	13	20	0	32	0	7	6	5	19	3	2	10	7	9	0	32	8	9	4	5	0	108.239	0	0	0	13	12	0	14	1	25	7	0	75	6	18	0	0	0	6	20	20	0	7	9	16
chr1.1654147-1654272>CDK11B	0	0	0	0	0	0	0	0	0	0	0	0	0	0	0	0	0	0	0	0	0	0	0	0	0	0	0	0	0	0	0	0	0	0	1.20857	0	0	0	0	0	0	0.402857	18	7.65428	5	14.1	0	19.3372	2.82
chr1.1655706-1655860>CDK11B	0	0	8	2	0	0	2.64917e-035	0	5	0	3	0	2	8	0	2	0	0	5	0	0	2	2	0	0	0	0	0	0	0	0	2	0	22	2	0	0	0	1	0	0	0	0	3	1.75709e-010	0	0	0	0
chr1.1577708-1577870>CDK11B	0	0	0	0	0	0	0	0	0	0	0	0	0	0	0	0	0	0	0	0	0	0	0	0	0	0	0	0	0	0	0	0	0	0	0	0	0	0	0	0	0	0	0	0	0	0	0	0	0
chr1.1650767-1650895>CDK11B	13	9.95477e-005	6.96765	8.37617e-005	1.24434e-005	3.87831e-005	4.1478e-005	2.0739e-006	2.90346e-005	3.94042e-005	1.45173e-005	1	12.7868	6.22171e-006	0	8.52708	2.0739e-005	0	4.26689	0	2.48868e-005	1.03695e-005	1.24434e-005	1.65912e-005	0	1.65912e-005	0	2.99937	6.22171e-006	2.0739e-006	0	6.22171e-006	6.96765	0	4.1478e-006	3.31824e-005	3.94042e-005	2.0739e-006	0	0	0	0	0	0	1.24434e-005	0	0	0	0
chr1.1654027-1654074>CDK11B	0	0	0	0	0	0	0	0	0	0	0	0	0	0	0	0	0	0	0	0	0	0	0	0	0	0	0	0	0	0	0	0	0	0	0	0	0	0	0	0	0	0	0	0	0	0	0	0	0
chr1.1592939-1597459>SLC35E2B	437	161	200	472.001	213	334	545.059	186.078	264	301	347	642	261	235	142	187	379	320	1004.31	145	324	257.325	354.062	108	503	135	49	183	239.623	175	145.53	244	202	300	272.083	89	668.077	34	415	189	117	0	893.005	485	463.67	8	192	200	474
chr1.1599766-1599912>SLC35E2B	3	1	0	0	0	0	1	0	4	0	0	0	0	4	0	1	0	0	9	0	2	0	1	0	0	0	0	0	0	0	0	0	5	0	2	0	113	0	15	0	0	0	43	0	8	0	0	0	1
chr1.1601103-1601176>SLC35E2B	6	0	0	3	3	5	7	0	0	1	4	0	0	0	1	4	13	0	5	0	0	7	1	0	0	0	0	7	3	0	0	0	1	2	3	0	0	4	0	0	0	0	18	7	8	0	0	0	15
chr1.1601537-1601591>SLC35E2B	0	0	6	0	0	0	0	0	0	0	1	0	0	2	0	0	0	0	1	0	0	1	0	0	0	0	0	0	0	0	0	0	1	1	0	9	0	0	0	0	0	0	3	0	4	0	0	0	0
chr1.1602948-1603069>SLC35E2B	13	0	18	25	5	0	16	3	5	28	19	25	19	11	8	5	0	0	51.0001	5	10	11	3	0	0	8	3	42	10	3	5	4	1	7	7	0	0	3	0	75	0	0	14	69	52	0	0	0	19
chr1.1606902-1607030>SLC35E2B	0	0	0	0	0	0	0	0	0	0	0	0	0	0	0	0	0	0	0	0	0	0	0	0	0	0	0	0	0	0	0	0	0	0	0	0	0	0	0	0	0	0	0	0	0	0	0	0	1
chr1.1607503-1607639>SLC35E2B	0	0	0	1	0	10	0	0	17	0	15	0	15	5	0	0	39	0	25.0001	0	1	2	11	3	0	3	0	0	2	0	0	0	0	0	0	0	0	0	0	0	0	0	0	0	0	0	0	0	21
chr1.1607817-1608286>SLC35E2B	0	0	0	0	0	0	0	0	1	0	0	0	0	0	0	0	0	0	1	0	0	0	0	0	0	0	0	0	0	0	0	0	0	0	0	0	0	0	0	0	0	0	0	0	4	0	0	0	14
chr1.1623888-1624244>SLC35E2B	7	0	0	2	0	0	0	0	1	3	0	0	0	3	6	0	0	0	0	0	0	0	0	0	0	0	0	0	0	3	0	0	0	1	3	0	0	0	0	0	0	0	0	0	3	0	0	0	7
chr1.1622415-1622833>SLC35E2B	0	0	1	6	0	0	3	0	1	0	0	0	0	1	0	0	0	59	3	0	1	0	3	0	0	0	0	0	2	0	0	0	0	0	0	0	103	6	0	0	0	0	0	0	0	0	0	0	0
chr1.1631378-1631512>MMP23A	0	0	0	0	0	0	0	0	0	0	0	0	0	0	0	0	0	0	0	0	0	0	0	0	0	0	0	0	0	0	0	0	0	0	0	0	0	0	0	0	0	0	0	0	0	0	0	0	0
chr1.1631786-1631954>MMP23A	0	0	0	0	0	0	0	0	0	0	0	0	0	0	0	0	0	0	0	0	0	0	0	0	0	0	0	0	0	0	0	0	0	0	0	0	0	0	0	0	0	0	0	0	0	0	0	0	0
chr1.1632346-1632511>MMP23A	0	0	0	0	0	0	0	0	0	0	0	0	0	0	0	0	0	0	0	0	0	0	0	0	0	0	0	0	0	0	0	0	0	0	0	0	0	0	0	0	0	0	0	0	0	0	0	0	0
chr1.1632587-1632698>MMP23A	0	0	0	0	0	0	0	0	0	0	0	0	0	0	0	0	0	0	0	0	0	0	0	0	0	0	0	0	0	0	0	0	0	0	0	0	0	0	0	0	0	0	0	0	0	0	0	0	0
chr1.1632800-1632927>MMP23A	0	0	0	0	0	0	0	0	0	0	0	0	0	0	0	0	0	0	0	0	0	0	0	0	0	0	0	0	0	0	0	0	0	0	0	0	0	0	0	0	0	0	0	0	0	0	0	0	0
chr1.1633047-1633248>MMP23A	0	0	0	0	0	0	0	0	0	0	0	0	0	0	0	0	0	0	0	0	0	0	0	0	0	0	0	0	0	0	0	0	0	0	0	0	0	0	0	0	0	0	0	0	0	0	0	0	0
chr1.1633823-1634439>CDK11A	0	0	0	0	0	0	0	0	0	0	0	0	0	0	0	0	0	0	0	0	0	0	0	0	0	0	0	0	0	0	0	0	0	0	35	0	0	0	0	0	0	0	59	94	44	0	26	27	81.0934
chr1.1634519-1634709>CDK11A	0	0	0	0	0	0	0	0	0	0	0	0	0	0	0	0	0	0	0	0	0	0	0	0	0	0	0	0	0	0	0	0	0	0	4	0	0	0	0	0	0	0	26	0	39	0	5	1	31.2707
chr1.1634915-1635064>CDK11A	3	0	1	0	0	0	6	11	8	1	0	47	0	3	0	11	3	0	26	0	7	8	0	0	21	0	0	4	1	0	0	0	3	0	19	0	79	1	0	0	0	0	38	0	1	0	0	11	44
chr1.1635263-1635380>CDK11A	3	0	0	14.5275	0	15	3	8	18	9	0	1	0	10	5	11	0	0	50	1	5	0	6	2	0	0	0	0	1	0	0	10	4	10	4	0	0	2	2	0	0	0	49	0	7	0	0	0	13
chr1.1635478-1635586>CDK11A	1	0	5	6	0	0	0	0	2	0	0	0	0	0	1	0	42	0	3	0	1	1	0	0	0	0	0	0	2	0	0	0	1	5	6	0	17	0	0	0	0	0	0	0	9	0	22	0	18
chr1.1635662-1635784>CDK11A	2	0	0	0	0	0	2	0	2	0	3	0	0	2	0	0	0	0	10	0	1	1	1	0	0	0	0	0	1	0	0	9	0	21	7	0	0	0	0	0	0	0	7	4	36	0	0	0	4
chr1.1635989-1636095>CDK11A	0	0	0	0	0	0	4	0	9	19	0	0	0	0	0	2	0	0	55	0	5	2	0	0	0	0	0	0	0	0	0	0	0	0	13	0	150.008	0	0	0	0	0	0	80.1877	20	0	0	0	20
chr1.1636343-1636465>CDK11A	27	0	0	13	3	11	6	2	19	21	0	0	2	2	0	12	16	0	46	27	15	7	40	13	0	0	0	0	14	0	0	10	19	0	2	1	379.665	4	12	0	0	0	0	0	13	0	11	0	3
chr1.1637081-1637172>CDK11A	0	0	0	0	0	0	0	0	0	0	0	0	0	0	0	0	0	0	0	0	0	0	0	0	0	0	0	0	0	0	0	0	0	0	16	0	0	0	0	0	0	0	0	11.414	8	0	0	0	18
chr1.1638848-1639024>CDK11A	2	0	0	0	0	0	0	0	0	0	0	0	0	0	0	0	0	0	4	0	1	0	0	0	0	0	0	0	2	0	0	0	0	0	0	0	0	0	0	0	0	0	22	0	16	0	13	0	32
chr1.1639619-1639685>CDK11A	0	0	0	0	0	0	0	0	0	0	0	0	0	0	0	0	0	0	0	0	0	0	0	0	0	0	0	0	0	0	0	0	0	0	4	0	0	0	0	0	0	0	0	3	6	0	0	0	0
chr1.1640233-1640392>CDK11A	0	0	0	0	0	0	0	0	0	0	0	0	0	0	0	0	0	0	0	0	0	0	0	0	0	0	0	0	0	0	0	0	0	0	2	0	0	0	0	0	0	0	0	0	12	21	0	0	0
chr1.1640477-1640573>CDK11A	0	0	0	0	0	0	0	0	0	0	0	0	0	0	0	0	0	0	0	0	0	0	0	0	0	0	0	0	0	0	0	0	0	0	1	0	0	0	0	0	0	0	1	35	13	0	0	0	6
chr1.1640918-1641080>CDK11A	0	0	0	0	0	0	0	0	0	0	0	0	0	0	0	0	0	0	0	0	0	0	0	0	0	0	0	0	0	0	0	0	0	0	1.10206e-005	0	0	0	0	0	0	0	0	0	2.06635e-005	0	0	0	1.37757e-006
chr1.1654147-1654271>CDK11A	0	0	0	0	0	0	0	0	0	0	0	0	0	0	0	0	0	0	0	0	0	0	0	0	0	0	0	0	0	0	0	0	0	0	1.79143	0	0	0	0	0	0	0.597143	4.58866e-005	11.3457	2.97701e-011	20.9	0	28.6628	4.18
chr1.1655697-1656005>CDK11A	2	0	2	3.55271e-015	0	1	10	0	6	0	6	13	3.55271e-015	4	0	2	0	0	2	0	1	2	3.55271e-015	0	0	0	0	0	0	0	0	4	1	6	3.55271e-015	0	0	1	1.77636e-015	0	0	0	0	5.32907e-015	16	0	0	0	0
chr1.1640957-1641080>CDK11A	0	0	0	0	0	0	0	0	0	0	0	0	0	0	0	0	0	0	0	0	0	0	0	0	0	0	0	0	0	0	0	0	0	0	7.99999	0	0	0	0	0	0	0	0	0	15	0	0	0	0.999999
chr1.1643703-1643867>CDK11A	0	0	0	0	0	0	0	0	0	0	0	0	0	0	0	0	0	0	0	0	0	0	0	0	0	0	0	0	0	0	0	0	0	0	2	0	0	0	0	0	0	0	0	0.00371394	0.000445673	0	0	0	0
chr1.1638964-1639024>CDK11A	0	0	0	0	0	0	0	0	0	0	0	0	0	0	0	0	0	0	0	0	0	0	0	0	0	0	0	0	0	0	0	0	0	0	0	0	0	0	0	0	0	0	0	0	3.68811e-037	0	0	0	0
chr1.1656277-1656862>SLC35E2	0	0	0	0	0	0	2	0	0	0	0	0	0	1	0	0	0	0	8	0	0	0	0	0	0	0	0	0	0	0	0	0	0	0	2	0	0	0	0	0	0	0	2	0	4	0	0	0	44
chr1.1666129-1666275>SLC35E2	14	29	8	2	1	0	24	0	7	2	14	0	10	9	0	0	0	0	27	0	12	9	4	3	58	4	0	0	6	0	0	0	6	4	50	0	0	5	4	0	0	2	96	26	78.2854	69.5858	98	20	124.37
chr1.1669760-1669888>SLC35E2	0	0	0	0	0	0	0	0	0	0	0	0	0	0	0	0	0	0	0	0	0	0	0	0	0	0	0	0	0	0	0	0	0	0	27	0	0	0	0	0	0	1	33	26	41	0	0	0	79
chr1.1670361-1670497>SLC35E2	0	0	1	24	0	5	4	0	2	1	2	0	0	3	0	5	29	0	20.1684	0	21	6	4	0	23	7	0	0	1	0	0	7	4	0	24	2	14	2	1	0	0	1	37	31	50	0	0	21	29
chr1.1670675-1671144>SLC35E2	0	0	0	0	0	0	0	0	0	0	0	0	0	0	0	0	0	0	2	0	0	0	0	0	0	0	0	0	0	0	0	0	1	4	101	0	0	0	0	0	0	0	487	220.331	300	40	125	84	288.278
chr1.1675690-1676108>SLC35E2	0	42	0	0	0	10	3	8	2	4	3	5	0	4	0	0	0	0	16	0	2	6	6	0	0	0	0	0	3	0	0	0	0	0	34	0	120	0	0	0	0	0	139	52	114	0	0	57	96
chr1.1677163-1677439>SLC35E2	0	0	0	0	0	0	0	0	0	0	0	0	0	0	0	0	0	0	2	0	1	0	0	0	0	0	0	0	0	0	0	0	0	0	32	0	0	0	0	0	0	0	48	3	90.8004	0	0	5	165
chr1.1658824-1663963>SLC35E2	373	240	181	391.116	144	208	428	308.001	286.042	149.307	219	300	285.156	336.295	116	169	379	186.036	929.553	204	221	162	224	144	125	77	114.099	453.052	245	54	32	231	148	225	766	71	976.193	18	166	327	44	7	2054.47	1196.91	1369	872.766	457	509	1873.24
chr1.1682671-1684500>NADK	610.193	229.423	306	724.52	199.509	652.772	574.042	252.001	303.001	906	331	270	608	417	193	243.654	772	172	485.002	302	365.026	158	403.086	202	66	159	587	363	247	66	115	308	237	166	713.828	151	1606.28	52	344.186	357	107	6	1279.8	1698.79	1447.02	174	949.636	397	2286.28
chr1.1685006-1685089>NADK	195.892	27	12	42	28	43	56	37	49	71	35	45.3934	31	35	21	13	33	44	118	23	24	18	29	7	0	14	33	0	27	20	50	34	21	35	36	9	0	13	9	0	0	0	59	105	52	0	0	22	93
chr1.1685490-1685648>NADK	53	23	13	60	24	80	79.0059	5	38	60	20	1	45	14	0	22	5	3	59.0003	19	38	21	67	32	0	10	48	67.6945	28	1	30	18	17	32	61	3	72.0545	7	30	1	0	0	67	63	68	0	89	7	212
chr1.1685723-1685823>NADK	76	3	22	68.6645	14	47	57	64.9481	41	94	24	0	52	41	6	31	47	0	78	8	41	18	41	37	0	37	25	0	19	0	0	84	37	35	25	13	30	6	19	0	0	0	101	53	135	0	118	9	121.306
chr1.1685983-1686138>NADK	251	2	7	16	20	17	48.0304	2	33	38	34	0	37	29	7	20	39	0	67	18	18	12	16	33	23	7	10	17	23	2	16	4	2	26.0351	22	6	163.064	3	9	0	0	0	59	62	39	0	0	1	149
chr1.1686813-1686916>NADK	260	3	64	157.001	60	30	140	37	84	97.7719	49	92	49	42	8	30	80	48	112	11	60	38	49	44	64.1661	32	20	63	117	15	26	52	43	106	51.957	15	322	5	28	74	2	0	173.436	97	108	113	90.9605	17	229.956
chr1.1687697-1687783>NADK	59	31	3	35	8	21	34	7	35	124	30	38	5	29	10	20	48	23	64	33	27	4	35	4	3	9	3	0	21	2	6	0	11	15	31	2	94.0015	3	4	11	0	0	33	58	36	28	100	2	109
chr1.1687942-1688048>NADK	58.3673	53	42	53.7141	1.31784	36.9268	109.101	21.9202	1.65724	32.2552	0.487075	319.837	7.71044e-005	59.8301	31	8.42149	63.1553	8.84818	0.26291	1.77949e-010	21.6114	19.3469	1.45439e-005	1.63212e-005	16	0.000449278	104	17.884	28.3469	6.60341e-037	53	50.4079	0.372644	0.0342722	0.00706251	25	112.568	1.04379e-009	1.40617e-018	0	0	0	0.0160444	0.953627	2.25989e-007	0	19	32.8367	99.5509
chr1.1688620-1688750>NADK	225.73	47	29	48.4594	6.72972	12	54.0601	2.24324	74.1067	121	16.973	12	63	46.7297	6	38.2433	0.530486	19	62.135	24.7297	65.4864	18.4865	47.2162	36	1	24.2432	1	18	38.4865	11	0	41	12	94	39.2432	0.265243	0.000243358	1	46	0	2.63093e-008	0	52	121.649	121.865	0	39	25	319.778
chr1.1693391-1693475>NADK	422	5	21	84	63	90	79	60	110	135	50	1	62	63	22	47	8	0	132	24	94	37	36	27	0	23	79	86	75	3	12	119	25	69	44	1	52	9	57	7	0	1	216	231	158.205	56.923	30	22	638.919
chr1.1696667-1696886>NADK	136	43	45	77.0525	43	75	149.231	57.8352	41	111	67	123.315	49	85	37	57	54	8	75.7001	31	42	25	31	13	58	18	68	11	39	9	10	29	39	55	45	4	274.146	2	16	0	0	0	51	86	78	33	22	38	175
chr1.1710185-1710298>NADK	9	0	0	0	0	0	7	0	0	0	4	0	0	0	0	1	0	0	3	1	1	0	0	0	0	0	0	0	0	0	0	0	0	0	1	0	0	4	0	0	0	0	6	0	0	0	0	0	8
chr1.1687942-1688097>NADK	31.6327	4.3452e-007	3.44337e-007	44.2859	53.6822	79.0732	94.8991	60.0797	91.3427	72.7448	73.5129	3.16331	19.9999	70.4368	2.54153e-007	56.5785	132.845	75.1519	165.737	191	66.3885	12.6531	44	40	1.31176e-007	71.9996	8.52642e-007	41.116	12.6531	16	4.3452e-007	69.5921	45.6274	23.9657	53.9929	2.04962e-007	120.205	9	78	0	90.0084	0	106.01	155.047	48	0	1.55772e-007	3.16327	47.4491
chr1.1688546-1688750>NADK	8.27028	1.21183e-008	7.47727e-009	16.5406	8.27028	3.09405e-009	26.5826	2.75676	13.7838	3.11982e-008	11.027	3.09405e-009	1.62437e-008	8.27028	1.54702e-009	2.75676	5.46951	4.8989e-009	46.865	8.27028	5.51354	5.51351	13.7838	9.28214e-009	2.57837e-010	2.75676	2.57837e-010	4.64106e-009	5.51352	2.83621e-009	0	1.05713e-008	3.09405e-009	2.42366e-008	2.75676	2.73476	158.709	2.57837e-010	1.18605e-008	0	23	0	1.34075e-008	41.3515	55.1355	0	1.00556e-008	6.44592e-009	2.75679
chr1.1690540-1690683>NADK	16	0	0	1	0	3	2	0	1	1	0	0	0	1	0	0	0	0	1.00005	1	0	0	7	1	0	1	0	0	2	0	0	2	0	3	3	0	0	0	0	3	0	0	1	7	3	2	0	0	5
chr1.1691173-1691342>NADK	5	0	0	2	11	39	3	0	1	0	2	0	0	4	6	0	0	0	12	0	3	1	9	3	0	0	0	1	6	0	0	2	2	1	4	0	0	0	0	0	0	0	7	10	0	0	0	28	8
chr1.1711344-1711509>NADK	49	214.647	47	98	29	81.0003	92	33	49	132	54	58	124	56	28	42	157.016	35	80	7	84	13	35	19	1	15	12	39	31	1	6	76	23	38	52	7	102	3	39	63	0	0	96	101	129	0	127	19	388
chr1.1689804-1690082>NADK	43.1089	0	4	27	3	15	22	0	19	11	4	0	38	5	12	4	0	8	22	40	9	10	19	3	0	10	0	2	30	0	0	0	7	7	13	9	215.693	5	29	0	0	0	38	4	18	0	5	11	22
chr1.1709728-1709910>NADK	0	0	0	0	0	10	17	3	0	0	2	0	0	0	0	1	0	0	1	0	0	1	3	0	0	0	0	0	1	2	0	0	4	0	0	0	1	2	0	0	0	0	1	1	3	0	0	0	0
chr1.1716724-1718493>GNB1	1442.7	1273.02	844.816	1810.67	586	1018.76	1634.81	601.001	877.003	925.319	923.67	1579.62	1241.69	1084	486	694	1186.34	574.021	2399.78	668	1129.97	633.929	680	647.187	1163.42	597	395	965.21	740.526	318	376	1049.66	528.001	794.308	646.001	260	3272.72	47	666.657	695	238	12	1400.64	1845.05	1542.19	593	566.93	553	2019.78
chr1.1718761-1718877>GNB1	105	34	40	51	8	62	55	25	40	29	36	302	49	27	24	39	35	83	82	31	52	17	28	9	148	27	12	64	40	0	8	35	14	30.8813	37	0	42	6	15	0	0	0	168	55	95	0	22	0	104
chr1.1720492-1720709>GNB1	145	5	104	175	71	102	242.006	109	115	126.685	132	1	46	123	49	59	18	49	299.744	76	95	66	150	48.5272	117	62	145	318	101	43	49	172.193	27	173	102	27	378.623	1	44	58	1	2	175	169.045	175	98	21	39	286.99
chr1.1721834-1722036>GNB1	130	169.612	87	216	95.7305	210	236	126	122	99.6228	159	222	95	116	60	98	120	52	243.568	111	166.783	121	82	102	0	79	90	160	147.016	12	23	47	63	161	147	95.005	470.825	36	87	137	30	2	371.408	122.013	276	1	223	96	487
chr1.1724684-1724751>GNB1	3	0	33	31	12	33	30	2	18	41	24	54	42	13	15	15	59	0	30.6084	1	31	26	9	13	0	6	0	2	21	26	0	43	7	91	46	28	0	10	25	30	0	0	43	46	48	0	43	3	96.0945
chr1.1735858-1736021>GNB1	165	2	31.3052	178	38	19	89	5	47	38	56	202.96	25	82	22	46	48.2134	0	204	35	71	46	32	16	1	24	3	15	36	44	27	52	28	76	91	31	13	6	52	96	1	0	77.0687	179.088	128	176	3	76	263.492
chr1.1737914-1737978>GNB1	4	0	0	19	27	30	14	34	22	49.7388	21	25	7	23	0	2.75799	50	0	38	20	12	20	13	15	0	9	0	29	12	21	0	35.7726	10	13	9	10	12	0	1	51.0205	0	0	75	45	38	0	38	14	66
chr1.1756836-1756939>GNB1	317.969	92	24	56	31	6	111	0	60.8969	58	70	177	14	77	33	36	56	31	185.715	26	32	31	8	62	81	21	11	38	60	1	9	22	14	56	54	0	342.921	11	12	0	0	2	131	153	77	0	23	114	110.04
chr1.1770629-1770678>GNB1	2	0	7	17	6	0	8	4	8	78	1	7	0	7	0	1	1	0	3	0	0	6	9	0	0	0	1	8	10	7	0	0	0	0	11	1	105	2	3	0	1	0	0	0	0	0	24	15	4
chr1.1822259-1822557>GNB1	0	1	1	4	0	0	8	0	0	3	4	0	0	2	0	2	0	1	2	0	3	0	0	0	0	0	0	0	0	0	0	0	4	11.0009	4	0	0	0	0	0	0	0	21	12	6	0	26	1	23
chr1.1747195-1747302>GNB1	68.1315	11	6	23	11	37	49	29	23	16	40	15	15	67	13	13	29	0	60	19	11	12	11	25	0	2	0	11	22	0	1	29	15	59	34	0	270.882	0	18	0	0	0	107	83	32	0	0	19	165
chr1.1749276-1749315>GNB1	0	0	0	1	1	0	5	0	6	0	6	0	2	2	0	4	0	0	20	30	7	2	0	0	0	2	0	0	0	0	12	0	3	2	5	0	2	0	0	0	0	0	52	0	35.5907	0	0	15	11
chr1.1846266-1846747>CALML6	0	0	0	0	0	0	0	0	0	0	0	0	0	0	0	0	0	0	1	0	0	0	0	13	0	0	0	0	2	0	0	0	0	0	0	0	0	0	0	0	0	0	1	6	0	0	0	0	0
chr1.1847124-1847175>CALML6	0	0	0	0	0	0	0	0	0	0	0	0	0	0	0	0	0	0	0	0	0	0	0	0	0	0	0	0	0	0	0	0	0	0	0	0	0	0	0	0	0	0	0	0	0	0	0	0	0
chr1.1847880-1848055>CALML6	0	0	0	0	0	0	0	0	0	0	0	0	0	0	0	1	0	0	0	0	0	0	0	0	0	0	0	0	0	0	0	0	0	0	1	0	0	0	0	0	0	0	0	0	0	0	0	0	0
chr1.1848191-1848336>CALML6	0	0	0	5	0	0	0	0	0	0	0	0	0	0	0	0	0	0	0	0	0	0	0	0	0	0	0	0	0	0	0	0	0	0	0	0	0	0	0	0	0	0	0	0	0	0	0	0	0
chr1.1848413-1848514>CALML6	0	0	0	0	0	0	0	0	0	0	0	0	0	0	0	0	0	0	0	0	0	0	0	0	0	0	0	0	0	0	0	0	0	0	0	0	0	0	0	0	0	0	0	0	0	0	0	0	0
chr1.1848586-1848734>CALML6	0	0	0	0	0	0	0	0	0	0	0	0	0	0	0	0	0	0	0	0	0	0	0	0	0	0	0	0	0	0	0	0	0	0	0	0	0	0	0	0	0	0	0	0	1	0	0	0	0
chr1.1849029-1849602>TMEM52	0	0	2	0	0	0	0	0	0	0	0	0	0	0	0	0	0	0	0	0	0	0	0	0	0	0	0	0	0	0	0	0	0	0	0	0	0	0	0	0	0	0	1	0	1	0	0	0	0
chr1.1849692-1849871>TMEM52	0	0	0	0	0	0	0	0	0	0	0	0	0	0	0	0	0	0	0	0	0	0	0	0	0	0	0	0	0	0	0	0	0	0	0	0	0	0	0	0	0	1	0	0	0	0	0	0	0
chr1.1850332-1850374>TMEM52	0	0	0	0	0	0	0	0	0	0	0	0	0	0	0	0	0	0	0	0	0	0	0	0	0	0	0	0	0	0	0	0	0	0	0	0	0	0	0	0	0	0	0	0	0	0	0	0	0
chr1.1850484-1850528>TMEM52	0	0	0	0	0	0	0	0	0	0	0	0	0	0	0	0	0	0	0	0	0	0	0	0	0	0	0	0	0	0	0	0	0	0	0	0	0	0	0	0	0	0	0	0	0	0	0	0	0
chr1.1850621-1850741>TMEM52	0	0	0	0	0	0	0	0	0	0	0	0	0	0	0	0	0	0	0	0	0	0	0	0	0	0	0	0	0	0	0	0	0	0	0	0	1	0	0	0	0	0	0	0	0	0	0	0	0
chr1.1853390-1853828>CFAP74	0	0	0	0	0	0	0	0	0	0	0	0	0	0	0	0	0	0	0	0	0	0	0	0	0	0	0	0	0	0	0	0	0	0	0	0	0	0	0	0	0	0	0	0	0	0	0	0	0
chr1.1854028-1854163>CFAP74	0	0	0	0	0	0	0	0	0	0	0	0	0	0	0	0	0	0	0	0	0	0	0	0	0	0	0	0	0	0	0	0	0	0	0	0	0	0	0	0	0	0	0	0	0	0	0	0	0
chr1.1854424-1854585>CFAP74	0	0	0	0	0	0	0	0	0	0	0	0	0	0	0	0	0	0	0	0	0	0	0	0	0	0	0	0	0	0	0	0	0	0	0	0	0	0	0	0	0	0	0	0	0	0	0	0	0
chr1.1854806-1854939>CFAP74	0	0	0	0	0	0	0	0	0	0	0	0	0	0	0	0	0	0	0	0	0	1	0	0	0	0	0	0	0	0	0	0	0	0	0	0	0	0	0	0	0	0	0	0	0	0	0	0	0
chr1.1855214-1855369>CFAP74	0	0	0	0	0	0	0	0	0	0	0	0	0	0	0	0	0	0	0	0	0	0	0	0	0	0	0	0	0	0	0	0	0	0	0	0	0	0	0	0	0	0	0	0	0	0	0	0	0
chr1.1855830-1855960>CFAP74	0	0	0	0	0	0	0	0	0	0	0	0	0	0	0	0	0	0	0	0	0	0	0	0	0	0	0	0	0	0	0	0	0	0	0	0	0	0	0	0	0	0	0	0	0	0	0	0	0
chr1.1857222-1857378>CFAP74	0	0	0	0	0	0	0	0	0	0	0	0	0	0	0	0	0	0	0	0	0	0	0	0	0	0	0	0	0	0	0	0	0	0	0	0	0	0	0	0	0	0	0	0	0	0	0	0	0
chr1.1857667-1857787>CFAP74	0	0	1	0	0	0	0	0	0	0	0	0	0	0	0	0	0	0	0	0	0	0	0	0	0	0	0	0	0	0	0	0	0	0	0	0	0	0	0	0	0	0	0	0	1	0	0	0	0
chr1.1857896-1857952>CFAP74	0	0	0	0	0	0	0	0	0	0	0	0	0	0	0	0	0	0	0	0	0	0	0	0	0	0	0	0	0	0	0	0	0	0	0	0	0	0	0	0	0	0	0	0	0	0	0	0	0
chr1.1858091-1858201>CFAP74	0	0	0	0	0	0	0	0	0	0	0	0	0	0	0	0	0	0	0	0	0	0	0	0	0	0	0	0	0	0	0	0	0	0	0	0	0	0	0	0	0	0	0	0	0	0	0	0	0
chr1.1858333-1858468>CFAP74	0	0	0	0	0	0	0	0	0	0	0	0	0	0	0	0	0	0	0	0	0	0	0	0	0	0	0	0	0	0	0	0	0	0	0	0	0	0	0	0	0	0	0	0	0	0	0	0	0
chr1.1859046-1859186>CFAP74	0	0	0	0	0	0	0	0	0	0	0	0	0	0	0	0	0	0	0	0	0	0	0	0	0	0	0	0	0	0	0	0	0	0	0	0	0	0	0	0	0	0	0	0	0	0	0	0	0
chr1.1860223-1860322>CFAP74	0	0	0	0	0	0	0	0	0	0	0	0	0	0	0	0	0	0	0	0	0	0	0	0	0	0	0	0	0	0	0	0	0	0	0	0	0	0	0	0	0	0	0	0	0	0	0	0	0
chr1.1861499-1861776>CFAP74	0	0	0	0	0	0	1	0	0	0	0	0	1	0	0	0	0	0	0	0	0	0	0	0	0	0	0	0	0	0	0	0	0	0	0	0	0	0	0	0	0	0	0	0	0	0	0	0	0
chr1.1870294-1870428>CFAP74	0	0	0	0	0	0	0	0	0	0	0	0	0	0	0	0	0	0	0	0	0	0	0	0	0	0	0	0	0	0	0	0	0	0	0	0	0	0	0	0	0	0	0	0	0	0	0	0	0
chr1.1871033-1871207>CFAP74	0	0	0	0	0	0	0	0	0	0	0	0	0	0	0	0	0	0	0	0	0	0	0	0	0	0	0	0	0	0	0	0	0	0	0	0	0	0	0	0	0	0	0	0	0	0	0	0	0
chr1.1871755-1871843>CFAP74	0	0	0	0	0	0	0	0	0	0	0	0	0	0	0	0	0	0	0	0	0	0	0	0	0	0	0	0	0	0	0	0	0	0	0	0	0	0	0	0	0	0	0	0	0	0	0	0	0
chr1.1873467-1873596>CFAP74	0	0	0	0	0	0	0	0	0	0	1	0	0	0	0	0	0	0	0	0	0	0	0	0	0	0	0	0	0	0	0	0	0	0	0	0	0	0	0	0	0	0	0	0	0	0	0	0	0
chr1.1875770-1875892>CFAP74	0	0	0	0	0	0	0	0	0	0	0	0	0	0	0	0	0	0	0	0	0	0	0	0	0	0	0	0	0	0	0	0	0	0	0	0	0	0	0	0	0	0	0	0	0	0	0	0	0
chr1.1877756-1877879>CFAP74	0	0	0	1	0	0	0	0	0	0	0	0	0	0	0	0	0	0	0	0	0	0	0	0	0	0	0	0	0	0	0	0	0	0	0	0	0	0	0	0	0	0	0	0	0	0	0	0	0
chr1.1878429-1878494>CFAP74	0	0	0	0	0	0	0	0	0	0	0	0	0	0	0	0	0	0	0	0	0	0	0	0	0	0	0	0	0	0	0	0	0	0	0	0	0	0	0	0	0	0	0	0	0	0	0	0	0
chr1.1887130-1887290>CFAP74	0	0	0	0	0	0	0	0	0	0	0	0	0	0	0	0	0	0	0	0	0	0	0	0	0	0	0	0	0	0	0	0	0	0	0	0	0	0	0	0	0	0	0	0	0	0	0	0	0
chr1.1888059-1888224>CFAP74	0	0	0	0	0	0	0	0	0	0	0	0	0	0	0	0	0	0	0	0	0	0	0	0	0	0	0	0	0	0	0	0	0	0	0	0	0	0	0	0	0	0	0	0	0	0	0	0	0
chr1.1890559-1890649>CFAP74	0	0	0	0	0	0	0	0	0	0	0	0	0	0	0	0	0	0	0	0	0	0	0	0	0	0	0	0	0	0	0	0	0	0	0	0	0	0	0	0	0	0	0	0	0	0	0	0	0
chr1.1891403-1891470>CFAP74	0	0	0	0	0	0	0	0	0	0	0	0	0	0	0	0	0	0	0	0	0	0	0	0	0	0	0	0	0	0	0	0	0	0	0	0	0	0	0	0	0	0	0	0	0	0	0	0	0
chr1.1895188-1895307>CFAP74	0	0	0	0	0	0	0	0	0	0	0	0	0	0	0	0	0	0	0	0	0	0	0	0	0	0	0	0	0	0	0	0	0	0	0	0	0	0	0	0	0	0	0	0	0	0	0	0	0
chr1.1896327-1896501>CFAP74	0	0	0	0	0	0	0	0	0	0	0	0	0	0	0	0	0	0	0	0	0	0	0	0	0	0	0	0	0	0	0	0	0	0	0	0	0	0	0	0	0	0	0	0	0	0	0	0	0
chr1.1897810-1897966>CFAP74	0	0	0	0	0	0	0	0	0	0	0	0	0	0	0	0	0	0	0	0	0	0	0	0	0	0	0	0	0	0	0	0	0	0	0	0	0	0	0	0	0	0	0	0	0	0	0	0	0
chr1.1900074-1900273>CFAP74	0	0	0	0	0	0	0	0	0	0	0	0	0	0	0	0	0	0	0	0	0	0	0	0	0	0	0	0	0	0	0	0	0	0	0	0	0	0	0	0	0	0	0	0	0	0	0	0	0
chr1.1902098-1902256>CFAP74	0	0	0	0	0	0	0	1	0	0	0	0	0	0	0	0	0	0	0	0	0	0	0	0	0	0	0	0	0	0	0	0	0	0	0	0	0	0	0	0	0	0	0	0	0	0	0	0	0
chr1.1903419-1903522>CFAP74	0	0	0	0	0	0	1	0	0	0	0	0	0	0	0	0	0	0	0	0	0	0	0	0	0	0	0	0	0	0	0	0	0	0	0	0	0	0	0	0	0	0	0	0	0	0	0	0	0
chr1.1904376-1904487>CFAP74	0	0	0	0	0	0	0	0	0	0	0	0	0	0	0	0	0	0	0	0	0	0	0	0	0	0	0	0	0	0	0	0	0	0	0	0	0	0	0	0	0	0	0	0	0	0	0	0	0
chr1.1905464-1905638>CFAP74	0	0	0	0	0	0	0	0	0	0	0	0	0	0	0	0	0	0	0	0	0	0	0	0	0	0	0	0	0	0	0	0	0	0	0	0	0	0	0	0	0	0	0	0	0	0	0	0	0
chr1.1916825-1916930>CFAP74	0	0	0	0	0	0	0	0	0	0	0	0	0	0	0	0	0	0	0	0	0	0	0	0	0	0	0	0	0	0	0	0	0	0	0	0	0	0	0	0	0	0	0	0	0	0	0	0	0
chr1.1918376-1918475>CFAP74	0	0	0	0	0	0	0	0	0	0	0	0	0	0	0	0	0	0	0	0	0	0	0	0	0	0	0	0	0	0	0	0	0	0	0	0	0	0	0	0	0	0	0	0	0	0	0	0	0
chr1.1919951-1920095>CFAP74	0	0	0	0	0	0	0	0	0	0	0	0	0	0	0	0	0	0	0	0	0	0	0	0	0	0	0	0	0	0	0	0	0	0	0	0	0	0	0	0	0	0	0	0	0	0	0	0	0
chr1.1920328-1920413>CFAP74	0	0	0	0	0	0	0	0	0	0	0	0	0	0	0	0	0	0	0	0	0	0	0	0	0	0	0	0	0	0	0	0	0	0	0	0	0	0	0	0	0	0	0	0	0	0	0	0	0
chr1.1922329-1922415>CFAP74	0	0	0	0	0	0	0	0	0	0	0	0	0	0	0	0	0	0	0	0	0	0	0	0	0	0	0	0	0	0	0	0	0	0	0	0	0	0	0	0	0	0	0	0	0	0	0	0	0
chr1.1935140-1935277>CFAP74	0	0	0	0	0	0	0	0	0	0	0	0	0	0	0	0	0	0	0	0	0	0	0	0	0	0	0	0	0	0	0	0	0	0	0	0	0	0	0	0	0	0	0	0	0	0	0	0	0
chr1.1950768-1950931>GABRD	0	0	0	0	0	0	0	0	0	0	0	0	0	0	0	0	0	0	0	0	0	0	0	0	0	0	0	0	0	0	0	0	0	0	0	0	0	0	0	0	0	0	0	0	0	0	0	0	0
chr1.1956381-1956494>GABRD	0	0	0	0	0	0	0	0	0	0	0	0	0	0	0	0	0	0	0	0	0	0	0	0	0	0	0	0	0	0	0	0	0	0	0	0	0	0	0	0	0	0	0	0	0	0	0	0	0
chr1.1956773-1956841>GABRD	0	0	0	0	0	0	0	0	0	0	0	0	0	0	0	0	0	0	0	0	0	0	0	0	0	0	0	0	0	0	0	0	0	0	0	0	0	0	0	0	0	0	0	0	0	0	0	0	0
chr1.1956957-1957178>GABRD	0	0	0	0	0	0	0	0	0	0	0	0	0	0	0	0	0	0	0	0	0	0	0	0	0	0	0	0	0	0	0	0	0	0	0	0	0	0	0	0	0	0	0	0	0	0	0	0	0
chr1.1959016-1959099>GABRD	0	0	0	0	0	0	0	0	0	0	0	0	0	0	0	0	0	0	0	0	0	0	0	0	0	0	0	0	0	0	0	0	0	0	0	0	0	0	0	0	0	0	0	0	0	0	0	0	0
chr1.1959594-1959732>GABRD	0	0	0	0	0	0	0	0	0	0	0	0	0	0	0	0	0	0	0	0	0	0	0	0	0	0	0	0	0	0	0	0	0	0	0	0	0	0	0	0	0	0	0	0	0	0	0	0	0
chr1.1960550-1960706>GABRD	0	0	0	0	0	0	0	0	0	0	0	0	0	0	0	1	0	0	0	0	0	0	0	0	0	0	0	0	0	0	0	0	0	0	0	0	0	0	0	0	0	0	0	0	0	0	0	0	0
chr1.1960990-1961202>GABRD	0	0	0	0	0	0	0	0	0	0	0	0	0	0	0	0	0	0	0	0	0	0	0	0	0	0	0	0	0	0	0	0	0	0	0	0	0	0	0	0	0	0	0	0	0	0	0	0	0
chr1.1961422-1962193>GABRD	0	0	0	0	0	0	0	0	0	0	0	0	1	0	0	0	0	0	0	0	0	0	0	0	0	0	0	0	0	0	0	0	0	0	2	0	0	0	0	0	0	0	0	0	1	0	1	0	0
chr1.1981909-1982141>PRKCZ	2	0	0	0	0	0	2	1	0	0	3	0	3	0	0	0	0	0	2	0	0	1	0	2	0	0	0	0	7	0	0	1	0	0	0	0	0	0	0	0	0	0	0	0	7	0	0	0	1
chr1.1986880-1987002>PRKCZ	0	0	0	0	0	8	22	4	3	17	5	0	0	0	10	1	0	0	7	4	5	7	0	1	33	1	0	12	8	0	0	9.00002	5	1	4	0	56	0	0	0	0	0	1	0	9	0	0	0	1
chr1.1987923-1988013>PRKCZ	7	0	0	0	12	0	4	9	7	0	1	0	0	4	0	0	0	0	8	0	3	3	20	2	0	8	0	25	3	0	0	0	4	0	4	0	0	0	0	0	0	0	3	18	5	0	0	0	7
chr1.1990980-1991031>PRKCZ	0	0	0	2	0	0	0	0	2	5	4	0	0	0	0	2	0	0	8	0	2	5	6	0	0	0	0	0	3	0	0	0	0	0	0	0	0	0	0	0	0	0	0	0	0	0	0	0	0
chr1.2066701-2066787>PRKCZ	0	0	0	18	0	0	1	2	4	0	5	0	12	3	0	1	0	0	13	0	1	1	2	0	0	0	0	0	1	0	0	0	0	0	0	0	0	3	0	0	0	0	19	0	0	0	0	0	5
chr1.2075649-2075781>PRKCZ	0	0	0	4	5	0	6	0	2	1	4	0	0	1	1	2	0	0	1	0	1	1	4	0	0	2	0	0	4	0	0	3	0	0	0	0	0	0	0	0	0	0	0	0	1	0	0	0	0
chr1.2077466-2077548>PRKCZ	20	0	0	12	0	0	6	0	10	42	5	10	0	5	0	3	0	0	15	17	6	9	5	13	0	11	0	41	2	12	0	0	3	0	5	0	0	0	0	0	0	0	0	0	16	0	0	0	0
chr1.2080311-2080364>PRKCZ	0	0	0	0	0	0	0	0	0	0	0	0	0	0	0	0	0	0	7	0	1	1	0	0	0	0	0	0	0	0	0	0	0	0	0	0	0	0	0	0	0	0	41	0	0	0	0	0	0
chr1.2082229-2082418>PRKCZ	8	0	0	15	0	16	6	1	7	0	6	72	0	7	0	6	0	0	25	14.5761	10	11	0	0	0	1	0	3	3	13	4	9	0	4	11	0	34	0	0	0	0	0	11	21	7	0	0	0	12
chr1.2087434-2087532>PRKCZ	0	0	0	0	0	12	9	0	4	0	3	0	0	10	0	1	18	1	12.0256	0	5	3	0	0	52.9062	3	0	0	5	0	0	0	2	14	2	0	0	0	0	0	0	0	28	0	8	0	0	1	11
chr1.2100957-2101044>PRKCZ	12	0	0	2.18408	0	0	0	0	1	0	0	0	0	0	0	0	0	0	6	0	2	0	5	0	0	0	0	0	0	0	36	0	0	0	0	0	103.262	0	0	0	0	0	7	21	7	0	0	0	0
chr1.2103494-2103630>PRKCZ	27	0	0	1	0	0	11	32	5	0	8	0	0	2	0	0	0	0	3	0	4	2	0	0	0	0	0	19	7	0	0	0	3	7	0	0	0	3	1	0	0	0	0	0	19	0	0	7	42
chr1.2103740-2103828>PRKCZ	0	0	0	2	0	0	2	0	0	0	3	84	0	0	0	1	0	0	12	0	2	1	0	3	0	1	0	0	0	0	0	0	0	1	0	0	0	1	5	0	0	0	0	7	2	0	0	0	11
chr1.2105336-2105456>PRKCZ	0	0	0	0	0	16	3	0	0	0	1	0	13	0	2	5	0	0	9	8	0	0	0	0	5	1	0	0	0	0	0	0	0	0	2	0	0	0	0	3	0	0	0	23	14	1	0	0	19
chr1.2106193-2106273>PRKCZ	0	0	0	4	2	22	5	0	0	0	1	0	0	5	0	0	0	0	7	0	1	2	0	7	0	0	0	3	0	0	0	2	0	0	4	4	0	4	0	0	0	0	0	0	0	0	21	0	0
chr1.2106663-2106753>PRKCZ	0	0	0	0	0	0	4	0	3	0	5	0	0	4	1	2	0	0	0	0	0	0	0	0	0	2	0	0	0	0	0	1	0	0	0	0	0	0	0	0	0	0	0	0	11	0	0	0	4
chr1.2116022-2116138>PRKCZ	0	0	0	6	0	0	16	0	7	0	3	1	0	5	5	4	0	0	5	0	8	6	1	0	0	2	0	31	17	0	0	9	1	5	3	0	0	0	0	0	0	0	51	0	8	0	0	0	20
chr1.2116361-2116835>PRKCZ	2	0	4	16	1	0	18	2	13	10	11.0311	170	0	9.10105	4	7	23	0	26	0	13	11	8	14	0	24	0	2	13	1	0	7	8	32	18	17	128	8	13	0	0	0	82.3183	7	35	1	1	0	30
chr1.2005086-2005369>PRKCZ	0	0	0	0	0	0	1	0	0	0	0	0	0	4	0	0	0	0	9	0	0	0	0	0	3	0	0	0	0	2	0	0	0	0	0	0	0	0	0	0	0	0	17	6	0	0	0	0	0
chr1.2005425-2005715>PRKCZ	2	0	0	6	0	19	0	13	0	0	0	0	0	3	0	0	1	0	3	0	3	0	2	2	0	0	0	0	0	0	0	6	0	11	0	0	0	0	0	0	0	0	0	0	1	0	0	0	1
chr1.2036155-2036335>PRKCZ	13	1	0	0	0	0	8	0	0	0	0	0	0	0	0	0	0	0	0	0	0	0	1	0	0	0	0	0	0	0	0	0	0	0	0	0	0	0	0	0	0	0	0	0	0	0	0	7	0
chr1.2115899-2116953>FAAP20	16	0	1	18	4	11	27	25	16	31	10	0	5	9	0	9	0	41	81	0	24	4	18	0	109	25	0	0	14	0	0	0	16	17	5	0	81	2	3	0	1	0	56	39	12	0	0	0	28
chr1.2125078-2125350>FAAP20	0	0	18	6	30	24	31	27	19	13	33	0	9	10	0	28	77	22	47	13	21	11	31	32	0	13	0	72	1	0	13	97	42	7	33	40	163	18	28	3	68	0	38	56	104.008	0	9	19	131
chr1.2129446-2129582>FAAP20	0	0	0	0	0	0	0	0	0	0	0	0	0	0	0	0	0	0	0	0	0	0	0	0	0	0	0	0	0	0	0	0	1	0	0	1	0	0	0	0	0	0	0	0	0	0	0	0	0
chr1.2132489-2132665>FAAP20	0	0	0	0	0	0	0	0	0	0	0	0	0	0	0	0	0	0	0	0	0	0	0	0	0	0	0	0	0	0	0	0	0	0	0	0	0	0	1	0	0	0	0	0	0	0	0	0	0
chr1.2134875-2135070>FAAP20	0	0	0	0	0	0	0	0	0	0	0	0	0	0	0	0	0	0	0	0	0	0	0	0	0	0	0	0	0	0	0	0	0	0	0	0	0	0	0	0	0	0	0	0	0	0	0	0	0
chr1.2137744-2137864>FAAP20	0	0	0	0	0	0	0	0	0	0	0	0	0	0	0	0	0	0	0	0	0	0	0	0	0	0	0	0	0	0	0	0	0	0	0	0	0	0	0	0	0	0	0	0	0	0	0	0	0
chr1.2137954-2138107>FAAP20	0	0	0	0	0	0	0	0	0	0	0	0	0	0	0	0	0	0	0	0	0	0	0	0	0	0	0	0	0	0	0	0	0	0	0	0	0	0	0	0	0	0	0	0	0	0	0	0	0
chr1.2138995-2139173>FAAP20	0	0	0	0	0	0	0	0	0	0	0	0	0	0	0	0	0	0	0	0	0	0	0	1	0	0	0	0	0	0	0	0	0	0	0	0	0	0	0	0	0	0	0	0	0	0	0	0	0
chr1.2126127-2126215>FAAP20	0	0	0	0	0	0	0	0	0	0	0	0	0	0	0	0	0	0	0	0	0	0	0	0	0	0	0	0	0	0	0	0	0	0	0	0	0	0	0	0	0	0	0	0	0	0	0	0	0
chr1.2117443-2117689>FAAP20	0	19	0	1	6	0	1	0	0	0	0	0	0	0	6	2	0	0	13	0	1	0	0	0	0	0	0	0	0	0	0	0	0	1	1	0	0	1	0	0	0	0	3	0	1	0	0	0	0
chr1.2118277-2118646>FAAP20	22	0	1	5	2	0	0	9	8	15	4	0	0	8	5	2	0	0	23	12	2	1	3	0	71	0	0	7	2	0	0	3	16	0	5	0	2	0	0	0	0	0	0	50	3	0	0	1	4
chr1.2121152-2121221>FAAP20	11	0	0	2	0	0	0	0	0	0	1.15559e-016	0	0	6.57927	0	3	0	0	4.63415	0	0	0	5	0	0	2.57927	0	0	2.57927	0	0	0	0	0	2.45176e-031	0	0	0	2.45176e-031	0	0	0	4.56933e-028	4	2.53049	0	0	0	28
chr1.2124284-2124415>FAAP20	1	0	0	0	0	0	9.30509	0	0	0	4.46781e-011	0	0	0	0	3.87456e-016	0	0	8.16562e-028	0	2.41309e-007	0	1.03474	0	0	0	0	3.24316	0	0	0	0	0	0	0	0	0	0	3.89789	0	0	0	0	0	0.028966	0	0	0	0
chr1.2125437-2125573>FAAP20	0	0	3	6	2	16	8	0	3	0	6	0	0	2	0	1	0	0	3	0	2	6	3	0	0	9	0	0	6	0	0	5	5	9	10	4	0	0	15	0	0	0	0	40	4	0	0	6	6
chr1.2120988-2121221>FAAP20	1.39494e-025	59	0	2.53627e-026	6	17	8	0	3	11	7	6	0	1.42073	0	3.8044e-026	0	0	11.3659	0	2	2	6.34068e-026	8	21	1.42073	0	0	1.42073	10	0	0	2	0	14	0	0	0	14	0	0	0	12	5.07254e-026	18.4695	0	0	0	3.55078e-025
chr1.2130193-2132665>FAAP20	2	1	0	0	0	0	1	0	0	0	4	0	0	2	0	2	0	0	1	1	0	0	0	0	0	1	0	0	0	0	1	0	0	1	0	0	15	0	0	0	0	1	0	0	7	0	0	0	2
chr1.2135003-2135070>FAAP20	0	0	0	0	0	0	0	0	0	0	0	0	0	0	0	0	0	0	0	0	0	0	0	0	0	0	0	0	0	0	0	0	0	0	0	0	0	0	0	0	0	0	0	0	0	0	0	0	0
chr1.2143811-2143898>FAAP20	0	0	0	0	0	0	0	0	0	0	0	0	0	0	0	0	0	0	0	0	0	0	0	0	0	0	0	0	0	0	0	0	0	0	0	0	0	0	0	0	0	0	0	0	0	1	0	0	0
chr1.2143988-2144160>FAAP20	0	0	0	0	0	0	0	0	0	0	0	0	0	0	0	0	0	0	0	0	0	0	0	0	0	0	0	0	0	0	0	0	0	0	0	0	0	0	0	0	0	1	0	1	0	0	0	0	0
chr1.2124086-2124415>FAAP20	2.53334e-020	0	3.6875	0	0	1.08887e-022	1.68104e-006	0	6.44969e-032	2.875	1.13185e-030	0	0	0	0	1.50001	0	0	1.42975e-014	2.21274e-033	5.67789e-018	0	2.62135e-020	0	0	0	0	8.21605e-020	2.23866e-015	0	0	0	0	0	0	0	0	0	9.87473e-020	0	0	0	0	0	16.4688	0	0	0	2.76611e-023
chr1.2123334-2124415>FAAP20	0	0	4.3125	32	9	66	38.7419	7	14	20.125	13	46	15	5	4	11.5	8	0	58	15	22	15	7.96526	4	172	6	0	55.7568	13	9	13	30	7	20	14	10	2	1	42.1021	0	0	0	27	13	34.5023	0	0	0	58
chr1.2160134-2161175>SKI	71	36	13	48	18	24	76	7	47	64	64	82	86	37	33	30	31	4	133	7	32	34	37	3	1	29	0	21	39	0	18	11	19	105	65	4	0	2	71	16	0	0	205	140	172.543	26	13	52	203
chr1.2234417-2234543>SKI	5	0	3	5	0	2	5	0	7	1	8	17	0	5	0	2	0	0	27	0	1	2	10	0	0	2	0	0	4	8	0	28	5	5	5	0	2	1	13	0	1	0	34	6	10	0	0	0	32
chr1.2234724-2234840>SKI	1	0	0	14	5	1	5	20	0	0	3	78	0	3	1	3	0	0	13	0	3	9	0	0	0	4	12	48.4797	0	17	0	13	1	3	4	0	0	0	2	0	0	0	0	37	21.0063	0	0	0	1
chr1.2235279-2235542>SKI	27	18	5	2	4	12	19	12	7	1	8	0	0	13	11	7	6	0	24	9	8	13	9	2	0	5	0	24	10	5	0	5	10	6	10	0	27	2	5	0	6	0	25	0	48	0	0	0	81
chr1.2235732-2236025>SKI	53	0	4	16	25	2	46	11	16	0	20	0	10	6	0	10	2	22	59	0	7	3	6	5	0	13	31	5	13	0	0	2	4	44	15	21	210.003	4	8	0	0	0	48	0	47	0	0	21	65
chr1.2237459-2237690>SKI	5	0	0	9	0	2	17	0	13	0	3	53	7	10	4	7	11	9	32	0	7	1	12	0	0	7	1	6	14	0	2	6	2	9	6	0	0	0	0	0	0	0	10	3	14	0	25	0	5
chr1.2238016-2241653>SKI	466	418.654	251.043	560	176	391.013	785.416	326	365	308	297	625	311	411	230	204	321.044	284	967.873	296	322.416	311	320	172	808.194	202	184	271.181	339.331	71	105	351.752	189	516.167	226	80	1143.16	26	330.221	273.322	3	4	445	224	454.096	208	151	150	662.887
chr1.2252692-2253019>MORN1	0	0	0	2	0	1	1	0	0	0	0	0	0	0	0	0	0	0	4	0	0	0	0	0	0	0	0	0	0	0	0	0	0	0	1	0	0	0	0	0	0	0	0	0	0	0	0	0	0
chr1.2255536-2255583>MORN1	0	0	0	0	0	0	0	0	0	0	0	0	0	0	0	0	0	0	0	0	0	0	0	0	0	0	0	0	0	0	0	0	0	0	0	0	0	0	0	0	0	0	0	0	0	0	0	0	0
chr1.2267908-2267988>MORN1	0	0	0	0	0	0	0	0	0	0	0	0	6	0	0	0	0	0	0	0	0	0	0	0	0	0	0	0	0	0	0	0	0	0	0	0	0	0	0	0	0	0	0	0	0	0	0	0	0
chr1.2268156-2268290>MORN1	0	0	0	8	0	0	0	0	0	1	0	0	0	0	0	0	0	0	0	0	0	0	0	0	0	0	0	0	0	0	0	0	0	0	3	0	0	0	0	0	0	0	0	0	0	0	0	0	0
chr1.2288871-2289038>MORN1	0	0	9	0	0	0	0	0	0	0	0	0	0	0	0	0	0	0	1	0	0	1	0	0	0	0	0	0	0	0	0	0	0	0	0	0	0	0	0	0	0	0	0	0	0	0	1	0	0
chr1.2290031-2290155>MORN1	0	0	0	2	0	0	1	0	0	0	0	0	0	0	0	0	0	0	7	0	0	0	0	0	33.0193	3	0	0	2	0	0	2	0	6	3	0	1	0	0	0	0	0	0	2	0	0	0	0	0
chr1.2303920-2304031>MORN1	0	0	0	9	0	0	2	0	0	0	3	0	0	0	0	0	0	0	3	0	0	0	6	0	0	0	0	0	0	2	0	0	1	0	0	0	0	0	18	0	0	0	0	0	0	0	0	0	0
chr1.2305900-2305997>MORN1	11	0	0	3	2	0	6	0	4	0	2	0	0	0	0	4	0	4	15	0	0	10	0	0	0	1	0	0	0	0	0	0	0	5	1	0	0	0	0	0	0	0	0	0	2	0	0	8	0
chr1.2316417-2316505>MORN1	0	0	0	3	0	0	0	0	1	0	0	0	0	0	0	0	0	0	3	0	1	1	0	0	0	0	0	0	0	0	0	0	0	0	0	0	0	0	0	0	0	0	0	0	0	0	0	0	0
chr1.2317246-2317337>MORN1	1	0	0	0	0	0	3	0	2	0	2	0	0	0	0	0	22	0	2	5	0	0	6	0	0	0	0	0	0	0	0	0	0	0	0	0	0	0	0	0	0	0	0	13	6	0	0	0	0
chr1.2318858-2318969>MORN1	15	0	0	0	13	0	9	0	1	0	2	0	0	1	0	0	0	0	8	0	0	6	0	0	0	0	0	0	1	0	0	0	0	2	1	0	0	0	0	0	0	0	0	0	0	0	0	0	0
chr1.2319678-2319777>MORN1	26	0	1	0	0	0	1	0	3	0	2	46	5	0	0	0	0	51	11	0	5	2	0	0	0	0	0	0	0	0	0	0	0	0	0	0	0	0	0	0	0	0	1	0	0	0	0	0	0
chr1.2321364-2321436>MORN1	0	0	0	0	0	0	0	0	0	0	1	0	0	0	0	0	0	0	0	0	0	0	0	0	0	0	0	0	0	0	0	0	0	0	0	0	0	0	0	0	0	0	0	0	0	0	0	0	0
chr1.2322897-2323191>MORN1	0	0	0	0	3	0	0	0	0	0	3	0	0	1	0	0	0	0	8	0	0	1	0	1	0	0	0	1	3	0	0	0	0	0	0	0	0	0	0	0	0	0	7.35115	0	0	0	0	0	0
chr1.2281853-2284101>LOC100129534	10	0	8	28	3	0	23	13	0	16	11	0	0	15	5	6	0	102	36	10	18	15	4	3	0	6	0	13	17	9	0	22	10	8	6	0	2	1	2	0	0	0	18	16	13	0	0	19	35
chr1.2286614-2286904>MORN1	0	0	9	3	0	12	2	0	0	0	0	0	0	0	0	0	0	0	10	0	0	0	0	0	0	0	61	0	0	0	0	14	0	4	0	0	0	0	0	0	0	0	0	0	1	0	0	0	0
chr1.2306293-2310420>MORN1	23	0	2	32	9	30	13	10	9	14	19	12	1	5	0	6	3	0	47	0	25	11	27	17	50	7	0	0	22	6	0	7	12	19	7	0	1	6	28	66	0	0	26	1	12	0	0	0	47
chr1.2310548-2310667>MORN1	0	0	0	0	0	0	1	0	0	0	0	0	0	0	0	0	0	0	2	0	0	1	0	0	0	0	0	0	1	0	0	0	0	0	0	0	0	0	0	0	0	0	0	0	0	0	27	0	0
chr1.2323214-2323398>RER1	4	0	0	3	0	4	7	4	1	0	1	0	2	3	4	1	1	0	8	0	3	3	4	5	0	3	0	0	1	0	0	0	0	4	8	0	0	2	15	18	0	0	4	15	9	0	13	1	24
chr1.2327223-2327311>RER1	68	1	20	80	2	27	42	31	68	30	39	95	25	36	24	24	48	43	149	0	46	36	7	6	40	33	0	5	30	30	2	36	24	69	49	14	196.7	10	11	0	0	0	98	42	14	0	0	41	67
chr1.2328555-2328660>RER1	13	5	1	57.0003	8	44	51	21	11	14	13	33	7	21	3	23	87	12	60	49	15	20	46	0	3.02176	16	0	32	11	1	0	44	14	24	13	1	118	0	14	108	0	0	95	35.5512	18	29	0	4	101.82
chr1.2330854-2330954>RER1	19	0	41	36	10	1	44	0	16	2	14	50	1	15	0	20	31	0	52	29	16	2	29	4	33	12	0	28	12	0	52	11	12	1	23	17	1	0	16	41	0	0	12	63	38	0	67	16	20.2034
chr1.2332296-2332375>RER1	13	0	23	53	7	0	46	21	17	24	29	88	9	29	39	8	11	12	82	54	27	29	10	22	23	9	124	3	20	0	2	16	17	19	28	15	116	0	0	19	0	0	69	35	85.1502	0	12	15	179
chr1.2333646-2333782>RER1	3	32.5314	95	119	22.6232	91	123.135	45	30	59	36	18	13	32	38	21	35	71	102.182	17	58	46	62	33	3	33	261	8	32	36	40	99	15	31.5799	61	73	337.062	16	20	68	1	1	213	61	66	0	27	52	107
chr1.2334474-2336886>RER1	561	277	199	468	203	290	451.002	196	282	273	321	446.509	254	310	184	204	342	138	840.141	148	391	151.718	283	185	413	143	189.508	351.103	325	155	90	429	219.339	359	221	99	893.603	7	259	541	63	2	546.001	491	451.639	93	278	120	835.952
chr1.2336241-2337274>PEX10	81	1	15	31	25	10	40	16	11	20	30	1	14	21	29	15	20	0	124	12	18	16	6	25	41.0054	20	1	56	24	6	8	18	11	34	26	0	0	2	22.1337	0	0	0	33	66	51	0	0	0	83
chr1.2337923-2338059>PEX10	0	0	0	0	5	0	2	0	1	0	0	0	0	0	0	0	0	0	3	0	2	0	0	0	0	0	0	0	1	0	0	4	0	0	0	0	0	0	0	0	0	0	41	9	3	0	0	0	5
chr1.2338159-2338335>PEX10	0	0	0	0	0	0	2	0	3	0.999999	0.24147	0	4	4	0	0	0	0	3	0	0.999999	0	0	0	0	2	0	0	0	0	0	0	2	0	2	0	0	0	0	0	0	0	0.999999	0	9	0	0	0	17
chr1.2339891-2340298>PEX10	1	0	0	1	1	1	3	1	0	7	4	0	0	1	7	3	0	0	27	0	0	4	5	0	3	0	0	0	2	0	0	4	7	0	9	0	0	0	0	0	0	0	3	0	16	17	0	0	1
chr1.2341810-2341891>PEX10	1	0	0	1	2	3	0	0	0	0	0	0	24	2	0	1	0	0	2	1	0	1	8	0	0	0	0	0	0	0	0	0	0	0	0	0	0	0	0	0	0	0	0	0	5	0	0	0	0
chr1.2343830-2344011>PEX10	0	0	0	0	0	0	5	0	0	0	4	0	0	0	0	0	0	0	0	0	0	0	0	0	0	1	0	0	0	0	0	0	0	0	0	0	0	0	0	0	0	0	0	0	0	0	0	0	1
chr1.2338159-2338395>PEX10	0	0	0	0	0	0	1.1441e-006	0	1.71614e-006	5.72048e-007	3.75853	0	2.28819e-006	2.28819e-006	0	0	0	0	1.71614e-006	0	5.72048e-007	2	3	0	0	1.1441e-006	0	0	0	0	0	0	1.1441e-006	0	1.1441e-006	0	0	0	0	0	0	0	5.72048e-007	0	5.14844e-006	0	0	0	9.72483e-006
chr1.2398898-2399102>PLCH2	0	0	0	0	0	0	0	0	1	0	0	0	0	0	0	0	0	0	0	0	1	0	0	0	0	0	0	0	0	0	0	0	0	0	0	0	0	0	0	0	0	0	0	0	0	0	0	0	0
chr1.2409915-2410062>PLCH2	18	16	0	7	0	0	4	0	5	0	0	0	0	0	0	0	0	0	1	0	2	0	0	0	0	8	0	3	1	0	0	0	0	0	0	0	0	0	0	0	0	0	0	0	0	0	0	0	0
chr1.2411173-2411417>PLCH2	1	0	0	1	0	22	1	0	1	0	1	0	0	0	0	1	0	1	4	0	1	1	11	4	0	0	1	0	0	0	0	9.11838	0	0	8	0	0	0	12	0	1	0	11	0	4	0	0	0	4
chr1.2411622-2411752>PLCH2	4	0	0	0	4	0	14	0	3	0	2	86.633	2	2	0	2	0	0	9	0	4	0	0	0	0	1	0	0	0	0	0	15	1	0	3	0	5	0	0	96	0	0	0	0	0	0	15	0	7
chr1.2415887-2416058>PLCH2	11	0	5	0	0	0	14	10	7	0	3	0	0	7	0	0	0	0	23	0	3	3	0	0	17	0	0	0	0	0	0	0	0	0	8	0	0	0	0	0	0	0	27	0	3	31.6628	0	0	5
chr1.2418346-2418440>PLCH2	3	0	0	0	2	0	10	14	2	3	0	0	0	2	0	1	11	1	7	0	0	1	0	13	0	0	0	0	10	0	0	0	0	0	0	0	0	0	0	0	0	0	17	0	0	0	0	0	29
chr1.2418612-2418816>PLCH2	29	1	0	14	6	14	18	0	12	0	3	0	0	8	0	0	66.0015	0	32	21	5	5	12	0	0	11	0	4	3	0	0	0	1	1	6	0	0	7	26	93	1	0	50	0	14	0	0	0	0
chr1.2419037-2419158>PLCH2	3	0	0	0	7	12	4	0	2	0	5	103	0	2	29	1	0	0	12	0	12	0	12	0	0	0	0	0	2	0	5	0	3	0	3	0	0	0	0	0	0	0	0	0	4	0	0	0	25
chr1.2420646-2420818>PLCH2	24	0	1	8	5	2	13	27	17	7	3	0	0	2	3	0	25	0	42	22	11	7	5	7	1	5	0	32	7	0	0	1	1	0	7	0	0	0	0	0	0	0	0	0	13	0	0	0	6
chr1.2421199-2421307>PLCH2	0	1	10	5	3	17	3	1	5	0	2	0	0	1	1	0	0	15	13	0	2	4	0	5	0	4	0	3	1	0	0	9	0	4	1	0	0	0	0	0	0	0	0	0	0	0	0	0	0
chr1.2422631-2422775>PLCH2	0	0	0	5	6	14	2	9	5	0	3	0	0	4	0	1	0	0	34	0	4	12	1	0	0	0	0	0	11	0	0	15	0	0	3	13	0	0	0	0	0	0	21	0	0	0	6	0	43
chr1.2426295-2426388>PLCH2	16	0	0	6	1	0	0	0	2	0	0	0	0	0	0	0	0	0	0	0	0	1	0	0	0	0	0	0	0	0	0	0	0	0	0	0	0	0	0	0	0	0	15	0	0	0	0	0	13
chr1.2426927-2427010>PLCH2	0	0	0	0	0	0	0	0	0	0	0	0	0	0	0	0	0	0	3	0	0	3	0	1	0	1	0	0	4	0	0	0	0	0	0	0	0	0	0	0	0	0	0	0	0	0	0	0	0
chr1.2428046-2428144>PLCH2	0	0	0	0	2	13	11	1	0	0	0	0	0	2	0	0	0	0	3	0	2	0	0	0	0	1	0	1	0	0	0	0	0	0	0	0	0	0	0	0	0	0	0	21	0	0	0	0	0
chr1.2428267-2428450>PLCH2	13	0	0	6	12	0	13	0	8	11	3	0	0	4	0	0	0	0	13	0	0	1	0	0	0	0	0	0	0	0	0	0	0	0	0	0	0	0	0	0	0	0	0	0	0	0	0	0	14
chr1.2428941-2429049>PLCH2	1	0	0	0	0	0	0	9	2	0	0	0	0	0	0	0	0	0	0	0	0	1	0	0	0	0	0	0	0	0	0	0	0	0	2	0	0	0	0	0	0	0	0	0	0	0	0	0	0
chr1.2429962-2430087>PLCH2	0	0	0	0	0	0	0	0	1	0	2	0	0	0	0	0	0	0	0	0	0	4	0	0	0	0	0	0	1	0	0	0	0	0	2	0	0	0	0	0	0	0	0	0	0	0	0	0	0
chr1.2430183-2430268>PLCH2	0	0	0	0	0	0	1	0	0	0	0	1	0	0	0	0	0	0	1	0	1	0	0	0	0	0	0	0	0	0	0	0	0	0	0	0	0	0	0	0	0	0	0	0	0	0	0	0	0
chr1.2430523-2430670>PLCH2	0	0	2	0	1	5	1	0	2	0	2	2	0	3	4	2	0	0	8	0	0	4	0	0	0	1	21	0	3	0	0	0	0	0	0	0	79.4817	0	0	0	0	0	11	0	0	0	0	0	0
chr1.2431080-2431160>PLCH2	0	0	22.6108	0	0	0	1	0	1	0	8	0	0	3	0	0	0	0	9	0	2	1	0	0	0	0	0	0	0	0	0	5	0	0	0	32	0	1	17	0	0	0	0	0	0	0	0	24	0
chr1.2433551-2434350>PLCH2	2.99944	0	0	4	1.59481	9.24799e-021	5	0	1.59481	4	0	24	20	1.59481	6	0	0	0	18	0	6	1	3	1.02755e-021	0	0	0	0	0	0	0	0	1	8	4.78443	0	1	0	5	0	0	0	2	12	1	0	0	0	3
chr1.2435056-2436970>PLCH2	21.8829	0	0.000802679	12.7784	8	0.000735789	17.2926	17	11.7668	16	17.6502	6.68899e-005	0.00013378	0.000668898	0	0.000535119	0.000802679	0	52.0725	0.00127091	11.8285	0.00013378	0.000401339	0.00187292	0	8	0	0.00020067	22.6098	0	0	0.00153847	0.000401339	0.000468229	19	0.000334449	0.000334449	0.00020067	2	0.00481607	0	6.68899e-005	40	6.68899e-005	11.9657	0	6.68899e-005	0.000802679	31
chr1.2407754-2409144>PLCH2	9	0	0	5	0	0	0	0	0	0	0	0	0	0	0	0	0	0	3	0	1.40121	5	7	9.74104e-027	0	0	0	0	0	0	0	0	0	0	0	0	0	1	0	0	0	0	0	0	13	0	0	2.43526e-027	1.21763e-026
chr1.2433551-2433849>PLCH2	0.000560766	0	0	0	2.40519	9	2.01045e-014	0	3.40519	0	0	0	0	2.40519	0	0	0	0	8.64619e-018	0	2.88207e-018	0	0	1	0	0	0	0	0	0	0	0	0	0	3.21557	0	0	0	0	0	0	0	0	0	0	0	0	0	0
chr1.2435384-2436970>PLCH2	0.0783965	0	8.03231	0.217278	1.24926e-006	7.36295	2.48172	0	2.83372	2.49853e-006	4.25058	0.669359	1.33872	6.69359	0	5.35487	8.03231	0	0.624199	12.7178	3.46184	1.33872	4.01615	18.7421	0	2.01027e-026	0	2.00808	2.26938	0	0	15.3953	4.01615	4.68551	5.54108e-021	3.3468	3.3468	2.00808	5.08661e-012	48.1938	0	0.669359	0	0.669359	10.7334	0	0.669359	8.03231	3.8107e-010
chr1.2407754-2408152>PLCH2	0	0	0	0	0	0	0	0	0	0	0	0	0	0	0	0	0	0	0	0	2.59879	6.32754e-009	0	4	0	0	0	0	0	0	0	0	0	0	0	0	0	0	0	0	0	0	0	0	0	0	0	1	5
chr1.2435361-2436970>PLCH2	0.0387175	0	3.96689	13.0043	6.1697e-007	3.63631	1.22564	0	1.39948	1.23394e-006	2.09922	0.330574	0.661149	3.30574	0	2.64459	3.96689	0	3.30329	6.28092	1.70969	0.661149	1.98344	9.25608	0	9.92804e-027	0	0.991722	1.12077	0	0	7.60321	1.98344	2.31402	2.73656e-021	1.65287	1.65287	0.991722	2.51211e-012	23.8013	0	0.330574	0	0.330574	5.30088	0	0.330574	3.96689	1.88198e-010
chr1.2439970-2440500>PANK4	65	25	7	46	15	46	65	29	25	5	33	0	67	19	28	14	53	70	102	21	43	15	7	0	125	12	23	18	16	0	0	15	9	26	17	2	56	8	22	0	0	0	63	59	53	0	28	3	101
chr1.2441301-2441370>PANK4	0	0	0	0	0	0	0	0	1	0	1	0	0	3	0	0	0	0	1	0	0	0	0	0	0	0	0	0	0	0	0	0	0	0	1	0	0	0	0	0	0	0	8	0	0	0	0	0	1
chr1.2441496-2441597>PANK4	9	0	0	9	0	6	2	0	4	8	3	0	0	0	2	5	0	0	7.34925	3	3	3	0	0	21	9	0	0	0	2	0	19	4	0	6	0	32	0	0	0	0	0	0	0	8	0	0	0	15
chr1.2442117-2442222>PANK4	11	0	0	6	18	0	3	0	6	15	3	10	4	4	4	1	0	0	22	0	5	1	0	0	0	0	0	1	11	0	0	0	5	0	3	0	0	0	0	0	3	0	4	45	12	0	0	0	1
chr1.2442777-2442827>PANK4	0	0	0	9	1	0	0	0	2	0	0	0	10	4	5	1	0	0	16	0	5	0	17	0	0	0	0	0	6	0	0	0	1	0	0	0	0	0	19	0	0	0	0	0	0	0	0	0	0
chr1.2443067-2443123>PANK4	10	0	0	2	1	0	3	0	7	0	5	0	0	1	0	0	0	0	3	0	0	0	0	0	0	3	0	0	0	0	0	0	5	0	1	0	0	0	0	0	0	0	0	0	2	0	0	0	11
chr1.2444327-2444479>PANK4	3	0	1	2	0	0	0	0	2	5	2	34	0	2	0	7	0	0	11	1	2	1	0	0	0	3	0	0	0	0	0	0	2.06001	2	6	1	0	0	6	0	0	0	4	1	6	0	0	2	13
chr1.2445441-2445529>PANK4	40	144	5	5	1	9	4	0	5	0	14	0	11	3	0	1	8	0	11	0	8	3	0	0	0	9	0	0	4	0	0	0	10	0	1	0	0	0	0	0	0	0	44	0	25	0	0	0	16
chr1.2445793-2445906>PANK4	10	0	1	2	1	0	7	4	9	1	5	0	0	1	3	3	0	0	26	0	3	0	2	4	0	0	0	14	0	0	0	0	0	0	5	0	0	0	0	0	0	0	0	32.0002	2	0	1	3	0
chr1.2447001-2447157>PANK4	2	0	1	0	0	0	6	0	7	2	9	0	5	0	0	0	0	46	9	13	5	2	0	0	0	2	0	0	2	0	0	1	2	10	5	0	0	1	8	0	0	0	0	21	6	0	0	0	4
chr1.2449603-2449704>PANK4	0	0	0	3	0	0	0	0	0	0	0	0	0	1	0	0	0	0	4	0	1	1	0	0	0	0	0	0	3	0	0	0	0	0	4	0	0	0	0	0	0	0	0	0	1	0	0	0	3
chr1.2449955-2450037>PANK4	0	0	0	10	0	0	6	0	1	0	1	0	0	4	0	2	0	0	4	0	4	5	8	0	0	0	0	0	1	0	0	0	0	8	0	0	0	0	0	0	0	0	0	0	4	0	0	0	32
chr1.2450582-2450764>PANK4	17	0	7	12	15	9	59	15	19	16	32	0	11	8	1	17	48	17	65	56	4	6	23	52	11	9	13	81.0035	20	7	0	74	15	9	20	1	143.397	2	57	80.7003	8	0	42	41	54	0	0	0	36
chr1.2451240-2451394>PANK4	4	0	6	10	3	4	2	7	6	2	7	0	6	5	0	4	12	0	26	15	4	1	6	3	0	4	0	0	1	0	0	9	2	7	8	0	0	0	0	13	5	0	48	23	24	93	0	0	55
chr1.2451761-2451854>PANK4	2	0	0	0	0	5	0	2	10	4	1	0	0	3	0	2	0	0	9	0	0	4	1	0	17	0	0	0	4	3	0	1	1	17	9	1	0	0	0	0	0	0	0	0	12	0	0	0	0
chr1.2452162-2452346>PANK4	32	0	13	49	15	9	52	23	28	21	26	98	39	13.2041	0	12	65	0	101	38	30	33	15	0	79	17	0	1	10	9	0	82.7602	4	14	19	2	0	1	15	0	0	0	54	28	30	0	0	0	64
chr1.2452540-2452755>PANK4	26	2	2	21	9	6	17	26	19	0	14	8	6	31	9	8	5	0	130.449	19	21	17	10	0	49	9	0	29	19	4	0	29	5	43	15	7	129	0	4	51	0	0	29	38	18	0	0	0	81
chr1.2453157-2453240>PANK4	55	0	6	18.599	17	11	31.4445	0	11	1	8	0	2	10	0	3	0	5	74	7	14	12	8	1	0	6	52	17	23	0	0	5	1	33	17	7	0	0	0	0	0	0	30	7.00036	23	0	8	15	0
chr1.2457903-2458068>PANK4	4	0	0	0	0	0	8	0	2	0	10	1	1	12	0	2	0	0	14	4	3	0	0	0	0	0	0	9	4	0	0	0	2	0	20	0	0	0	1	0	0	0	18	0	24	0	37	1	25
chr1.2460184-2461189>HES5	0	0	0	0	0	0	0	0	0	0	0	0	0	0	0	0	0	0	0	0	0	0	0	0	0	0	0	0	0	0	0	0	0	0	0	0	0	0	0	0	0	0	1	0	0	0	0	0	0
chr1.2461285-2461451>HES5	0	0	0	0	0	0	0	0	0	0	0	0	0	0	0	0	0	0	0	0	0	0	0	0	0	0	0	0	0	0	0	0	0	0	0	0	0	0	0	0	0	0	0	0	0	0	0	0	0
chr1.2461550-2461685>HES5	0	0	0	0	0	0	0	0	0	0	0	0	0	0	0	0	0	0	0	0	0	0	0	0	0	0	0	0	0	0	0	0	0	0	0	0	0	0	0	0	0	0	0	0	0	0	0	0	0
chr1.2481359-2481714>LOC115110	21	0	7	0	6	0	14	0	0	0	1	0	0	2	0	0	0	0	11	0	0	2	0	3	0	0	0	11	4	0	5	0	1	0	1	0	0	0	0	0	0	0	0	15	4	48	0	0	1
chr1.2482012-2482171>LOC115110	5	0	0	9	0	0	8	20	3	5	0	0	0	1	0	0	0	0	3	0	0	0	0	1	0	0	0	0	3	0	0	8	0	0	0	0	0	0	0	0	0	0	0	10	0	0	0	0	0
chr1.2482431-2484143>LOC115110	85	0	14	38	7	11	26	18	35	40	19	96	17	10	29	15	28	5	70.0305	14	34	20	28.0178	16	0	20	1	23	35	2	5	60	25	50	19	0	127	3	30	0	1	1	64	53	108	0	0	0	71
chr1.2485065-2485254>LOC115110	0	0	0	0	0	0	0	0	0	0	0	0	0	0	0	0	0	0	0	0	0	0	0	0	0	0	0	0	0	0	0	0	0	0	0	0	0	0	0	0	0	0	0	0	0	0	0	0	0
chr1.2485540-2485736>LOC115110	4	0	0	6	0	0	4	0	5	0	9	0	9	0	0	0	0	0	9	0	1	1	0	0	0	0	0	0	1	0	0	0	0	0	0	2	0	0	11	0	0	0	0	0	2	0	0	0	14
chr1.2486163-2488136>LOC115110	29	0	15	57	46	51	84.3055	21.0101	41	7	27	126	60	28	21	22	35	0	100.048	21	31	22	37	15	1	16	0	51	38	7	1	18	16	25	44	19	36.0085	5	4	0	1	0	172	35	125	0	0	35.0328	184
chr1.2488416-2488451>LOC115110	0	0	0	0	0	0	0	0	0	0	0	0	0	0	0	0	0	0	0	0	0	0	0	0	0	0	0	0	0	0	0	0	0	0	0	0	0	0	0	0	0	0	0	0	0	0	0	0	0
chr1.2487804-2488173>TNFRSF14	100	6	21	53	25	68	61	83	31	110.007	45	0	125	38	34	10	69	3	122.408	22	41	29	49	7	49	10	0	25	69	49	30	15	25	49	63	3	99.7562	6	4	0	14	0	194.014	113.203	143	0	0	13	211
chr1.2489165-2489274>TNFRSF14	63	0	29	19	13	17	32	4	26	37	35	23	13	8	1	5	6	21	71	0	18	12	19	0	0	9	0	0	15	0	1	0	17	19	38	34	0	4	15	0	0	0	20	0	28	36	0	0	38.915
chr1.2489782-2489908>TNFRSF14	23	19	2	44	6	0	24	4	36	32	22	0	39	13	0	18	1	0	135	6	18	17	17	0	0	20	0	68	9.1187	0	11	0	20	19	25	27	4	0	19	0	0	1	36	17	45	0	4	23	78.0003
chr1.2491262-2491418>TNFRSF14	29	0	2	17	7	3	11	9	19	33	19	90.0077	9	4	2	4	0	0	81	18	19	12	24	1	0	5	0	30	6	1	2	21	15	13	25	0	39	5	15	0	0	0	29	82.4389	72.0116	0	34	15	62
chr1.2492063-2492154>TNFRSF14	34	4	1	10	8	60	53	1	30	50	24	0	16	25	19	5	36	0	76	0	2	8	11.4436	0	0	6	0	10	19	0	0	0	5	6	25	6	0	8	0	45	0	0	43	30.6495	33.0066	0	0	0	61
chr1.2494304-2494336>TNFRSF14	0	0	0	21	0	1	2	0	1	0	0	0	0	2	0	0	10	0	12	0	1	2	0	1	0	0	0	0	0	0	0	0	0	0	3	0	0	0	0	0	0	0	0	0	4	0	0	0	0
chr1.2494587-2497062>TNFRSF14	333.456	226	97	255.308	75	208	245	97.0679	207	371	339.404	175	151	165	124	101	139	60	719.579	113.434	248.667	136	130	138	121	83	144	308	205	35	25	99	82	171	182	78	184.055	21	212	240	45	1	468.595	614.951	435.1	5	189	92	1049.13
chr1.2493112-2493255>TNFRSF14	124.715	45	57	70	57	4	75	17	44	67	43	69	90	37	55	35	64	61	176	59	57	21	10	42	151	20	33	48	50	21	54	30	26	29	65	11	1	2	61	29.0011	1	2	75.3815	225	94	65	102	30	79
chr1.2497974-2498045>LOC100996583	0	0	0	0	0	0	1	0	0	0	6	0	0	0	0	0	0	0	1	0	1	0	0	0	0	0	0	0	0	0	0	0	0	0	0	0	0	0	0	0	0	0	0	0	0	0	0	0	2
chr1.2512999-2513090>LOC100996583	0	0	0	0	0	0	9	0	0	0	0	0	0	0	0	0	0	0	3	0	2	0	0	0	0	0	0	0	0	11	0	0	3	0	0	0	0	2	0	0	0	0	18	26	0	0	0	0	9
chr1.2514809-2514935>LOC100996583	0	0	0	0	2	0	0	0	4	0	3	0	0	0	0	0	0	0	15	0	0	0	0	0	0	0	0	0	4	0	0	0	1	0	0	0	0	0	0	0	0	0	0	13.0001	0	0	0	0	0
chr1.2515564-2515974>LOC100996583	1	1	4	21.2651	1	0	12	6	10	15	1	39.0362	0	5	0	3	0	0	13	1	3	3	0	0	0	4	0	0	3	9	0	0	12	3	13	0	0	0	0	0	0	0	1	0	8	0	0	0	0
chr1.2517899-2518031>FAM213B	0	0	0	0	0	0	0	0	0	0	0	0	0	0	0	0	0	0	0	0	0	0	0	0	0	0	0	0	3	0	0	0	0	0	0	0	0	0	0	0	0	0	0	0	0	0	0	0	0
chr1.2518530-2518735>FAM213B	4	0	0	2	6	0	0	0	0	0	4	0	0	0	0	2	0	0	2	0	0	0	0	0	0	0	0	0	0	2	0	0	0	3	4	0	0	0	0	1	0	0	4	11	12	0	0	0	4
chr1.2519180-2519232>FAM213B	0	0	0	0	0	0	0	0	0	0	3	0	0	2	0	1	0	0	4	0	0	0	0	0	0	3	0	0	0	0	0	0	0	0	1	0	0	0	0	0	0	0	0	16	2	0	0	0	12
chr1.2519829-2519893>FAM213B	8	0	0.00254463	2	0	0	0	0	0	0	0	0	0	0	0	0	0	0	2	0	0	1	0	0	0	0	0	3	1	0	0	0	0	0	0	0	0	0	0	0	0	0	0	0	8	0	0	0	0
chr1.2519989-2520065>FAM213B	0	0	0	0	0	0	0	0	0	0	0.999989	0	0	0	0	0	0	0	2.99997	0	1.99998	0	0	0.999989	0	0	0	0	0	0	0	0.999989	0	0	0	0	0	0	0	0	0	0	3.99996	0	6.99993	0	0	0	0
chr1.2520361-2520480>FAM213B	3.2833e-008	7.55159e-007	0	1.31332e-007	0	0	3.2833e-008	0	6.56661e-008	0	9.84991e-008	3.2833e-008	0	1.96998e-007	0	0	0	0	14	0	1.31332e-007	1.31332e-007	6.56661e-008	0	0	1.64165e-007	0	4.59662e-007	9.84991e-008	0	0	0	9.84991e-008	0	0	9.84991e-008	0	0	7.22325e-007	0	0	0	0	0	0	0	0	0	0
chr1.2520849-2522909>FAM213B	226	51	46	106	19	56	115	6	43	61	57	0	30	46	34	32	0	27	212	25	54	32	13	22	0	29	2	70.0001	57	38	18	101	43	80	50	30	387.914	3	86	17	0	0	224	165	63	34	175	22	241.067
chr1.2520393-2520480>FAM213B	0.151939	3.49459	0	0.607755	0	0	0.151939	0	0.303878	0	0.455816	0.151939	0	0.911633	0	0	0	0	6.74256e-012	0	0.607755	0.607755	0.303878	0	0	0.759694	0	2.12714	0.455816	0	0	0	0.455816	0	0	0.455816	0	0	3.34265	0	0	0	0	0	0	0	0	0	0
chr1.2518189-2518388>FAM213B	0	0	0	1	0	0	0	0	0	1	1	0	2	0	0	0	0	0	5	0	0	1	0	0	0	0	0	0	0	0	0	0	2	0	0	0	0	0	0	0	0	0	0	0	0	0	0	0	0
chr1.2519775-2519893>FAM213B	7.65051e-013	0	1.99746	1.91263e-013	0	0	0	0	2	0	0	0	0	2	0	0	0	0	1.91263e-013	0	0	9.56313e-014	0	0	0	0	0	2.86894e-013	9.56313e-014	0	0	0	0	0	0	0	0	0	0	0	0	0	6	0	7.65051e-013	0	0	0	0
chr1.2519969-2520065>FAM213B	0	0	1	0	0	0	0	0	0	0	1.068e-005	0	0	0	0	0	0	0	3.204e-005	0	2.136e-005	0	0	1.068e-005	0	0	0	0	0	0	0	1.068e-005	0	0	0	0	0	0	0	0	0	0	4.272e-005	0	7.476e-005	0	0	0	0
chr1.2520396-2520480>FAM213B	0.848061	19.5054	0	3.39225	0	0	0.848061	0	1.69612	0	2.54418	0.848061	0	5.08837	0	0	0	0	3.76342e-011	0	3.39225	3.39225	1.69612	0	0	4.24031	0	11.8729	2.54418	0	0	0	2.54418	0	0	2.54418	0	0	18.6574	0	0	0	0	0	0	0	0	0	0
chr1.2522081-2522529>MMEL1	0	0	0	0	0	0	0	0	0	0	0	0	0	1	0	0	0	0	1	0	3	0	0	0	52	0	0	0	3	0	0	0	2	1	0	0	0	0	0	0	0	0	6	0	1	0	0	0	4
chr1.2522996-2523073>MMEL1	0	0	0	0	0	0	0	0	0	0	0	0	0	0	0	0	0	0	0	0	0	0	0	0	0	0	0	0	0	0	0	0	0	0	0	0	0	0	0	0	0	0	0	0	0	0	0	0	0
chr1.2523371-2523467>MMEL1	0	0	0	0	1	0	0	0	0	0	0	0	0	0	0	0	0	0	2	0	0	0	0	3	0	0	0	0	2	0	0	0	0	0	2	0	0	0	0	0	0	0	0	0	0	0	0	0	0
chr1.2524094-2524160>MMEL1	0	0	0	0	0	0	0	0	0	0	0	0	0	0	0	0	0	0	1	0	0	0	0	0	0	0	0	0	0	0	0	0	0	0	1	0	0	0	0	0	0	0	0	0	0	0	0	0	0
chr1.2524272-2524406>MMEL1	0	0	0	0	0	0	0	0	0	0	0	0	0	0	0	0	0	0	0	0	0	0	0	0	0	0	0	0	0	0	0	0	0	0	0	0	0	0	0	0	0	0	0	0	0	0	0	0	0
chr1.2525253-2525373>MMEL1	0	0	0	0	0	0	0	0	0	0	0	0	0	0	0	0	0	0	0	0	0	0	0	0	0	0	0	0	0	0	0	0	0	0	0	0	0	0	0	0	0	0	0	0	0	0	0	0	0
chr1.2525824-2525883>MMEL1	0	0	0	0	0	0	0	0	0	0	0	0	0	0	0	0	0	0	0	0	0	0	0	0	0	0	0	0	0	0	0	0	0	0	0	0	0	0	0	0	0	0	0	0	0	0	0	0	0
chr1.2526229-2526333>MMEL1	0	0	0	0	0	1	0	0	0	0	0	0	0	0	0	0	0	0	0	0	0	0	0	0	0	0	0	0	0	0	0	0	0	0	0	0	0	0	0	0	0	0	0	0	0	0	0	0	0
chr1.2526715-2526799>MMEL1	0	0	0	0	0	0	0	0	0	0	0	0	0	0	0	0	0	0	0	0	0	0	0	0	0	0	0	0	0	0	0	0	0	0	0	0	0	0	0	0	0	0	0	0	0	0	0	0	0
chr1.2527448-2527547>MMEL1	0	0	0	0	0	0	0	0	0	0	0	0	0	0	0	0	0	0	0	0	0	0	0	0	0	0	0	0	0	0	0	0	0	0	0	0	0	0	0	0	0	0	0	0	0	0	0	0	0
chr1.2528000-2528129>MMEL1	0	0	0	0	0	0	0	0	0	0	0	0	0	0	0	0	0	0	0	0	0	0	0	0	0	0	0	0	0	0	0	0	0	0	0	0	0	0	0	0	0	0	0	0	0	0	0	0	1
chr1.2529646-2529740>MMEL1	0	0	0	0	0	0	0	0	0	0	0	0	0	0	0	0	0	0	0	0	0	0	0	0	0	0	0	0	0	0	0	0	0	0	0	0	0	0	0	0	0	0	0	0	0	0	0	0	0
chr1.2530093-2530230>MMEL1	0	0	0	0	0	0	0	0	0	0	0	0	0	0	0	0	0	0	0	0	0	0	0	0	0	0	0	0	1	0	0	0	0	0	0	0	0	0	0	0	0	0	0	0	0	0	0	0	0
chr1.2535323-2535413>MMEL1	0	0	0	0	0	0	0	0	0	1	0	0	0	0	0	0	0	0	0	0	0	0	0	0	0	0	0	0	0	0	0	0	0	0	0	0	0	0	0	0	0	0	0	0	0	0	0	0	0
chr1.2535586-2535721>MMEL1	0	0	0	0	0	0	0	0	0	0	0	0	0	0	0	0	0	0	0	0	0	0	0	0	0	0	0	0	0	0	0	0	0	0	0	0	0	0	0	0	0	0	0	0	0	0	0	0	0
chr1.2536997-2537063>MMEL1	0	0	0	0	0	0	0	0	0	0	0	0	0	0	0	0	0	0	0	0	0	0	0	0	0	0	0	0	0	0	0	0	0	0	0	0	0	0	0	0	0	0	0	0	0	0	0	0	0
chr1.2537687-2537806>MMEL1	0	0	0	0	0	0	0	0	0	0	0	0	0	0	0	0	0	0	0	0	0	2	0	0	0	0	0	0	0	0	0	0	0	0	0	0	0	0	0	0	0	0	0	0	0	0	0	0	0
chr1.2538413-2538509>MMEL1	0	0	0	0	0	0	0	0	0	0	0	0	0	0	0	0	0	0	0	0	0	0	0	0	0	0	0	0	0	0	0	0	0	1	0	0	0	0	0	0	0	0	0	0	0	0	1	0	0
chr1.2540778-2540859>MMEL1	0	0	0	0	0	0	0	0	0	0	0	0	0	0	0	0	0	0	0	0	0	0	0	0	0	0	0	0	0	0	0	0	0	0	0	0	0	0	0	0	0	0	0	0	0	0	0	0	0
chr1.2541109-2541271>MMEL1	0	0	0	0	0	0	0	0	0	0	0	0	0	0	0	0	0	0	0	0	0	0	0	0	0	0	0	0	0	0	0	0	0	0	0	0	0	0	0	0	0	0	0	0	0	0	0	0	0
chr1.2542720-2542780>MMEL1	0	0	0	0	0	0	0	0	0	0	0	0	0	0	0	0	0	0	0	0	0	0	0	0	0	0	0	0	0	0	0	0	0	0	0	0	0	0	0	0	0	0	0	0	0	0	0	0	0
chr1.2543566-2543644>MMEL1	0	0	0	0	0	0	0	0	0	0	0	0	0	0	0	0	0	0	0	0	0	0	0	0	0	0	0	0	0	0	0	0	0	0	0	0	0	0	0	0	0	0	0	1	0	0	0	0	0
chr1.2560770-2560961>MMEL1	0	0	0	0	0	0	0	0	0	0	0	0	0	0	0	0	0	0	0	0	0	0	0	0	0	0	0	0	0	0	0	0	0	0	0	0	0	0	0	0	0	0	0	0	0	0	0	0	0
chr1.2564305-2564482>MMEL1	0	0	0	0	0	0	0	0	0	0	0	0	0	0	0	0	0	0	0	0	0	0	0	0	0	0	0	0	0	0	0	0	0	0	0	0	0	0	0	0	0	0	0	0	0	0	0	0	0
chr1.2572807-2573335>TTC34	0	0	0	4	0	0	10	5	5	0	6	0	12	2	0	1	0	0	14	0	2	4	3	7	0	0	0	0	9	1	0	10	0	2	1	1	0	0	6	34	0	0	16	29	13	0	0	2	12.0043
chr1.2575703-2575918>TTC34	0	0	0	0	0	0	0	0	0	0	0	0	0	0	0	0	0	0	0	0	0	0	0	0	0	0	0	0	0	0	0	0	0	0	0	0	0	0	0	0	0	0	0	0	0	0	0	0	0
chr1.2576732-2577003>TTC34	0	0	0	0	0	0	0	0	0	0	0	0	0	0	0	0	0	0	0	0	0	0	0	0	0	0	0	0	0	0	0	0	0	0	0	0	0	0	0	0	0	0	1	0	0	0	0	0	0
chr1.2700154-2700321>TTC34	0	0	0	0	0	0	0	0	0	0	0	0	0	0	0	0	0	0	0	0	0	0	0	0	0	0	0	0	0	0	0	0	0	0	0	0	0	0	0	0	0	0	0	0	0	0	0	0	0
chr1.2702384-2702589>TTC34	0	0	0	0	0	0	0	0	0	0	0	0	0	0	0	0	0	0	0	0	0	0	0	0	0	0	0	0	0	0	0	0	0	0	0	0	0	0	0	0	0	0	0	0	0	0	0	0	0
chr1.2704046-2704272>TTC34	0	0	0	0	0	0	0	0	0	1	0	0	0	0	0	0	0	0	0	0	0	0	0	0	0	0	0	0	0	0	0	0	0	0	0	0	13	0	0	0	0	0	0	0	0	0	0	0	0
chr1.2706068-2706231>TTC34	0	0	0	0	0	0	0	0	0	0	0	0	0	0	0	0	0	0	0	0	0	0	0	0	0	0	0	0	0	0	0	0	0	0	0	0	0	0	0	0	0	0	0	0	0	1	0	0	0
chr1.2938046-2939468>ACTRT2	0	0	0	0	0	0	0	0	0	0	0	0	0	0	1	0	0	1	0	0	0	0	13	0	0	0	0	0	0	0	0	0	0	0	0	0	0	0	0	0	0	2	0	1	0	0	1	0	1
chr1.2976181-2976302>LINC00982	0	0	0	0	0	0	0	0	0	0	0	0	0	0	0	0	0	0	0	0	0	0	0	0	0	0	0	0	0	0	0	0	0	0	0	0	0	0	0	0	0	0	0	0	0	0	0	0	0
chr1.2976794-2976848>LINC00982	0	0	0	0	0	0	0	0	0	0	0	0	0	0	0	0	0	0	0	0	0	0	0	0	0	0	0	0	0	0	0	0	0	0	0	0	0	0	0	0	0	0	0	0	0	0	0	0	0
chr1.2977065-2977169>LINC00982	0	0	0	0	0	0	0	0	0	0	0	0	0	0	0	0	0	0	0	0	0	0	0	0	0	0	0	0	0	0	0	0	0	0	0	0	0	0	0	0	0	0	0	0	0	1	0	0	0
chr1.2977671-2980620>LINC00982	0	0	0	0	0	0	2	0	1	24	1	0	1	1	0	0	0	0	0	0	0	0	0	0	0	1	0	0	0	0	0	0	0	0	0	0	0	0	0	0	1	0	1	1	0	0	2	3	1
chr1.2980776-2980867>LINC00982	0	0	0	0	0	0	0	0	0	0	0	0	0	0	0	0	0	0	0	0	0	0	0	0	0	0	0	0	0	0	0	0	0	0	0	0	0	0	0	0	0	0	0	0	0	0	0	0	0
chr1.2983901-2984290>LINC00982	0	0	0	0	0	0	0	0	0	0	0	0	0	0	0	0	0	0	0	0	0	0	0	0	0	0	0	0	0	0	0	0	0	0	0	0	0	0	0	0	0	0	0	0	0	0	0	0	0
chr1.2980636-2980867>LINC00982	0	0	0	0	0	0	0	0	0	0	0	0	0	0	0	0	0	0	0	0	0	0	0	0	0	0	0	0	0	0	0	0	1	0	0	0	0	0	0	0	0	0	0	0	0	0	0	0	0
chr1.2985742-2985861>PRDM16	0	0	0	0	0	0	0	0	0	0	0	0	0	0	0	0	0	0	0	0	0	0	0	0	0	0	0	0	0	0	0	0	0	1	0	0	0	0	0	0	0	0	0	0	0	0	0	0	0
chr1.3102689-3103039>PRDM16	0	0	0	0	0	0	0	0	0	0	1	0	0	0	0	0	0	0	0	0	0	0	0	0	0	0	0	0	0	0	0	0	0	0	0	0	0	0	0	0	0	0	0	0	0	0	0	0	1
chr1.3160651-3160702>PRDM16	0	0	0	0	0	0	0	0	0	0	0	0	0	0	0	0	0	0	0	0	0	0	0	0	0	0	0	0	0	0	0	0	0	0	0	0	0	0	0	0	0	0	0	0	0	0	0	0	0
chr1.3301716-3301851>PRDM16	0	0	0	0	0	0	0	0	0	0	2	0	0	0	0	0	0	0	0	0	0	0	0	0	0	0	0	0	0	0	0	0	0	0	0	0	0	0	0	0	0	0	0	0	0	0	0	0	0
chr1.3313055-3313158>PRDM16	0	0	0	0	0	0	0	0	0	0	0	0	0	0	0	0	0	0	0	0	0	0	0	0	0	0	0	0	0	0	0	0	0	0	0	0	0	0	0	0	0	0	0	0	0	0	0	0	0
chr1.3319355-3319563>PRDM16	0	0	0	0	0	0	0	0	0	0	0	0	0	0	0	0	0	0	0	0	0	0	0	0	0	0	0	0	0	0	0	0	0	0	0	0	0	0	0	0	0	0	0	0	0	0	0	0	0
chr1.3321303-3321451>PRDM16	0	0	0	0	0	0	0	0	0	0	0	0	0	0	0	0	0	0	0	0	0	0	0	0	0	0	0	0	0	0	0	0	0	0	0	0	0	0	0	0	0	0	0	0	0	0	0	0	0
chr1.3322059-3322213>PRDM16	0	0	0	0	0	0	0	0	0	0	0	0	0	0	0	0	0	0	0	0	0	0	0	0	0	0	0	0	0	0	0	0	0	0	0	0	0	0	0	0	0	0	0	0	0	0	0	0	0
chr1.3327948-3329365>PRDM16	0	0	0	0	0	1	0	0	0	0	1	0	0	0	0	0	0	0	0	0	0	0	0	0	0	0	0	0	0	0	0	0	0	0	0	0	1	0	0	0	0	0	1	0	0	1	0	0	0
chr1.3331124-3331212>PRDM16	0	0	0	0	0	0	0	0	0	0	0	0	0	0	0	0	0	0	0	0	0	0	0	0	0	0	0	0	0	0	0	0	0	0	0	0	0	0	0	0	0	0	0	0	0	0	0	0	0
chr1.3334392-3334562>PRDM16	0	0	0	0	0	0	0	0	0	0	1	1	0	0	0	0	0	0	1	0	0	0	0	0	0	0	0	0	0	0	0	0	0	0	0	0	0	0	0	0	0	0	0	0	1	0	0	0	0
chr1.3335231-3335309>PRDM16	0	0	0	0	0	0	0	0	0	0	0	0	0	0	0	0	0	0	0	0	0	0	0	0	0	0	0	0	0	0	0	0	0	0	0	0	0	0	0	0	0	0	0	0	0	0	0	0	0
chr1.3342145-3342315>PRDM16	0	0	0	0	0	0	0	0	0	0	0	0	0	0	0	0	0	0	0	0	0	0	0	0	0	0	0	0	0	0	0	0	0	0	0	0	0	0	0	0	0	0	0	0	0	0	0	0	0
chr1.3342615-3342790>PRDM16	0	0	0	0	0	0	0	0	0	0	0	0	0	0	0	0	0	0	0	0	0	0	0	0	0	0	0	0	0	0	0	0	0	0	0	0	0	0	0	0	0	0	0	0	0	0	0	0	0
chr1.3347436-3347673>PRDM16	0	0	0	0	0	0	0	0	0	0	0	0	0	0	0	0	0	0	0	0	0	0	0	0	0	0	0	0	0	0	0	0	0	0	0	0	0	0	0	0	0	0	0	0	0	0	0	0	0
chr1.3348530-3348705>PRDM16	0	0	0	0	0	0	0	0	0	0	0	0	0	0	0	0	0	0	0	0	0	0	0	0	0	0	0	0	0	0	0	0	0	0	0	0	0	0	0	0	0	0	0	0	0	0	0	0	0
chr1.3350241-3355186>PRDM16	0	0	0	2.53174	0	0.361677	0.361677	0.361677	0	0	0.723354	0	0	0	0.361677	0	0.361677	0	0.361677	0	0	0.723354	0	0	1.44671	0	0	0	1.80838	0	0	0	0	0	0	0	0.723354	0	0	0	0	0	0	1.08503	0.361677	0	0.361677	0	0.361677
chr1.3350298-3355186>PRDM16	0	0	0	4.46826	0	0.638323	0.638323	0.638323	0	0	1.27665	0	0	0	0.638323	0	0.638323	0	0.638323	0	0	1.27665	0	0	2.55329	0	0	0	3.19162	0	0	0	0	0	0	0	1.27665	0	0	0	0	0	0	1.91497	0.638323	0	0.638323	0	0.638323
chr1.3044539-3044600>MIR4251	0	0	0	0	0	0	0	0	0	0	0	0	0	0	0	0	0	0	0	0	0	0	0	0	0	0	0	0	0	0	0	0	0	0	0	0	0	0	0	0	0	0	0	0	0	0	0	0	0
chr1.3371147-3371376>ARHGEF16	0	0	0	0	0	0	0	0	0	0	0	0	0	0	0	0	0	0	0	0	0	0	0	0	0	0	0	0	0	0	0	0	0	0	0	0	0	0	0	0	0	0	0	0	0	0	0	0	0
chr1.3379630-3380237>ARHGEF16	1	0	0	0	0	0	0	0	0	0	0	0	0	0	0	0	0	0	0	0	0	0	0	0	0	0	0	0	0	0	0	0	0	0	0	0	0	0	0	0	0	0	0	0	0	0	0	0	0
chr1.3382712-3382758>ARHGEF16	0	0	0	0	0	0	0	0	0	0	0	0	0	0	0	0	0	0	0	0	0	0	0	0	0	0	0	0	0	0	0	0	0	0	0	0	0	0	0	0	0	0	0	0	0	0	0	0	1
chr1.3383732-3383902>ARHGEF16	0	0	0	0	0	0	0	0	0	0	0	0	0	0	0	0	0	0	0	0	0	0	0	0	0	0	0	0	0	0	0	0	0	0	0	0	1	0	0	0	0	0	0	0	2	0	0	0	0
chr1.3385444-3385501>ARHGEF16	0	0	0	0	0	0	0	0	0	0	0	0	0	0	0	0	0	0	0	0	0	0	0	0	0	0	0	0	0	0	0	0	0	0	0	0	0	0	0	0	0	0	0	0	0	0	0	0	0
chr1.3385997-3386158>ARHGEF16	0	0	0	0	0	0	0	0	0	0	0	0	0	0	0	0	0	0	0	0	0	0	0	0	0	0	0	0	0	0	0	0	0	0	0	0	0	0	0	0	0	0	0	0	0	0	0	0	0
chr1.3389642-3389795>ARHGEF16	0	0	0	2	0	0	0	0	0	0	0	0	0	0	0	0	0	0	0	0	0	0	0	0	0	0	0	0	0	0	0	0	0	0	0	0	0	0	0	0	0	0	0	0	0	0	0	0	0
chr1.3389957-3390087>ARHGEF16	0	0	0	0	0	0	0	0	0	0	0	0	0	0	0	0	0	0	0	0	0	0	0	0	0	0	0	0	0	0	0	0	0	0	0	0	0	0	0	0	0	0	0	0	0	0	0	0	0
chr1.3391272-3391347>ARHGEF16	0	0	0	0	0	0	0	0	0	0	0	0	0	0	0	0	0	0	0	0	0	0	0	0	0	0	0	0	0	0	0	0	0	0	0	0	0	0	0	0	0	0	0	0	0	0	0	0	0
chr1.3392534-3392627>ARHGEF16	0	0	0	0	0	0	0	0	0	0	0	0	0	0	0	0	0	0	0	0	0	0	0	0	0	0	0	0	0	0	0	0	0	0	0	0	0	0	0	0	0	0	0	0	0	0	0	1	1
chr1.3394439-3394591>ARHGEF16	0	0	0	0	0	0	0	0	0	0	0	0	0	0	0	0	0	0	0	0	0	0	0	0	0	0	0	0	0	0	0	0	0	0	0	0	1	0	0	0	0	0	0	0	0	0	0	0	0
chr1.3394988-3395177>ARHGEF16	0	0	0	0	0	0	5	0	0	0	0	0	0	0	0	0	0	0	0	0	1	0	0	0	0	0	0	0	0	0	0	0	0	0	0	0	0	0	0	0	0	0	0	0	0	0	0	0	0
chr1.3396081-3396155>ARHGEF16	0	0	0	0	0	0	0	0	0	0	0	0	0	0	0	0	0	0	0	0	0	0	0	0	0	0	0	0	0	0	0	0	0	0	0	0	0	0	0	0	0	0	0	0	0	0	0	0	0
chr1.3396376-3396478>ARHGEF16	0	0	0	0	0	0	0	0	0	0	0	0	0	0	0	0	0	0	0	0	0	0	0	0	0	0	0	0	0	0	0	0	0	0	0	0	0	0	0	0	0	0	0	0	0	0	0	0	0
chr1.3397012-3397678>ARHGEF16	0	0	0	0	0	0	0	0	0	0	0	0	0	0	0	0	0	0	0	0	0	0	0	0	0	0	0	0	0	0	0	0	0	0	0	0	0	0	0	0	0	0	0	1	0	0	0	0	0
chr1.3404506-3407154>MEGF6	285	85	38	142	81	106	218	123	113	77	61	149	42	162	118	49	22	50	506.036	185	110	52	122	49	95.1077	86	128	63	107	35	20	134	97	134	76	34.0008	578.006	22	50	58	2	1	163	128	232.012	1	70	24	422
chr1.3407476-3407524>MEGF6	0	0	0	0	0	0	1	0	0	0	0	0	0	0	0	0	0	0	0	0	0	0	0	0	0	0	0	0	0	0	0	0	0	0	0	0	0	0	0	0	0	0	0	0	0	0	0	0	0
chr1.3409203-3409332>MEGF6	6	0	0	2	5	0	0	1	0	0	3	0	0	0	0	0	0	3	1	0	0	0	1	0	0	0	0	1	0	0	0	0	0	1	2	0	0	3	1	0	0	0	0	0	0	25	0	0	0
chr1.3410335-3410464>MEGF6	0	0	0	0	5	9	0	1	2	19	0	0	0	1	0	0	0	0	7	6	0	1	2	0	0	0	0	18	0	0	0	0	0	3	1	0	0	0	0	0	0	0	15	0	9	0	0	0	9
chr1.3410560-3410689>MEGF6	0	0	0	5	1	0	1	0	0	0	2	0	0	6	0	1	0	0	5	0	0	0	0	0	0	0	0	0	3	0	0	1	0	0	1	2	0	0	0	0	0	0	5	0	1	0	0	0	35
chr1.3410935-3411064>MEGF6	1	0	0	0	0	2	8	0	4	0	0	0	0	0	0	0	0	0	2	0	2	0	0	0	0	0	0	0	0	0	0	0	0	2	0	0	0	0	0	0	0	0	0	0	2	0	0	0	1
chr1.3411177-3411306>MEGF6	0	0	0	1	0	0	1	0	0	9	0	0	0	0	0	0	0	0	2	0	0	0	1	0	24	1	0	0	0	0	0	0	1	0	3	0	0	0	0	0	0	0	0	0	0	0	0	0	0
chr1.3412454-3412583>MEGF6	0	0	2	0	0	6	0	0	0	0	0	0	0	0	0	0	0	0	0	0	1	0	9	0	0	0	0	0	1	0	0	0	0	0	0	0	0	0	0	0	0	0	0	0	0	0	0	0	1
chr1.3413219-3413348>MEGF6	0	0	1	0	0	0	2	0	0	0	0	0	0	0	0	1	0	12	8	2	0	0	0	1	0	0	0	0	0	0	0	0	0	0	3	0	0	0	0	0	0	0	20	0	0	0	0	0	1
chr1.3413552-3413684>MEGF6	0	0	0	0	0	0	6	0	2	0	1	0	0	0	0	2	0	0	4	0	0	1	1	0	0	0	0	0	0	0	0	1	4	0	1	0	0	0	0	0	0	1	3	0	0	0	0	0	0
chr1.3413797-3413926>MEGF6	0	0	0	0	0	0	5	0	2	1	0	0	0	0	0	0	0	0	0	0	0	2	0	0	0	0	0	0	0	0	0	1	0	0	2	0	12	0	0	0	2	0	0	0	3	0	0	0	6
chr1.3414935-3415064>MEGF6	0	0	0	0	0	0	7	0	0	0	0	0	0	1	0	1	0	0	5	0	6	0	0	0	0	0	0	0	0	0	0	4	0	4	1	0	0	0	0	0	0	0	7	0	1	0	0	0	0
chr1.3415262-3415391>MEGF6	0	0	3	4	2	2	2	0	0	13	2	0	0	0	0	0	0	1	2	0	3	1	0	6	0	0	0	0	0	0	0	0	0	4	0	0	0	0	2	0	0	0	0	0	3	0	0	0	0
chr1.3415702-3415831>MEGF6	0	0	0	0	1	10	0	4	1	2	4	0	0	1	0	1.29956	0	0	8	0	0	1	0	1	0	0	0	0	2	0	0	0	3	0	0	0	0	0	0	0	0	0	8	0	10	0	0	0	22
chr1.3416152-3416281>MEGF6	1	0	0	0	0	0	0	0	2	0	0	0	0	0	0	0	0	0	3	0	3	0	0	0	0	0	0	0	0	0	0	0	0	0	0	0	0	0	0	0	0	0	0	0	2	0	0	0	18.0003
chr1.3416360-3416489>MEGF6	2	0	0	3	0	0	1	2	2	0	0	0	0	0	0	0	0	0	7	0	1	4	0	3	0	0	0	0	1	0	0	0	1	0	0	0	0	0	0	0	0	0	0	0	5	0	0	10	7
chr1.3417197-3417329>MEGF6	0	0	0	11	0	2	19	2	3	7	2	0	2	0	0	2	18	0	12	0	1	5	10	0	0	1	0	0	5	0	0	0	2	17	6	0	2	0	0	0	0	0	0	23	9	0	0	13	23
chr1.3417530-3417659>MEGF6	13	0	0	2	0	0	1	7.16597	4	1	4	0	0	1	0	4	0	0	21	4	3	3	0	0	0	1	0	0	1	0	0	2	0	8	3	0	0	0	4	0	18	1	0	0	11	0	0	10	31
chr1.3417741-3417873>MEGF6	1	0	0	8	0	0	1	0	2	0	4	0	0	0	2	1	0	0	9	2	1	1	4	0	0	2	0	0	1	0	0	0	0	0	1	0	0	0	0	0	0	0	4	0	1	0	0	0	12
chr1.3418360-3418486>MEGF6	0	0	0	0	0	12	2	0	0	0	0	0	0	0	0	0	0	0	4	0	0	0	3	0	0	0	0	0	0	0	0	0	0	0	0	0	0	0	0	0	23	0	0	18	7	0	0	0	0
chr1.3421772-3421907>MEGF6	0	0	1	0	0	0	1	4	2	0	1	0	0	0	0	0	0	0	8	0	0	0	2	0	1	2	0	0	0	0	0	0	0	17	1	0	0	0	0	0	0	0	1	0	7	0	0	0	5
chr1.3421986-3422121>MEGF6	11	0	2	0	2	11	4	0	6	0	1	0	0	2	0	0	0	1	14.3085	0	1	0	9	0	0	3	0	0	1	0	0	0	1	0	3	0	0	0	33	39	0	0	0	0	25	0	0	0	21
chr1.3422672-3422801>MEGF6	0	0	0	0	0	0	8	0	1	0	1	0	27	0	0	0	0	0	19	0	2	1	0	0	1	8	0	0	0	0	0	0	1	10	5	0	30	0	5	1	0	0	3	0	1	0	0	0	22
chr1.3424359-3424488>MEGF6	7	0	1	12	4	6	3	0	1	0	0	12	2	4	10	1	0	0	23	0	6	0	1	0	0	3	0	0	2	0	0	6	5	3	6	0	0	1	0	0	0	0	49	4	13	0	0	0	17
chr1.3425122-3425254>MEGF6	14	2	0	7	9	0	5	0	1	0	5	0	14	1	15	2	0	11	19	0	2	3	0	0	0	3	0	0	0	0	0	0	5	1	4	4	0	2	21	0	0	0	74	8	0	0	0	23	23
chr1.3425639-3425810>MEGF6	15	0	11	4	3	8	20	11	15	1	15	10	1	8	5	11	10	29.3384	49	2	16	10	9	3	0	3	0	26	5	4	0	3	4	11	12	0	58.004	3	15	0	0	0	10	53	44	0	29	0	44
chr1.3426434-3426557>MEGF6	0	0	1	4	0	0	0	0	1	3	5	0	0	3	1	1	17	0	1	0	2	1	0	0	0	1	0	0	0	0	0	0	2	0	4	0	0	0	0	11	0	0	0	4	0	0	0	0	2
chr1.3427347-3427467>MEGF6	1	0	0	1	2	0	2	0	0	0	0	4	0	0	0	2	2	0	3	0	3	2	2	0	0	0	0	0	0	0	0	0	0	0	3	0	4	0	0	0	0	1	0	0	0	0	0	0	1
chr1.3428114-3428252>MEGF6	33	0	0	3	0	0	2	5	3	0	1	0	0	11	12	1	3	0	3	7	0	2	4	1	0	0	0	0	12	1	0	0	6	2	4	1	22	0	0	0	1	0	24	0	21	0	0	2	17
chr1.3428570-3428693>MEGF6	2	0	0	0	1	8	1	8	6	0	0	0	0	1	0	0	0	0	6	5	1	1	9	0	0	0	0	0	4	0	0	0	0	0	0	0	0	0	0	0	0	0	11	5.08924	18	0	0	0	0
chr1.3431114-3431237>MEGF6	0	0	0	2	1	1	5	1	6	0	6	0	0	1	2	2	22	0	10	0	1	2	3	0	0	3	0	0	4	0	2	0	0	6	5	0	0	0	0	0	0	0	0	10	17	0	0	2	0
chr1.3431966-3432092>MEGF6	0	0	0	9	1	0	13	0	2	0	8	0	0	18	5	6	0	0	25	0	2	6	0	0	0	6	0	0	5	1	0	1	0	4	3	0	0	0	0	0	0	0	58	0	4	0	0	0	8
chr1.3440688-3440811>MEGF6	11	0	10	9	0	0	5	6	4	18	1	0	21	3	0	0	0	0	15	0	2	6	0	0	0	4	0	0	13	0	0	0	2	11	2	0	49.0001	0	3	0	0	0	15	0	33	0	0	0	9
chr1.3496389-3496494>MEGF6	0	0	0	0	0	0	0	0	0	0	0	1	0	0	0	0	0	0	0	0	0	0	0	0	0	0	0	0	0	0	0	0	0	0	0	0	0	0	0	0	0	0	0	0	0	0	0	0	0
chr1.3511902-3512012>MEGF6	0	0	0	0	0	0	1	0	0	0	0	0	0	0	0	1	0	0	0	0	0	0	0	0	0	0	0	0	0	0	0	0	0	0	0	0	0	0	0	0	0	0	0	0	0	0	0	0	0
chr1.3519030-3519165>MEGF6	0	0	0	0	0	0	0	0	0	0	0	0	0	0	0	0	0	0	0	0	0	0	0	0	0	0	0	0	0	0	0	0	1	0	0	0	0	0	0	0	0	0	0	0	0	0	0	0	0
chr1.3527702-3528060>MEGF6	0	0	0	0	0	0	0	0	0	0	0	0	0	0	0	0	0	0	0	0	0	0	0	0	0	0	0	0	0	0	0	0	0	0	0	0	0	0	0	0	0	0	0	0	0	0	0	0	0
chr1.3477260-3477355>MIR551A	0	0	0	0	0	0	0	0	0	0	0	0	0	0	0	0	0	0	0	0	0	0	0	0	0	0	0	0	0	0	0	0	0	0	0	0	0	0	0	0	0	0	0	0	0	0	0	0	0
chr1.3541556-3541838>TPRG1L	2	0	0	12	0	0	0	1	0	0	1	0	1	0	2	0	1	0	11	0	5	0	0	0	0	0	0	0	0	0	0	0	1	2	1	0	3	0	0	0	0	0	11	6	5	0	0	0	23
chr1.3541988-3542080>TPRG1L	18	17	17	3	2	11	8	0	4	0	8	0	0	1	0	3	0	0	1	0	2	5	0	0	0	0	0	0	1	0	0	0	0	6	3	0	21	0	10	0	0	0	4	0	6	0	0	0	23.1222
chr1.3542277-3542454>TPRG1L	38	149.686	32	96	14	23	61.4077	24	40	99	30	0	12	29	30	30	37	0	123	13	60	22	23	11	38	10	64	116	41	0	0	15.0014	9	37	52	7	106	0	5	0	0	0	137.03	178	142	394	86.8176	22	144.085
chr1.3544064-3544218>TPRG1L	37	0	29	23	4	31	42	8	37	15	20	0	45	33	7	9	1	0	95	0	21	14	27	17	0	16	0	20	31	2	0	59	10	23	36	20	46.1126	0	29	0	0	0	53	21	22	0	0	30	92
chr1.3544973-3546695>TPRG1L	276.222	164	255	414.001	148	308.381	348.34	175	153	194	155	313	164	200.782	103	126	31	208	526.002	100	220	150	242	129	617.19	109	111	101	152	49	71	385.711	153	171	159	52	902.683	21	222	140	121	1	304.692	394	259	188	77	143	396.054
chr1.3547331-3547682>WRAP73	13	0	3	65	13	25	22	42	10	34	27	0	24	24	6	14	5	3	38	0	25	12	28	10	49	10	1	0	5	6	0	0	12	2	6	7	7	6	3	0	0	0	0	23	5	0	13	1	20
chr1.3548030-3548222>WRAP73	6	0	3	9	3	0	2	9	5	0	11	0	2	10	0	1	15	17	4	0	3	4	16	0	0	0	0	0	5	0	0	7	1	2	14	0	0	0	0	0	0	0	2	0	6	1	0	0	1
chr1.3548777-3548903>WRAP73	1	0	4	11	1	8	27	11	6	18	4	92	39	3	20	1	6	0	45	0	11	3	31	3	0	8	0	14	10	8	0	56	12	8	9	0	0	4	0	0	0	0	0	38	17.0033	0	0	0	12
chr1.3549962-3550068>WRAP73	7	0	0	0	0	0	4	2	1	20	3	0	0	0	0	0	0	0	2	0	0	1	0	0	1	0	0	0	0	0	0	0	0	1	2	0	0	0	1	0	0	0	0	0	3	0	0	0	3
chr1.3551561-3551639>WRAP73	0	0	5	3	1	20	6	24	9	0	1	0	0	0	0	3	0	0	23	0	8	8	1	0	0	3	48.6627	0	5	0	0	0	6	36	18	0	29	0	0	0	0	0	0	0	0	92	1	0	0
chr1.3551724-3551859>WRAP73	4	1	16	0	1	0	7	2	3	0	5	19	21	0	0	5	0	10	8	0	2	2	0	0	0	1	0	0	0	2	0	15	0	6	3	0	0	0	7	0	0	0	6	12	22	0	0	0	0
chr1.3552508-3552595>WRAP73	3	0	3	2	3	0	13	0	3	17	1	0	0	0	0	0	0	0	4	0	5	0	0	0	0	0	69	0	0	0	0	0	1	0	0	0	0	0	0	0	0	0	0	0	3	0	0	0	0
chr1.3553559-3553663>WRAP73	0	0	3	3	0	0	11	1	3	13	13	0	0	4	0	0	0	8	5	0	3	2	1	4	0	1	0	0	3	4	0	0	0	2	0	0	0	2	0	0	0	0	7	6	23	0	0	0	0
chr1.3555314-3555387>WRAP73	0	1	0	0	0	0	4	0	3	2	5	0	0	3	0	3	0	0	9	0	10	0	0	0	0	0	0	0	0	7	0	0	2	0	2	0	0	0	0	0	0	0	15	13	4	0	36	0	17
chr1.3563230-3563347>WRAP73	1	0	4	2	2	0	5	0	1	0	5	2	0	2	0	0	0	25	2	0	1	1	0	0	0	0	0	0	4	0	0	0	0	0	2	0	0	0	2	0	0	0	2	1	8	0	0	0	7
chr1.3563972-3564125>WRAP73	2	39	2	11	23	38	1	1	12	12	4	87	0	4	1	4	0	0	13.287	0	10	6	15	2	0	2	0	0	4	0	0	0	11	15	15	0	0	0	4	7	0	0	40	18	7	0	0	0	8
chr1.3566495-3566672>WRAP73	8	0	0	6	0	0	3	0	8	6	13	0	1	8	0	1	0	0	17	1	9	1	3	0	0	2	0	0	13	0	0	9	4	9	3	0	0	0	20	0	0	0	10	0	7	0	1	0	27
chr1.3569129-3569206>TP73	0	0	0	0	0	0	0	0	0	0	0	0	0	0	0	0	0	0	0	0	0	0	0	0	0	0	0	0	0	0	0	0	0	0	0	0	0	0	0	0	0	0	0	0	0	0	0	0	0
chr1.3598897-3598995>TP73	0	0	0	0	0	0	0	0	0	0	1	0	0	1	0	0	0	0	0	0	0	0	0	0	0	0	0	0	0	0	0	0	0	0	0	0	0	0	0	0	0	0	0	0	0	0	0	0	0
chr1.3599624-3599745>TP73	0	0	0	0	1	0	0	0	0	0	0	0	0	0	0	0	0	0	0	0	0	0	0	0	0	0	0	0	0	0	0	0	0	0	0	0	0	0	0	0	0	0	0	0	0	0	0	0	0
chr1.3624113-3624356>TP73	0	0	0	0	0	0	0	0	0	0	0	0	0	0	0	0	0	0	0	0	0	0	0	0	0	0	0	0	0	0	0	0	0	0	0	0	0	0	0	0	0	0	0	0	0	0	0	0	1
chr1.3638585-3638772>TP73	0	0	0	0	0	0	4	0	0	1	0	0	0	0	0	0	0	0	0	0	0	0	0	0	0	0	0	0	0	0	0	0	0	0	0	0	0	0	0	0	0	0	0	0	0	0	0	0	0
chr1.3639918-3640034>TP73	0	0	0	0	0	0	0	0	0	0	0	0	0	0	0	0	0	0	0	0	0	0	0	0	0	0	0	0	0	0	0	0	0	0	0	0	0	0	0	0	0	0	0	0	0	0	0	0	0
chr1.3643679-3643789>TP73	0	0	0	0	0	0	0	0	0	0	0	0	0	0	0	0	0	0	0	0	0	0	0	0	0	0	0	0	0	0	0	0	0	0	0	0	0	0	0	0	0	0	0	0	0	0	0	0	0
chr1.3644192-3644335>TP73	0	0	0	0	0	0	0	0	0	0	0	0	0	0	0	0	0	0	0	0	0	0	0	0	0	0	0	0	0	0	0	0	0	0	0	0	0	0	0	0	0	0	0	0	0	0	0	0	1
chr1.3644693-3644782>TP73	0	0	0	0	0	0	0	0	0	0	0	0	0	0	0	0	0	0	0	0	0	0	0	0	0	0	0	0	0	0	0	0	0	0	0	0	0	0	0	0	0	0	0	0	0	0	0	0	0
chr1.3645891-3646013>TP73	0	0	0	0	0	0	0	0	0	0	0	0	0	0	0	0	0	0	0	0	0	0	0	0	0	0	0	0	0	0	0	0	0	0	0	0	0	0	0	0	0	0	1	0	0	0	0	0	0
chr1.3646564-3646713>TP73	0	0	2	0	0	0	1	0	0	0	0	0	0	0	0	0	0	0	0	0	0	0	0	0	0	0	0	0	0	0	0	0	0	0	0	0	0	0	0	0	0	0	0	0	0	0	0	0	0
chr1.3647491-3647630>TP73	0	0	0	0	0	0	0	0	0	0	0	0	0	0	0	0	0	0	0	0	0	0	0	0	0	0	0	0	0	0	0	0	0	0	0	0	0	0	0	0	0	0	0	0	0	0	0	0	0
chr1.3649311-3652766>TP73	0	0	0	0	0	0	1	1	0	0	3	71	0	3	0	0	3	3	3	0	1	0	5	0	0	0	0	0	3	0	0	0	2	4	0	0	0	0	0	0	0	1	1	2	18	0	0	0	0
chr1.3648027-3648121>TP73	0	0	0	0	0	0	0	0	0	0	0	0	0	0	0	0	0	0	0	0	0	0	0	0	0	0	0	0	0	0	0	0	0	0	0	0	0	0	0	0	0	0	0	0	0	0	0	0	0
chr1.3607236-3607509>TP73	0	0	0	0	0	0	0	0	0	0	0	0	0	0	0	0	0	0	0	0	0	0	0	0	0	0	0	0	0	0	0	0	0	0	0	0	0	0	0	0	0	0	0	0	0	0	0	0	0
chr1.3614610-3614716>TP73	0	0	0	0	0	0	0	0	0	0	0	0	0	0	0	0	0	0	0	0	0	0	0	0	0	0	0	0	0	0	0	0	0	0	0	0	0	0	0	0	0	0	0	0	0	0	0	0	0
chr1.3652548-3654419>TP73-AS1	1.5679e-010	0.000942552	15.63	0.000562888	8.21998e-007	3.03659e-023	2.49014e-025	7.87145e-029	1.67371e-013	0.304696	6.33491e-016	2.31722e-017	1.52331e-010	3.45677e-005	7.81052	1.1977e-006	8.37601e-014	23.4451	3.13062e-012	7.78927e-010	1.16323e-015	8.05278e-019	7.74938e-008	4.02859	0	6.08907e-029	2.30905e-008	6.6008e-033	3.90355e-021	14.6833	0	0.847789	6.17986e-010	0.00119353	3.24487e-015	0	2.09959e-037	5.04742	4.9131e-030	0	0	0	2.94191e-010	0.000846635	6.37749e-009	0	0	6.57483	5.73321e-007
chr1.3656797-3656952>TP73-AS1	0	3	0	1.05027e-012	0	13.6542	0.000779896	0	0.0015729	0	5.03622e-019	0	0	1.20381e-016	0	6.0602e-027	0	0	0.00203951	0	0	8.67295e-007	3.99996	0	0	0	0	0	0	0	0	0	1.0496	14	13.269	0	0	0	0	0	0	0	20.7208	8.3888e-030	9.86984	0	0	0	0
chr1.3659368-3659522>TP73-AS1	2.81351e-008	0	0	4.22027e-007	5	3.65757e-007	8.44053e-008	3.09487e-007	3.34786	1	9.59994	0	0	8.44053e-008	0	3.34786	0	0	30	0	11.908	4	6.69575	35	0	5.62703e-008	0	7.03377e-007	3.34784	0	0	31	2	16.7346	5.62703e-008	0	0	0	0	0	0	0	5.90836e-007	1.68811e-007	3.70845e-007	0	0	0	0
chr1.3659625-3659755>TP73-AS1	0	0	0	0	0	0	0	0	0	0	1	0	0	3	0	0	0	0	1	0	0	2	0	7	0	3	0	0	0	0	0	0	3	0	0	0	0	0	0	0	0	0	0	0	7	0	0	0	5
chr1.3662171-3663938>TP73-AS1	52.4844	0	8.54138e-011	17.4951	3.68075e-027	2.69993e-023	17.495	16.5398	17.4951	2.45383e-027	17.4951	0	44.0973	9.99719	4.9989	7.49788	0	1.84037e-027	155.235	0	4.99859	19.9943	5.50394e-010	25.1983	0	4.99859	5.4706e-026	75.5901	37.4191	16.3061	6.13456e-028	4.13495	2.49929	2.49929	29.9915	0	2.20686e-009	2.67111e-011	24.9929	37.2145	0	0	3.57817e-010	6.42842e-024	27.4922	0	0	0	28.1653
chr1.3652548-3655078>TP73-AS1	7.893e-006	3.57286e-010	5.92473e-006	0.333224	0.000941555	1.18932e-005	2.33724e-005	1.72669e-010	3.70941e-006	3.6953	0.0117233	1.78409e-015	59	17.4782	7.99764	19.8313	26	8.88717e-006	3.72585e-005	1.98004e-009	17.5076	0.000366663	6.5361	18.9714	56	0.784077	73.2999	0.00548308	0.0452487	5.5659e-006	0	105.152	4.40044	48.9988	24.3384	4.47119e-007	3.8306e-015	1.00932	0.0969076	75	0	0	0.0614349	24.0853	47.4394	0	0	0.0162984	2.84691
chr1.3659368-3659476>TP73-AS1	1	0	0	15	0	13	3	11	2.65214	0	0.400056	0	0	3	0	2.65214	0	0	5.64008e-012	0	0.09202	4.60526e-008	6.30425	1.60167e-006	0	2	0	25	8.65216	0	0	0	2.30263e-008	7.26538	2	0	0	0	0	0	0	0	21	6	13.1809	0	0	0	0
chr1.3652548-3655900>TP73-AS1	141	1.99899	20.3699	47.2194	1.30536e-005	34.5474	45.6954	61.9999	47.0676	3.80767e-006	5.83836	106.588	6.0794e-005	22.8731	36.1918	6.49036	2.67907e-005	13.4384	101.952	62.9999	36.399	22.12	55.4631	1.95483e-005	5.77029e-005	53.0813	36.7	75.9818	59.9677	11.3166	27.9226	0.000108349	50.4653	5.0489e-005	34.9512	46.8424	114.026	3.92632	71.8782	7.72801e-005	28	0	0.0328734	2.48176e-005	2.95654	60.9999	0	47.2475	41.3804
chr1.3655936-3655972>TP73-AS1	0	0	0	0	0	0	0	0	0	0	0	0	0	0	0	0	0	0	0	0	0	0	0	0	0	0	0	0	0	0	0	0	0	0	0	0	0	0	0	0	0	0	0	0	0	0	0	0	0
chr1.3656400-3656952>TP73-AS1	0	2.80775e-027	0	1.467	1.25186e-011	1.27793e-026	3.2256	0	10.857	0	1.20644	59.9322	0	12.7544	0	8.90096	25	47.9808	1.23898	0	1.98452	6.43817	3.74364e-027	33	0	4.97785	0	13.8452	11.8496	0	0.987233	13	6.92832	1.31029e-026	7.47462	0.973972	0	3.99722	7.96943	0	0	0	1.84885e-009	27.5824	0.116253	0	0	17.9734	0.190871
chr1.3652548-3656952>TP73-AS1	0.000219077	6.87688e-005	3.16496e-005	35.9798	40.999	9.82361	70.0781	9.63321e-005	9.07387	5.91612e-012	54.9435	0.479485	9.44583e-011	17.8943	5.62326e-005	24.7773	1.61428e-006	0.13557	210.807	9.78851e-005	0.109451	60.4414	0.000847268	1.73063e-006	8.96553e-011	0.156703	5.70221e-005	9.16749	9.13743	1.75831e-005	0.0901949	2.93978e-006	0.156336	1.93664e-009	17.9669	0.183614	0.000177165	0.0197267	0.216228	1.20073e-010	4.35046e-005	0	93.1849	3.33143	59.618	9.47784e-005	0	0.187934	99.5817
chr1.3662171-3662746>TP73-AS1	29.9211	0	5	5.30692	0	21	34.3069	0	4.30691	0	13.3069	0	0	2.74681	17.3733	7.56011	0	0	1.14201	0	6.37341	10.6299	17	1.80168	0	4.37341	0	8.40622	1.84817	1.69394	0	0	1.1867	6.1867	20.2404	0	88.3412	1	12.867	0	0	0	3	5	10.0538	0	0	0	24.8347
chr1.3662851-3663336>TP73-AS1	5.59448	0	1	11.198	12	0	9.19802	14.4602	17.198	8	13.198	0	1.90271	13.256	0.627817	4.94201	0	6	5.62273	0	11.628	11.512	24	3.76356e-018	0	1.62801	178.355	0.0038418	8.73274	9.57756e-033	2	20.8651	10.314	4.314	7.76802	0	77	1	11.14	25.7855	0	0	20	0	5.45455	0	0	0	0
chr1.3668965-3669364>CCDC27	0	0	0	0	0	0	0	0	0	0	0	0	0	0	0	0	0	0	0	0	0	0	0	0	0	0	0	0	0	0	0	0	0	0	0	0	0	0	0	0	0	0	0	0	0	0	0	0	0
chr1.3670682-3670806>CCDC27	0	0	0	0	0	0	0	0	0	0	0	0	0	0	0	0	0	0	0	0	0	0	0	0	0	0	0	0	0	0	0	0	0	0	0	0	0	0	0	0	0	0	0	0	0	0	0	0	0
chr1.3672021-3672132>CCDC27	0	0	0	0	0	0	0	0	0	0	0	0	0	0	0	0	0	0	0	0	0	0	0	0	0	0	0	0	0	0	0	0	0	0	0	0	0	0	0	0	0	0	0	0	0	0	0	0	0
chr1.3673297-3673455>CCDC27	0	0	0	0	0	0	0	0	0	0	0	0	0	0	0	0	0	0	0	0	0	0	0	0	0	0	0	0	0	0	0	0	0	0	0	0	0	0	0	0	0	0	0	0	0	0	0	0	0
chr1.3677845-3677995>CCDC27	0	0	0	0	0	0	0	0	0	0	0	0	0	0	0	0	0	0	0	0	0	0	0	0	0	0	0	0	0	0	0	0	0	0	0	0	0	0	0	0	0	0	0	0	0	0	0	0	1
chr1.3679184-3679277>CCDC27	0	0	0	0	0	0	0	0	0	0	0	0	0	0	0	0	0	0	0	0	0	0	0	0	0	0	0	0	0	0	0	0	0	0	0	0	0	0	0	0	0	0	0	0	0	0	0	0	0
chr1.3679672-3680039>CCDC27	0	0	0	0	0	0	0	0	0	0	0	1	0	0	0	0	0	0	0	0	0	0	0	0	0	0	0	0	0	0	0	0	0	0	0	0	0	0	0	0	0	0	0	1	0	0	0	0	0
chr1.3680270-3680401>CCDC27	0	0	0	0	0	0	0	0	0	0	0	0	0	0	0	0	0	0	0	0	0	0	0	0	0	0	0	0	0	0	0	0	0	0	0	0	0	0	0	0	0	0	0	1	0	0	0	0	0
chr1.3683099-3683177>CCDC27	0	0	0	0	0	0	0	0	0	0	0	0	0	0	0	0	0	0	0	0	0	0	0	0	0	0	0	0	0	0	0	0	0	0	0	0	0	0	0	0	0	0	0	0	0	0	0	0	0
chr1.3683797-3684010>CCDC27	0	0	0	0	0	0	0	0	0	0	0	0	0	0	0	0	0	0	0	0	0	0	0	0	0	0	0	0	0	0	0	0	0	0	0	0	0	0	0	0	0	0	0	0	0	0	0	0	0
chr1.3686347-3686452>CCDC27	0	0	0	0	0	0	0	0	0	0	0	0	0	0	0	0	0	0	0	0	0	0	0	0	0	0	0	0	0	0	0	0	0	0	0	0	0	0	0	0	0	0	0	0	0	0	0	0	0
chr1.3687965-3688210>CCDC27	0	0	0	0	0	0	0	0	0	0	0	0	0	0	0	0	0	0	0	0	0	0	0	0	0	0	0	0	0	0	0	0	0	0	0	0	0	0	0	0	0	0	0	0	0	0	0	0	0
chr1.3689325-3689353>SMIM1	0	0	0	0	0	0	0	0	0	0	0	0	0	0	0	0	0	0	0	0	0	0	0	0	0	0	0	0	0	0	0	0	0	0	0	0	0	0	0	0	0	0	0	0	0	0	0	0	0
chr1.3689627-3689746>SMIM1	0	0	0	5	0	6	0	0	0	0	0	0	0	0	0	0	0	0	0	0	0	0	0	0	0	0	0	1	0	0	0	0	0	0	0	0	0	0	0	0	68	0	0	0	0	0	0	0	0
chr1.3691863-3692048>SMIM1	7	31	17	5	0	4	0	0	3	0	1	0	9	2	0	0	0	0	5	0	0	0	0	0	0	0	0	0	9	0	0	0	0	10	7	0	0	0	0	0	0	0	26	1	2	0	0	0	21
chr1.3692359-3692547>SMIM1	0	0	4	3	1	1	1	0	0	1	2	0	0	5	0	1	0	0	0	0	1	1	5	0	183	0	0	0	0	0	0	0	8	12	3	0	0	0	0	0	0	0	56.0003	0	0	0	0	0	53
chr1.3689351-3689406>SMIM1	0	0	0	0	0	0	0	0	0	0	0	0	0	0	0	0	0	0	0	0	0	0	0	0	0	0	0	0	0	0	0	0	0	0	0	0	0	0	0	0	0	0	0	0	0	0	0	0	0
chr1.3696784-3697901>LRRC47	69	188.391	92	130.199	100	38	198	125	94	82	131	123.296	86	101	98	64	82	18	258.959	80	73	115	132	35	479.4	72	0	158	63	59	46	139	79	118	83	2	221.185	5	28	83	0	0	208.669	197.815	176	1	43	46	213.098
chr1.3698076-3698166>LRRC47	7	0	3	4	5	0	13	0	7	10	5	64	0	7	1	2	40	3	8	0	11	9	2	8	51.242	7	1	7	2	0	0	3	7	20	6	8	129.006	3	1	1	1	0	0	0	30	0	0	0	21
chr1.3699225-3699328>LRRC47	20	138	38	45	4	16	23	5	6	13	10	0	15	18	10	5	51	5	26	0	10	17	31	5	46	23	1	23	8	3	13	14.0209	7	24	12	0	140	0	2	0	0	0	1	0	25	0	0	20	26
chr1.3700560-3700676>LRRC47	13	0	4	0	9	0	1	0	2	0	2	72	0	2	16	6	0	0	4	0	6	4	0	0	0	3	0	0	10	0	0	0	0	14	2	0	2	0	0	0	0	0	0	6	8	0	0	0	9
chr1.3701651-3701768>LRRC47	4	0	0	0	1	0	2	2	7	0	3	0	0	1	0	0	7	0	17	1	3	1	0	0	14	0	0	13	0	0	2	0	0	0	3	0	16	0	0	0	0	0	10	0	4	0	0	0	10
chr1.3703413-3703875>LRRC47	64	3	21	72	24	4	49	12	30	42	49	0	22	20	11	15	22	20	99	0	34	19	23	0	0	17	0	27	16	22	12.0015	1	20	42	26	0	169.004	1	3	67	38	0	24	94.7282	80	15	0	1	77.1433
chr1.3712426-3713069>LRRC47	116	2	16	22	9	14	19	0	6	21	16	0	1	13	6	5	0	0	55.125	12	15	4	11	27	0	2	0	7	35	0	9	9	9	11	19	5	55.0382	1	13	33	0	0	58.0001	38	12	0	1	0	91
chr1.3728645-3732082>CEP104	156	50	99.0418	151	58	52	185.055	110	79	84	95	59.2111	178.052	71	82	57	35	19	302.054	62	82	79	93	111	502.271	57	122	191	104	44	27	58	64	111	61	12	282	10	164	98.1801	0	2	136	72.0332	144.024	210	71	46	83
chr1.3732844-3732935>CEP104	4	0	0	0	0	0	1	2	1	0	4	0	6	0	1	0	0	0	5	0	0	1	0	0	0	3	0	0	2	0	0	0	3	0	0	0	1	0	0	0	0	0	0	0	9	0	0	0	0
chr1.3739738-3739806>CEP104	12	1	4	4	0	0	2	0	1	0	0	0	5	0	0	2	0	0	27	0	3	1	0	0	0	4	0	0	2	0	0	0	3	0	1	0	14	0	0	0	0	0	2	0	3	0	0	0	0
chr1.3739988-3740127>CEP104	16	92	17	19	1	0	8	11	18	13	15	0	0	10	0	7	0	10	61	8	15	15	5	3	0	14	19	15	6	3	1	3	5	5	4	4	25	0	2	0	1	0	22	20	15	0	0	23	0
chr1.3742322-3742431>CEP104	10	0	0	12	0	38	5	0	5	0	17	0	6	13	7	2	0	20	33.2759	18	6	7	0	13	0	4	0	0	11	0	0	12	6	0	11	2	178	0	1	1	0	0	38	0	8	0	47	0	13
chr1.3742934-3743001>CEP104	0	0	1	1	0	0	13	0	3	0	1	0	0	0	2	1	0	0	14.0004	0	3	2	13	0	0	0	0	0	1	0	9	7	6	9	0	0	0	0	0	0	0	0	0	0	0	1	0	0	0
chr1.3743272-3743309>CEP104	0	2	0	1	0	0	0	0	0	0	2	0	4	0	0	0	0	0	0	0	0	1	0	0	0	0	30	0	0	0	0	1	0	0	0	0	0	0	0	0	0	0	0	0	0	0	0	0	0
chr1.3745830-3745938>CEP104	4	1	1	9	8	0	19	0	4	0	4	5	0	0	4	9	0	4	23	17	14	4	2	10	96	2	45	31	5	5	8	9	6	14	0	0	47	0	5	0	0	0	0	0	3	0	13	22	5
chr1.3746355-3746562>CEP104	27	225	33	18	20	22	26	8	27	28	14	0	0	3	17	14	0	0	114	0	28	24.7318	20	21	121	31	0	51	19	5	32	3	17	60	3	0	85	0	16	0	0	0	59	0	42	0	0	0	25
chr1.3747610-3747787>CEP104	7	0	7	19	11	4	13	1	10	2	5	0	9	15	0	6	0	0	30.471	4	17	6	2	16	32	1	0	0	12	3	0	3	5	18	2	0	0	0	12	0	0	0	6	0	15	0	0	12	5
chr1.3750426-3750600>CEP104	3	0	1	12	4	3	5	11	9	15	11	1	0	11	4	11	0	1	35	15	10	7	25	1	0	3	0	4	10	0	28	13	9	34	14	0	33	0	6	0	0	0	18	53	14	0	0	9	4
chr1.3751489-3751657>CEP104	17	0	8	19	2	21	21	11	17	6	7	0	4	28	7	9	0	0	52.6073	4	26	17	5	8	45	6	48	25	8	6	0	10	12	13	18	15	192.134	3	15.0006	2	0	0	22	28	1	0	0	1	46
chr1.3753059-3753257>CEP104	15	0	14	18.0013	7	9	22	20	8	19	10	0	2	6	5	3	0	0	48	10	19	7	0	0	0	9	0	0	4	13	0	18	0	0	11	0	0	4	0	0	0	0	34	3	7	0	0	11	17
chr1.3753856-3754084>CEP104	69	0	23	24	11	18	50	5	24	45	38	26	0	5	2	10	8	3	74	17	30	15	14	6	0	22	0	23	41	0	0	48	24	15	13	32	58	15	0	0	0	0	12	20	33	0	17	0	68
chr1.3755528-3755684>CEP104	19	0	17	36	3	2	15	19	25	25	24	0	20	13	1	13	19	19	106	1	23	11	9	18	1	7	65	14	20	0	24	9	9	35	7	0	3	8	23	0	0	0	28	32	28	0	0	35	36
chr1.3756172-3756341>CEP104	17	0	5	21	2	11	35	0	18	15	18	1	9	7	42	12	5	0	54	0	25	17	23	29	1	8	0	29	4	10	0	11	13	11	6	15	0	0	0	0	0	0	0	0	16	0	0	0	4
chr1.3761471-3761548>CEP104	19	0	23	3	8	0	6	22	3	0	10	0	0	9	0	0	0	0	51	0	11	9	5	3	0	1	0	65	28	12	0	0	3	1	11	0	0	0	0	0	0	0	19	0	7	0	0	0	47
chr1.3761853-3761916>CEP104	0	9	0	0	1	0	3	0	0	0	1	0	0	1	0	0	4	1	13	16	2	2	0	0	0	0	0	0	0	0	0	1	4	0	2	0	0	0	3	0	0	0	0	0	2	0	0	5	0
chr1.3764039-3764178>CEP104	12	0	22	16	13	0	10	15	7	14	11	2	0	1	14	2	4	175.809	22	0	5	19	28	4	0	13	0	16	7	0	0	19	16	0	1	19	0	0	0	0	0	0	37.145	15	20	0	0	0	9
chr1.3765172-3765346>CEP104	22	0	3	16	20	0	43	20	2	0	15	0	0	11	23	8	26	6	33	49	2	10	10	31	83.4675	6	0	10	9	9	1	4	20	2	2	0	0	2	0	0	0	0	20	0	2	15	0	4	8
chr1.3768859-3768986>CEP104	8	1	15	14	5	20	33	0	9	1	14	62.5754	28	15	6	11	0	0	66	1	12	24	6	7	0	6	0	16	27	7	0	12	5	40	10	0	72	4	25	0	0	0	0	39	27	0	26	5	53
chr1.3773453-3773798>CEP104	0	0	0	2	0	0	12	0	9	0	13	0	0	6	0	4	0	0	7	0	1	2	0	0	0	0	1	1	3	0	0	1	2	4.06338	13	0	0	0	0	0	0	0	43.0019	14	29.1537	0	0	0	11
chr1.3773831-3774282>DFFB	4	0	0	15	3	0	11	4	4	0	6	0	0	13	0	2	0	0	9	0	4	1	0	0	0	5	0	0	1	0	0	12	1	5	12	0	0	0	0	0	0	0	9	24	3	0	6	0	8
chr1.3775282-3775431>DFFB	0	0	0	0.00238909	0	0	0.000398182	0.000796365	0	0.000398182	0	0	0	0.00199091	0	0.000398182	0	0	0.000796365	0.00915819	0	0.00159273	0	0	0	0	0	0	5	0	0	0	0.000398182	0	0.00159273	0	0.000398182	0	0	0	0	0	0.0107509	0.00199091	0.00477819	0	0	0	0.00119455
chr1.3782326-3782565>DFFB	3.03562e-005	5.05937e-005	0	5.05937e-005	0	0.000101187	2.02375e-005	7.08313e-005	8	3.03562e-005	8	9	0	2.02375e-005	4.0475e-005	2.02375e-005	0	0	12.9962	19	4.78075	5.05937e-005	2.02375e-005	0	0	0	0	13	4.78118	0	0	0	4.0475e-005	3.03562e-005	3.03562e-005	0	0	0	0	0	0	0	0	0.000141662	0.000404749	16	0	1.01187e-005	6.07126e-005
chr1.3784538-3784618>DFFB	0	0	0	11	0	0	2	0	2	0	5	0	0	0	0	0	0	0	23	0	4	2	4	0	0	1	0	0	0	0	0	0	2	0	0	0	0	2	1	0	0	0	0	0	0	0	44	2	0
chr1.3786169-3786340>DFFB	8	0	0	0	0	3	8	1	0	1	0	0	0	3	0	0	0	0	6	0	5	2	1	0	0	2	0	0	0	0	0	0	2	6	5	0	0	0	0	0	0	0	0	0	12	0	0	0	0
chr1.3789036-3789137>DFFB	6	0	8	12	0	0	11	0	2	25	8	0	0	0	0	5	0	0	25.3025	0	5	1	0	0	0	1	0	10	19	0	0	0	2	45	2	0	0	0	6	0	0	0	0	19	0	0	0	0	9
chr1.3800071-3801994>DFFB	60	2	29	82	48	53	73	34	46	35	63	30	71	66	25	38	30	78	244	25	75	77	62	36	73.1767	42	0	54	65	10	10	38	42	16	42	28	107	2	34	28	7	1	91	131.301	53	2	82	27	104.19
chr1.3775282-3775409>DFFB	0	0	0	5.99761	0	0	0.999602	1.9992	0	0.999602	0	0	0	4.99801	0	0.999602	0	0	1.9992	22.9908	0	3.99841	0	0	0	0	0	0	4.31532e-008	0	0	0	0.999602	0	3.99841	0	0.999602	0	0	0	0	0	26.9892	4.99801	11.9952	0	0	0	2.99881
chr1.3782376-3782565>DFFB	2.99997	4.99995	0	4.99995	0	9.9999	1.99998	6.99993	2.97577e-010	2.99997	2.97577e-010	0	0	1.99998	3.99996	1.99998	0	0	0.00383388	0	4.21925	4.99995	1.99998	0	0	0	0	0	14.2188	0	0	0	3.99996	2.99997	2.99997	0	0	0	0	0	0	0	0	13.9999	39.9996	0	0	0.99999	5.99994
chr1.3782848-3782963>DFFB	0	0	0	0	0	0	0	0	0	0	0	0	0	0	0	0	0	0	0	0	0	0	0	0	0	0	0	0	0	0	0	0	0	0	0	0	0	0	0	0	0	0	0	0	1	0	0	0	0
chr1.3805697-3806638>C1orf174	154.059	2	52	128	52	120	153	70	80	87	82	65	92	96	27	49	53.001	317	236.361	33	116.556	59	76	57.2089	925.744	63	0	177	64	66	40	104	76	93	51	41	433.519	3	74	205	67	1	302.278	63	149	159.509	60	46	180
chr1.3807133-3807622>C1orf174	37.0904	55	6	39	24	26	122	47	84	34	38	37	70	53	19	39	18	12	167	22	79	40	18	37	1	29	0	112	57	19	0	14	39	79	53	20	101.015	6	23	0	0	0	56	100	71	92	36	28	60
chr1.3809447-3809561>C1orf174	33	0	15	8	6	15	17	1	6.35854	1	11	17	0	2	0	5	0	0	11	1	10	13	0	0	0	5	0	28	5	10	6	18	0	12	10	6	58	0	12	0	0	0	70	15	0	0	0	0	43
chr1.3816736-3816858>C1orf174	1	0	0	1	0	0	3	0	0	0	1	0	0	0	0	0	0	0	3	0	1	0	0	0	0	0	0	0	0	0	0	0	1	0	1	0	0	0	0	0	0	0	4	0	1	0	0	0	8
chr1.3816968-3817196>LINC01134	0	0	0	0	0	0	0	0	0	0	1	0	0	0	0	0	0	0	0	0	1	0	0	0	0	0	0	0	0	0	0	0	0	4	0	0	0	0	0	0	0	0	18	0	0	0	0	0	0
chr1.3820529-3820601>LINC01134	0	0	0	0	0	0	0	0	0	0	0	0	0	0	0	0	0	0	0	0	0	1	0	0	0	0	0	0	0	0	0	0	8	0	0	0	0	0	0	0	0	0	0	0	0	0	0	0	0
chr1.3830256-3830855>LINC01134	0	0	1	9	6	0	1	0	1	0	5	0	0	0	0	0	0	0	1	0	0	0	0	0	0	0	0	0	3	0	0	0	1	0	0	0	0	0	0	0	0	0	18	1	5	0	0	0	0
chr1.3830959-3832012>LINC01134	5	0	0	1	0	0	18	0	0	0	1	36	0	0	0	3	0	0	2	0	3	0	0	0	0	0	0	0	0	0	0	0	6	3	2	0	0	3	0	0	0	0	0	0	1	0	2	0	0
chr1.4000672-4000759>LINC01346	0	0	0	0	0	0	0	0	0	0	0	0	0	0	0	0	0	0	0	0	0	0	0	0	0	0	0	0	0	0	0	0	0	0	0	0	0	0	0	0	0	0	0	0	0	0	0	0	0
chr1.4001054-4001204>LINC01346	0	0	0	0	0	0	0	0	0	0	0	0	0	0	0	0	0	0	0	0	0	0	0	0	0	0	0	0	0	0	0	0	0	0	0	0	0	0	0	0	0	0	0	0	0	0	0	0	0
chr1.4012313-4012644>LINC01346	0	0	0	0	0	0	0	0	0	0	0	0	0	0	0	0	0	0	0	0	0	0	0	0	0	0	0	0	0	0	0	0	0	0	0	0	0	0	1	0	0	0	0	0	1	0	0	0	0
chr1.4472111-4472693>LOC284661	0	0	0	0	0	0	0	0	0	0	0	0	0	0	0	0	0	0	0	0	0	0	1	0	0	0	0	0	0	0	0	0	0	0	1	0	0	0	0	0	0	0	0	0	0	0	0	0	0
chr1.4475613-4475648>LOC284661	0	0	0	0	0	0	0	0	0	0	0	0	0	0	0	0	0	0	0	0	0	0	0	0	0	0	0	0	0	0	0	0	0	0	0	0	0	0	0	0	0	0	0	0	0	0	0	0	0
chr1.4476372-4476609>LOC284661	0	0	0	0	0	0	0	0	0	0	0	0	0	0	0	0	0	0	0	0	0	0	0	0	0	0	0	0	0	0	0	0	0	0	0	0	0	0	0	0	0	0	0	0	0	0	0	0	0
chr1.4482820-4483248>LOC284661	0	0	0	0	0	0	1	0	0	0	0	0	0	0	0	0	0	0	0	0	0	0	0	0	0	0	0	0	0	0	0	0	0	0	0	0	0	0	0	0	0	0	0	0	1	0	0	0	0
chr1.4483408-4483509>LOC284661	0	0	0	0	0	0	0	0	0	0	0	0	0	0	0	0	0	0	0	0	0	0	0	0	0	0	0	0	0	0	0	0	0	0	0	0	0	0	0	0	0	0	0	0	0	0	0	0	0
chr1.4484054-4484745>LOC284661	0	0	0	0	0	11	0	0	0	0	0	0	0	0	0	0	0	0	1	0	0	0	0	0	0	0	0	1	0	0	0	0	0	0	0	0	0	0	0	0	0	0	0	0	0	0	0	0	4
chr1.4715105-4715515>AJAP1	0	2	0	0	0	0	0	0	0	0	0	0	0	0	0	0	0	0	1	0	0	0	0	1	0	0	0	0	1	0	0	0	1	1	22	0	0	0	0	0	0	0	19	18	7	0	0	0	15
chr1.4771960-4772760>AJAP1	0	0	0	0	0	0	1	0	0	0	0	1	0	0	0	0	0	0	0	0	4	0	0	0	0	0	0	0	0	1	0	0	1	0	0	0	0	0	0	0	0	0	0	0	0	0	0	1	16
chr1.4829913-4830001>AJAP1	0	0	0	0	0	0	0	0	0	0	0	0	0	0	0	0	0	0	0	0	0	0	0	0	0	0	0	0	0	0	0	0	0	0	0	0	0	0	0	0	0	0	0	0	0	0	0	0	2
chr1.4832340-4832586>AJAP1	0	0	0	1	0	0	0	0	0	0	2	0	0	0	0	0	0	0	3	0	0	0	0	0	0	0	0	0	0	0	0	0	0	0	0	0	0	0	0	0	0	0	0	0	0	0	0	0	0
chr1.4834487-4834619>AJAP1	0	0	0	0	0	0	0	0	0	0	0	0	0	0	0	0	0	0	0	0	0	0	0	10	0	0	0	4	0	0	0	0	2	0	0	0	0	0	0	0	0	0	0	0	0	0	0	0	0
chr1.4837461-4837855>AJAP1	0	0	3	0	4	0	15	0	0	0	0	123.963	0	0	3	2	0	0	0	0	0	0	0	1	0	2	0	0	3	0	0	7	1	0	0	0	0	0	0	0	0	0	0	0	7	0	0	0	0
chr1.4842605-4843852>AJAP1	0	0	0	9	3	0	8	0	6	1	1	75.1012	23	0	1	0	0	0	2	7	5	1	3	0	0	2	0	20	3	0	7	33	2	2	0	0	0	0	0	0	0	0	0	0	0	0	0	0	44
chr1.5624131-5624204>MIR4417	0	0	0	0	0	0	0	0	0	0	0	0	0	0	0	0	0	0	0	0	0	0	0	0	0	0	0	0	0	0	0	0	0	0	0	0	0	0	0	0	0	0	0	0	0	0	0	0	0
chr1.5922732-5922802>MIR4689	0	0	0	0	0	0	0	0	0	0	0	0	0	0	0	0	0	0	0	0	0	0	0	0	0	0	0	0	0	0	0	0	0	0	0	0	0	0	0	0	0	0	0	0	0	0	0	0	3
chr1.5922868-5923466>NPHP4	9	11	4	15	8	0	12	13	7	0	10	0	0	4	6	3	0	3	14	0	12	1	0	0	1	3	0	0	10	0	0	17	6	15	8	0	0	0	25	0	0	0	34	14	9	0	0	0	17
chr1.5923950-5924094>NPHP4	7	0	0	0	0	0	5	0	0	0	11	0	20	0	0	0	0	0	0	0	0	0	0	1	0	0	0	0	2	0	0	0	0	0	0	8	0	0	0	0	0	0	0	0	7.16699	0	0	0	0
chr1.5924398-5924578>NPHP4	0	0	0	3	0	0	0	0	0	0	0	0	11	0	0	0	8	0	5	0	0	0	2	0	0	0	0	0	0	0	0	0	1	0	2	0	0	0	0	0	0	0	1	0	0	0	0	0	0
chr1.5925162-5925334>NPHP4	0	0	0	0	0	0	1	0	4	1	4	0	0	0	0	1	0	0	10	7	6	5	2	0	0	3	0	0	5	0	0	0	6	0	1	0	0	0	0	6	0	0	0	23	0	0	0	0	12
chr1.5926433-5926519>NPHP4	0	0	0	0	0	3	0	0	1	0	0	0	0	0	0	2	0	0	2	0	3.00104	0	0	0	0	0	0	0	0	0	0	0	0	0	0	0	0	0	0	0	0	0	0	0	0	0	0	0	0
chr1.5927090-5927176>NPHP4	1	0	0	0	0	0	0	0	0	0	0	0	0	0	0	2	0	0	0	0	0	1	0	0	0	1	0	0	3	0	0	0	0	0	0	0	1	0	0	0	0	0	0	0	0	0	0	0	0
chr1.5927800-5927957>NPHP4	0	0	0	0	0	0	5	0	0	0	0	0	0	0	0	0	0	0	8	0	0	0	10	0	0	5	0	0	0	0	0	0	0	0	0	0	0	0	0	0	0	0	0	0	0	0	0	0	6
chr1.5933312-5933396>NPHP4	0	0	0	0	0	0	1	0	0	1	0	0	0	0	0	0	0	0	4	0	0	2	0	0	0	0	0	4	0	0	0	0	0	0	0	0	0	0	0	0	0	0	0	0	2	0	0	0	0
chr1.5934531-5934718>NPHP4	3	0	0	2	0	5	1	0	0	0	0	0	0	0	0	5	0	0	2	0	1	0	3	0	0	1	0	0	0	0	0	0	1	0	3	0	0	0	0	0	0	0	0	0	0	0	0	0	0
chr1.5934934-5935161>NPHP4	21	0	20	7	0	5	6	1	7	3	1	0	0	4	0	0	6	0	7	0	4	3	0	1	0	0	0	0	2	0	0	0	3	0	5	0	0	0	1	0	0	0	0	0	4	0	0	0	7
chr1.5937153-5937359>NPHP4	0	0	2	0	0	0	4	0	0	8	0	0	0	0	0	0	0	0	2	0	0	0	9	0	0	0	0	0	3	0	0	0	0	0	10	0	0	0	0	0	0	0	0	0	0	0	0	0	2
chr1.5940174-5940300>NPHP4	0	0	0	0	8	0	0	0	0	0	0	0	0	0	0	0	0	0	2	0	3	0	0	0	0	0	0	0	1	0	0	0	0	16	1	0	0	0	0	44	0	0	1	0	20	0	0	0	0
chr1.5947346-5947527>NPHP4	11.0913	0	0	2	0	0	0	2	2	0	1	0	3	1	0	0	0	0	11	0	0	0	7	2	0	0	0	0	3	0	0	0	1	10	0	0	0	0	0	0	0	0	26	0	4	0	0	0	5
chr1.5950928-5951089>NPHP4	1	0	0	2	0	0	0	0	6	0	2	0	0	0	14	0	0	0	1	0	0	0	0	0	0	0	0	0	0	0	0	0	1	0	0	0	0	0	0	0	0	0	0	0	0	0	0	0	0
chr1.5964677-5964865>NPHP4	1	0	1	1	5	0	0	0	1	0	0	0	0	1	10	2	1	0	5	64	0	0	0	0	0	0	0	0	0	1	0	0	0	17	0	2	4	0	9	1	3	0	5	1	3	0	0	0	4
chr1.5965352-5965544>NPHP4	6	0	0	7	1	18	2	0	5	0	4	0	11	6	15	4	36	0	9	0	7	5	1	1	0	0	0	0	3	0	0	0	2	4	2	0	0	0	13.0376	0	0	0	0	0	21	0	0	0	0
chr1.5965692-5965841>NPHP4	0	0	0	7.26468	0	0	2.90587	0	0.726468	0	4.35881	0	0	0	0	0	0	0	17.4352	0	0.726468	0	1.45294	0	0.726468	0	0	2.90587	0	0	0.726468	0	3.63234	13.0764	1.45294	0	0	1.45294	10.1706	0	0	0	0	0	0	0	0	0	0
chr1.5987709-5987848>NPHP4	10	0	0	0	0	0	0	0	0	1	0	0	0	0	0	2	0	0	3	0	0	1	0	0	0	0	0	0	2	0	0	0	0	0	0	0	0	0	0	0	0	0	0	0	0	0	0	0	0
chr1.5993207-5993390>NPHP4	2	0	0	0	0	0	27	26	0	0	0	0	0	0	0	0	24	0	10	0	6	0	0	0	0	4	0	0	16	1	0	0	4	0	0	4	0	0	0	0	0	0	36	0	11	0	0	5	0
chr1.6007164-6007291>NPHP4	17	0	0	0	5	0	0	0	0	0	0	0	0	0	0	0	0	0	4	0	0	0	8	16	0	0	0	8	2	2	0	0	2	0	2	0	0	3	0	61	0	0	0	0	0	0	5	0	19
chr1.6008130-6008312>NPHP4	0	0	0	0	5	0	2	1	0	12	2	0	0	2	4	1	5	0	1	8	1	0	0	0	0	3	0	0	12	0	0	1	3	0	6	1	51	0	6	0	0	0	0	9	0	0	0	0	0
chr1.6021854-6022010>NPHP4	12	0	0	5	0	0	1	0	10	0	2	0	18	0	0	6	0	0	3	0	4	0	3	11	0	2	0	0	4	0	0	0	7	16	3	0	0	8	0	17	0	0	0	0	3	0	0	0	5
chr1.6027359-6027424>NPHP4	0	0	0	0	0	0	0	0	0	0	0	0	0	0	0	1	0	0	0	0	0	0	0	0	0	0	0	0	0	0	0	0	0	0	0	0	81.511	0	0	0	0	0	0	0	18	0	0	0	0
chr1.6029147-6029320>NPHP4	0	0	7	4	3	19	3	0	6	0	5	0	0	6	19	1	0	0	19	3	5	1	8	17	0	3	0	0	4	0	0	0	0	19	0	5	1	0	51	0	0	0	15	4	7	0	0	0	0
chr1.6038330-6038474>NPHP4	2	0	3	0	1	0	6	0	0	0	3	0	9	6	0	3	0	0	7	0	1	0	23	0	1	3	0	0	0	21	0	12	2	0	9	0	0	8	0	0	0	0	16	0	0	0	35	0	0
chr1.6046215-6046388>NPHP4	0	0	0	2	0	0	7	0	4	4	5	0	0	0	0	3	0	0	8	8	0	0	4	0	0	0	0	0	0	0	0	0	2	0	4	0	0	0	0	0	0	0	0	0	13	0	62	0	9
chr1.6052304-6052534>NPHP4	0	0	0	0	0	0	0	0	0	0	0	0	0	0	0	0	0	0	1	0	1	0	0	0	0	0	0	0	0	0	0	0	0	0	0	0	0	0	0	0	0	0	19	0	0	0	0	0	0
chr1.5965692-5965844>NPHP4	0	0	0	2.73532	0	0	1.09413	0	0.273532	0	1.64119	0	0	0	0	1	0	0	6.56477	0	0.273532	0	0.547064	0	0.273532	0	0	1.09413	0	0	0.273532	0	1.36766	4.92358	0.547064	0	0	0.547064	3.82945	0	0	0	0	0	0	0	0	0	0
chr1.6012760-6012897>NPHP4	14	0	0	0	5	0	11	0	1	0	0	0	0	0	0	1	0	0	11	0	1	1	0	0	0	3	0	0	0	0	0	1	0	9	5	0	0	0	0	0	0	0	17	0	1	53	0	0	0
chr1.5967175-5967283>NPHP4	3	0	0	3	0	0	0	0	0	0	1	0	0	0	0	0	0	0	5	0	0	0	0	4	0	0	1	0	1	0	0	0	0	0	1	0	0	0	0	0	0	0	0	0	4	0	0	0	0
chr1.5969212-5969274>NPHP4	0	0	0	0	0	0	3	0	1	0	0	0	0	0	0	0	0	0	0	0	0	0	0	0	0	0	0	0	0	0	0	0	0	0	0	0	0	0	0	0	0	0	0	5	0	0	0	0	0
chr1.5936014-5936139>NPHP4	0	0	0	0	0	0	0	0	1	0	0	0	0	0	0	0	0	0	0	0	0	0	0	0	0	0	0	0	0	0	0	0	0	0	0	0	0	0	0	0	0	0	0	0	0	0	0	0	0
chr1.5936446-5936584>NPHP4	7	0	0	0	0	0	0	0	2	0	0	0	0	0	0	0	0	0	0	0	0	0	0	0	0	0	0	0	0	0	0	0	0	0	0	0	0	0	0	0	0	0	0	0	0	0	0	0	0
chr1.5939406-5939693>NPHP4	0	0	0	0	0	0	2	0	0	0	0	0	0	0	1	0	0	0	0	0	1	0	0	0	0	0	11	0	1	4	0	0	0	8	0	0	0	0	0	0	0	1	0	0	3	0	1	0	0
chr1.6052358-6052849>KCNAB2	4	0	0	2	7	0	5	5	0	24.6987	3	0	18	1	0	2	0	8	6	0	3	0	0	0	24	0	0	0	0	0	0	0	0	3	4	0	0	0	0	0	0	0	0	9	17	0	1	0	15
chr1.6100577-6100706>KCNAB2	29	29	5	43	16	30	45	41	15	43	31	0	18	25	2	17	16	0	67	0	36	20	10	4	45	12	0	29	32	20	1	31	25	28	21	1	155.007	9	1	1	0	0	71	22	62	0	19	18	37
chr1.6101891-6101933>KCNAB2	0	0	1	0	0	0	0	0	0	0	0	0	0	1	0	0	0	0	1	0	0	0	0	0	0	0	0	0	0	0	0	0	0	0	3	0	0	0	0	0	0	0	0	0	0	0	0	0	0
chr1.6132815-6132859>KCNAB2	0	0	0	0	0	0	1	0	0	0	0	0	0	0	0	0	0	0	2	0	1	2	0	0	0	0	0	0	0	0	0	0	0	0	0	0	0	0	0	0	0	0	0	0	11	0	0	0	0
chr1.6133793-6133831>KCNAB2	0	0	1	0	0	0	8	0	2	0	3	0	0	6	0	6	25	0	7	0	2	3	0	0	0	0	0	0	5	0	0	0	0	3	3	0	2	0	0	0	0	0	0	1	0	3	0	0	15.2027
chr1.6142255-6142335>KCNAB2	54	1	17	36	13	4	56	5	44	28	18	8	11	16	29	16	0	4	122	1	45	8	22	14	54	14	3	51	50	24	0	28	8	40	38	29	4	5	0	0	0	1	54	65	45	0	15	3	72
chr1.6145264-6145309>KCNAB2	1	0	0	4	1	21	4	0	4	0	2	0	0	8	0	0	1	0	1	0	4	0	0	3	0	0	0	1	5	0	0	0	0	1	3	1	0	0	0	0	0	0	0	0	0	0	0	0	0
chr1.6147527-6147572>KCNAB2	1	0	0	0	0	0	6	0	0	0	2	0	0	0	0	0	0	0	5	1	0	0	3	0	0	0	0	0	1	0	0	0	0	0	4	0	0	0	0	0	0	0	0	5	0	0	0	0	0
chr1.6149068-6149112>KCNAB2	8	0	0	9	1	0	3	0	0	0	4	0	0	0	0	0	0	0	7	0	0	1	0	1	0	0	0	0	9	0	0	0	1	0	0	0	0	0	0	0	0	0	16	1	1	0	0	0	1
chr1.6150449-6150536>KCNAB2	33	0	7	19	5	11	30	15	25	23	23	77	0	14	9	13	43	0	65	19.7021	23	10	2	0	0	10	0	27	23	8	17	14	9	29	23	8	91.8323	8	7	0	0	0	30	53	49	0	0	0	101
chr1.6154460-6154546>KCNAB2	7	0	0	8	0	10	3	0	7	4	18	1	9	4	0	6	1	0	35	6	9	3	16	0	0	8	37	1	6	9	5	0	3	13	12	0	0	5	0	0	0	0	33	24	31	0	0	0	51
chr1.6155383-6155504>KCNAB2	44	0	20	16	19	19	30	14	28	34	32	0	0	22	2	25	19	0	112	15	21	17	22	25	0	6	0	21	38	8	11	33.0023	18	23	33	1	0	6	27	0	0	0	61.353	59	46	0	0	19	64
chr1.6155590-6155685>KCNAB2	29	0	10	44	11	20	28	51	25	16	19	0	6	27	3	9	25	0	72	0	18	14	10	3	7	12	0	46	12	9	0	14	5	0	23	0	1	0	2	0	1	1	79	48	46	0	68	10	34
chr1.6156696-6156817>KCNAB2	8	0	9	4	3	3	3	8	3	0	5	0	3	2	1	1	2	0	14	4	2	1	2	4	9	1	0	3	1	0	0	2	3	3	14	0	0	0	0	0	0	1	19	0	13	0	7	1	30
chr1.6157329-6157418>KCNAB2	37	0	0	13	4	2	23	0	31	1	25	0	0	12	22	8	32	0	55	17	12	9	13	1	0	6	34	31	27	9	12	3	15	0	9	0	1	8	21	0	1	3	12	0	17	0	41	4	30
chr1.6158545-6161254>KCNAB2	903.899	255	253	608.694	386.901	328.418	655.455	236	469	662	590	770.005	500.385	386	153	277	360	376	1635.4	161	478	304	407	294	416.374	210	78	507.758	448	125	88	413	222	508.044	475	88	1656.91	64	317	281	5	0	1175.67	1009.84	855.169	172	115	176	1949.94
chr1.6086073-6086506>KCNAB2	31	0	12	41	22	39	39	13	27	22	28	79	68	21	19	20	8	5	116.166	31	30	16	13	62	101	28	83	14	50	16	16	9	22	44	35	1	273	0	20	20	0	1	69	58	48	0	45	18.0024	113.715
chr1.6094348-6094855>KCNAB2	4	56	4	6	1	10	11	0	14	13	12	0	0	6	0	4	0	0	32	7	6	7	5	0	1	4	0	26	20	0	0	17	4	16	14	0	5	0	8	0	0	0	29	24	24.0486	57	0	0	20
chr1.6105981-6106244>KCNAB2	52.0483	1	23	94	14	13	72	58	41	17	56.4686	0	17	59	12.2639	12.2642	73	0	157.622	17	64	21	39	22	0	10	237	101	72	1	1	33	19	20	22	20	0	10	18	75	35	0	21	60	56	69	72.2228	102	46.3316
chr1.6111571-6111815>KCNAB2	16	0	5	12	0	8	6	0	4	45	17	32	2	3	4	1	0	0	24	1	10	8	8	4	0	2	0	24	2	5	0	17	7	2	4	2	89.0003	3	49	0	0	0	0	0	8	0	0	0	26.0001
chr1.6151323-6151368>KCNAB2	0	0	0	0	0	0	0	4	3	0	2	0	0	0	0	1	1	0	0	0	0	0	0	0	0	0	0	0	0	0	0	0	0	0	0	0	0	0	0	0	0	0	0	0	1	0	0	0	0
chr1.6106174-6106244>KCNAB2	0	0	0	1.3915e-017	0	0	8.1437e-019	0	7.20652e-037	3.27859e-018	0	0	1.56691e-009	1.40262e-029	0.736133	1.73575	0	0	0	0	2.63535e-031	0	5.13333e-006	0	0	0	0	0	0	0	0	0	0	1.20608e-021	1.15909e-023	0	0	0	2.03592e-019	0	0	0	0	2.35794e-006	1.70958e-043	0	14.7772	0	5.6684
chr1.6161847-6165488>CHD5	0	0	0	0	0	1	3	0	2	3	0	0	0	2	0	0	0	0	4	1	0	0	1	0	0	0	0	1	0	4	0	0	0	0	0	0	0	0	0	1	0	0	7	0	2	0	0	0	0
chr1.6166294-6166348>CHD5	0	0	0	0	0	0	0	0	0	0	0	0	0	0	0	0	0	0	0	0	0	0	0	0	0	0	0	0	0	0	0	0	0	0	0	0	0	0	0	0	0	0	0	0	0	0	0	0	0
chr1.6166455-6166570>CHD5	0	0	0	0	0	0	0	0	0	0	0	0	0	0	0	0	0	0	0	0	0	0	0	0	0	0	0	0	0	0	0	0	0	0	0	0	0	0	0	0	0	0	0	0	0	0	0	0	0
chr1.6166676-6166840>CHD5	0	0	0	0	0	0	0	0	0	0	0	0	0	0	0	0	0	0	0	0	0	0	0	0	0	0	0	0	0	0	0	0	0	0	0	0	0	0	0	0	0	0	0	0	0	0	0	0	0
chr1.6169855-6170051>CHD5	0	0	0	1	0	0	0	0	0	0	0	0	0	0	0	0	0	0	0	0	0	0	0	0	0	0	0	0	0	0	0	0	0	0	0	0	0	0	0	0	0	0	0	0	0	0	0	0	0
chr1.6170454-6170587>CHD5	0	0	0	0	0	0	0	0	0	0	0	0	0	0	0	0	0	0	0	0	0	0	0	0	0	0	0	0	0	0	0	0	0	0	0	0	0	0	0	0	0	0	0	0	0	0	0	0	0
chr1.6171835-6171944>CHD5	0	0	0	0	0	0	0	0	0	0	0	0	0	0	0	0	0	0	0	0	0	0	0	0	0	0	0	0	0	0	0	0	0	0	0	0	0	0	0	0	0	0	0	0	0	0	0	0	0
chr1.6172200-6172338>CHD5	0	0	0	0	0	0	0	0	0	0	0	0	0	0	0	0	0	0	0	0	0	0	0	0	0	0	0	0	0	0	0	0	0	0	0	0	0	0	0	0	0	0	0	0	0	0	0	0	0
chr1.6172969-6173059>CHD5	0	0	0	0	0	0	0	0	0	0	0	0	0	0	0	0	0	0	0	0	0	0	0	0	0	0	0	0	0	0	0	0	0	0	0	0	0	0	0	0	0	0	0	0	0	0	0	0	0
chr1.6181165-6181298>CHD5	0	0	0	0	0	0	0	0	0	0	0	0	0	0	0	0	0	0	0	0	0	0	0	0	0	0	0	0	0	0	0	0	0	0	0	0	0	0	0	0	0	0	0	0	0	0	0	0	0
chr1.6181554-6181634>CHD5	0	0	0	0	0	0	0	0	0	0	0	0	0	0	0	0	0	0	0	0	0	0	0	0	0	0	0	0	0	0	0	0	0	0	0	0	0	0	0	0	0	0	0	0	0	0	0	0	0
chr1.6184008-6184168>CHD5	0	0	0	0	0	0	0	0	0	0	0	0	0	0	0	0	0	0	0	0	0	0	0	0	0	0	0	0	0	0	0	0	0	0	0	0	0	0	0	0	0	0	0	0	0	0	0	0	0
chr1.6184577-6184722>CHD5	0	0	0	1	0	0	1	0	0	0	1	0	0	0	0	0	0	0	0	0	0	0	0	0	0	0	0	0	1	0	0	0	0	0	0	0	0	0	0	0	0	0	0	0	0	0	0	0	0
chr1.6185160-6185294>CHD5	0	0	0	0	0	0	0	0	0	0	0	0	0	0	0	0	0	0	0	0	0	0	0	0	0	0	0	0	0	0	0	0	0	0	0	0	0	0	0	0	0	0	0	0	0	0	0	0	0
chr1.6185584-6185673>CHD5	0	0	0	0	0	0	0	0	0	0	0	0	0	0	0	0	0	0	0	0	0	0	0	0	0	0	0	0	0	0	0	0	0	0	0	0	0	0	0	0	0	0	0	0	0	0	0	0	0
chr1.6185826-6185919>CHD5	0	0	0	0	0	0	0	0	0	0	1	0	0	0	0	0	0	0	0	0	0	0	0	0	0	0	0	0	0	0	0	0	0	0	0	0	0	0	0	0	0	0	0	0	0	0	0	0	0
chr1.6186632-6186807>CHD5	2	0	0	0	0	0	0	0	0	0	0	0	0	0	0	0	0	0	0	0	0	1	0	0	1	0	0	0	0	0	0	0	0	0	0	0	0	0	0	0	0	0	0	0	0	0	0	0	0
chr1.6188106-6188279>CHD5	0	0	0	0	0	0	0	0	0	0	0	0	0	0	0	0	0	0	0	0	0	0	0	0	0	0	0	0	0	0	0	0	0	0	1	0	0	0	0	0	0	0	0	0	0	0	0	0	0
chr1.6188559-6188670>CHD5	0	0	0	0	0	0	0	0	0	0	0	0	0	0	0	0	0	0	0	0	0	0	0	0	0	0	0	0	0	0	0	0	0	0	0	0	0	0	0	0	0	0	0	0	0	0	0	0	0
chr1.6188898-6189130>CHD5	0	0	0	0	0	0	0	0	0	0	0	0	0	0	0	0	0	0	0	0	0	0	0	0	0	0	0	0	0	0	0	0	0	0	1	0	0	0	0	0	0	0	0	0	0	0	0	0	0
chr1.6190264-6190389>CHD5	0	0	0	0	0	0	0	0	0	0	0	0	0	0	0	0	0	0	0	0	0	0	0	0	0	0	0	0	0	0	0	0	0	0	0	0	0	0	0	0	0	0	0	0	0	0	0	0	0
chr1.6191691-6191809>CHD5	2	0	0	0	0	0	0	1	0	0	0	0	0	0	0	0	0	0	0	0	0	0	0	0	0	0	0	0	0	0	0	0	0	0	0	0	0	0	0	0	0	0	0	0	0	0	0	0	0
chr1.6194188-6194320>CHD5	0	0	0	0	0	0	1	0	0	0	0	0	0	0	0	0	0	0	0	0	0	0	0	0	0	0	0	0	0	0	0	0	0	0	0	0	0	0	0	0	0	0	0	0	0	0	0	10	0
chr1.6194778-6194920>CHD5	0	0	0	0	0	0	0	0	0	0	0	0	0	0	0	0	0	0	0	0	0	0	0	0	0	0	0	0	0	0	0	0	0	0	0	20	0	0	0	0	0	0	0	0	0	0	0	0	0
chr1.6195290-6195464>CHD5	7	0	0	0	0	0	0	0	0	0	0	0	0	0	0	0	0	0	1	0	0	0	0	0	0	0	0	0	0	0	0	0	0	0	0	0	0	0	0	0	0	0	0	2	0	0	0	0	0
chr1.6196577-6196699>CHD5	0	0	0	0	0	0	0	0	0	0	0	0	0	0	0	0	0	0	0	0	0	0	0	0	0	0	0	0	0	0	14	0	0	0	0	0	0	0	0	0	0	0	0	0	0	0	0	0	0
chr1.6196788-6196926>CHD5	0	0	0	0	0	0	0	0	0	0	0	0	0	0	0	0	0	0	0	0	0	0	0	0	0	0	0	0	0	0	0	0	0	0	0	0	0	0	0	0	0	0	0	0	0	0	0	0	0
chr1.6202188-6202389>CHD5	0	0	0	0	0	0	0	0	0	0	0	0	0	0	0	0	0	0	0	0	0	0	0	0	0	0	0	0	0	0	0	0	0	0	0	0	0	0	0	0	0	0	0	0	1	0	0	0	0
chr1.6202474-6202666>CHD5	0	0	0	1	0	0	0	0	0	0	0	0	0	0	0	0	0	0	0	0	0	0	0	0	0	0	0	0	0	0	0	0	0	0	0	0	0	0	0	0	0	0	0	0	0	0	0	0	0
chr1.6203883-6203992>CHD5	0	0	0	0	0	0	0	0	0	0	0	0	0	0	0	0	0	0	0	0	0	0	0	0	0	0	0	0	0	0	0	0	0	0	0	0	0	0	0	0	0	0	0	0	0	0	0	0	0
chr1.6204084-6204216>CHD5	0	0	0	0	0	0	2	0	0	0	0	0	0	0	0	4	0	0	0	0	0	0	0	0	0	0	0	0	0	0	0	0	0	0	0	0	0	0	0	0	0	0	0	0	0	1	0	0	0
chr1.6206272-6206484>CHD5	0	0	0	0	0	0	0	0	0	0	2	0	0	0	0	0	0	0	0	0	0	0	0	0	0	0	0	0	0	0	0	0	0	0	0	0	0	0	0	0	0	0	0	0	0	0	0	0	0
chr1.6206725-6206932>CHD5	0	0	0	0	0	0	0	0	0	0	0	0	0	0	0	0	0	0	0	0	0	0	0	0	0	0	0	0	0	0	0	0	0	0	0	0	0	0	0	0	0	0	0	0	1	0	0	0	1
chr1.6208914-6209136>CHD5	0	0	0	0	0	0	10	0	1	0	0	0	0	0	0	0	0	0	0	0	0	0	0	0	0	0	0	0	0	0	0	0	0	0	0	0	0	0	0	0	0	0	0	0	0	0	0	0	0
chr1.6209306-6209473>CHD5	0	0	0	0	0	0	0	0	0	0	0	0	0	0	0	0	0	0	0	0	1	0	0	0	0	0	0	0	0	0	0	0	0	0	0	0	0	0	0	0	0	0	0	0	0	0	0	0	0
chr1.6211092-6211216>CHD5	0	0	0	0	0	0	0	0	0	0	1	0	0	0	0	0	0	0	0	0	0	0	0	0	0	0	0	0	0	0	0	0	0	0	0	0	0	0	0	0	1	0	0	0	7	0	0	0	0
chr1.6212472-6212597>CHD5	0	0	0	0	0	0	0	0	0	0	0	0	0	0	0	0	0	0	0	0	0	0	0	0	0	0	0	0	0	0	0	0	0	0	1	0	0	0	0	0	0	0	0	0	0	0	0	0	0
chr1.6214720-6214959>CHD5	0	0	0	0	0	0	0	0	0	0	0	0	0	0	0	0	0	0	0	0	0	0	0	0	0	0	0	0	0	0	0	0	0	0	0	0	0	0	0	0	0	0	0	0	0	0	0	0	6
chr1.6215659-6215778>CHD5	0	0	0	0	0	0	0	0	0	0	0	0	0	0	0	0	0	0	0	0	0	0	0	0	0	1	0	0	0	0	0	0	0	0	0	0	0	0	0	0	0	0	0	0	0	0	0	0	0
chr1.6219396-6219576>CHD5	0	0	0	0	0	0	0	0	0	0	0	0	0	0	0	0	0	0	1	0	0	1	0	0	0	0	0	0	0	0	0	0	0	0	0	0	0	0	0	0	0	0	0	0	1	0	0	0	0
chr1.6228210-6228338>CHD5	0	0	0	0	0	0	0	0	0	0	0	0	0	0	0	0	0	0	1	0	0	0	0	0	0	0	0	0	0	0	0	0	0	0	0	0	0	0	0	0	0	0	0	0	0	0	0	0	0
chr1.6240005-6240195>CHD5	0	0	0	0	0	0	0	0	0	0	0	0	0	0	0	0	0	0	0	0	0	0	0	0	0	0	0	0	0	0	0	0	0	0	0	0	0	0	0	0	0	0	0	6	0	0	0	0	0
chr1.6245080-6246877>RPL22	216	174	195	538	115	181	451.537	312.671	160	193	309	775.5	297	376	236	229.277	270	273	864.76	165	287.552	337	271	225	979.4	194	26	201	230	110	135	411	185	333	741.822	111	884.563	33	144	269	69	12	1064.66	1425.08	853.725	159	737.314	935	955.593
chr1.6252990-6253115>RPL22	0	0	0	0	0	0	0	0	0	0	0	0	0	0	0	0	0	0	0	0	0	0	0	0	0	0	0	0	0	0	0	0	0	0	86	0	0	0	0	0	0	0	138	206	90	0	90	82.7476	125
chr1.6257712-6257817>RPL22	0	1	0	22	4	5	5	22	10	2	12	0	2	4	3	1	0	1	46	12	12	25	25	7	4	5	0	30	12	3	1	1	2	10	96	0	175.667	0	14	0	0	0	131	76	100	1	35	125.671	109
chr1.6259622-6259680>RPL22	0	0	0	0	0	8	0	0	5	0	1	0	0	2	0	0	0	0	5	0	0	0	0	1	0	0	0	0	1	1	0	0	0	27	7	0	0	0	0	0	0	0	0	0	0	0	0	2	4
chr1.6264900-6265043>LOC102724450	0	0	0	0	0	0	0	0	0	0	0	0	0	0	0	0	0	0	0	0	0	0	0	0	0	0	0	0	0	0	0	0	0	0	0	0	0	0	0	0	0	0	0	0	0	0	0	0	0
chr1.6265266-6265474>LOC102724450	0	0	0	0	0	0	2	0	0	0	0	0	0	0	0	0	0	0	0	0	0	0	0	0	0	0	0	0	0	0	0	0	0	0	0	0	0	0	0	0	0	0	0	0	0	0	0	0	0
chr1.6265814-6265841>LOC102724450	0	0	0	0	0	0	0	0	0	0	0	0	0	0	0	0	0	0	0	0	0	0	0	0	0	0	0	0	0	0	0	0	0	0	0	0	0	0	0	0	0	0	0	0	0	0	0	0	0
chr1.6266189-6266363>RNF207	0	0	0	0	0	0	0	0	0	0	0	0	0	0	0	0	0	0	0	0	0	0	0	0	0	0	0	0	0	0	0	0	0	0	1	0	0	0	0	0	0	0	0	0	0	0	0	0	0
chr1.6266596-6266787>RNF207	0	0	0	0	0	0	0	0	0	0	1	0	0	0	0	1	0	0	0	0	0	0	0	0	0	0	0	7	0	0	0	0	0	0	0	0	0	0	0	0	0	0	0	0	0	0	0	0	0
chr1.6267439-6267572>RNF207	0	0	0	0	0	0	0	0	1	0	0	0	0	0	0	0	0	0	0	0	0	0	5	0	0	0	0	0	0	0	0	0	1	0	0	0	0	0	0	0	0	0	0	0	0	0	0	0	0
chr1.6268941-6269086>RNF207	0	0	0	0	0	0	0	0	0	0	0	0	0	0	0	0	0	0	0	0	0	0	0	0	0	0	0	0	0	0	0	0	0	0	0	0	0	0	0	0	0	0	0	6	0	0	0	0	0
chr1.6269175-6269257>RNF207	0	0	0	0	0	0	0	0	0	0	0	0	0	0	0	0	0	0	0	0	0	0	0	0	0	0	0	0	0	0	0	0	0	0	2	0	0	0	0	0	0	0	0	0	0	0	0	0	0
chr1.6269328-6269404>RNF207	0	0	0	0	0	0	0	0	0	0	0	0	0	0	0	0	0	0	0	0	0	0	0	0	0	0	0	0	0	0	0	0	0	0	0	0	0	0	0	0	0	0	0	0	0	0	0	0	0
chr1.6269474-6269600>RNF207	0	0	0	0	0	0	2	0	0	0	0	0	0	0	0	0	0	0	0	0	0	0	1	0	0	0	0	0	0	0	0	0	0	0	0	1	0	0	0	0	0	0	0	0	0	0	0	0	0
chr1.6269984-6270031>RNF207	0	0	0	0	0	0	0	0	0	0	0	0	0	0	0	0	0	0	0	0	0	0	0	0	0	0	0	0	0	0	0	0	0	0	0	0	0	0	0	0	0	0	0	0	0	0	0	0	0
chr1.6270283-6270356>RNF207	0	0	0	0	0	0	0	0	0	1	0	0	0	0	0	0	0	0	0	0	0	0	0	0	0	0	0	0	0	0	0	0	0	0	0	0	0	0	0	0	0	0	0	0	0	0	0	0	0
chr1.6270430-6270499>RNF207	0	0	0	5.29879	0	0	2	0	0	0	0	82	0	0	0	0	0	0	0	0	0	0	0	0	0	0	0	0	0	0	0	0	0	0	0	16	0	0	0	0	0	0	0	0	0	0	0	0	0
chr1.6270930-6270999>RNF207	0	0	0	0	0	0	0	0	0	0	0	0	0	0	0	0	0	0	0	0	0	0	0	0	0	0	0	0	0	0	0	0	0	0	0	0	0	0	0	0	0	0	0	0	0	0	0	0	0
chr1.6271081-6271179>RNF207	0	0	0	0	0	0	0	0	0	0	0	0	0	0	0	0	0	0	0	0	0	0	0	0	0	0	0	0	0	0	0	0	0	0	0	0	0	0	0	0	0	0	0	0	0	0	0	0	0
chr1.6271927-6272114>RNF207	0	0	0	2	0	0	0	0	0	0	1	0	3	0	0	0	0	0	3	0	0	0	0	0	0	0	0	0	0	18	0	0	0	0	1	0	0	0	0	0	0	0	0	0	0	0	0	0	1
chr1.6272291-6272477>RNF207	0	0	0	0	12	0	0	0	0	0	0	0	0	3	0	0	0	0	2	12	1	0	0	0	0	0	0	0	0	0	0	3	1	0	0	0	0	0	0	0	0	0	0	0	0	0	0	0	0
chr1.6272742-6272794>RNF207	0	0	0	0	0	0	0	0	1	0	0	0	0	0	0	0	0	0	1	0	0	0	0	0	0	0	0	0	0	0	0	0	0	0	0	0	0	0	0	0	0	0	0	0	0	0	0	0	0
chr1.6273126-6273244>RNF207	0	0	0	0	0	1	0	0	0	0	0	0	0	0	0	1	0	0	8	0	1	0	0	0	0	0	0	0	0	0	0	0	0	0	0	0	0	0	0	0	0	0	0	0	1	0	0	0	0
chr1.6278349-6278430>RNF207	0	0	0	0	0	0	0	0	0	0	0	0	0	0	0	1	0	0	0	0	0	0	0	0	0	0	0	0	0	0	0	0	0	0	0	0	0	0	0	0	0	0	0	0	0	0	0	0	0
chr1.6279296-6281360>RNF207	12	0	1	23	15	9	10	0	5	2	3	104	1	3	6	2	0	1	21	0	2	0	2	0	56	3	2	17	0	0	1	1	6	2	12	0	2	0	0	0	0	0	0	15	13	113	0	0	6
chr1.6281253-6285323>ICMT	315	156	147	232.189	83	108	320.213	136.056	150	146.006	190.413	94	124	205	143	152.097	103	84.0769	462.961	87	212	140	91	120.034	639.311	110	66	207	81	76	11	423.166	150	183	152	44	315.318	12	87	112	0	0	315	356.288	275	67	234	120	253.056
chr1.6291962-6292180>ICMT	35	0	7	30	6	5	17	8	11	20	11	91	0	2	23	13	0	0	16.0028	12	10	11	3	0	0	28	0	7	7	0	6	38	1	19	1	1	54.0033	0	1	0	0	0	37	0	13	0	35	0	18
chr1.6293534-6293704>ICMT	5	0	17	16	1	0	10	0	2	0	10	1	38	2	0	9	0	0	17.112	0	11	5	0	0	1	0	0	0	5	0	0	0	0	14	3	0	0	0	0	0	0	0	0	0	4	0	0	0	0
chr1.6294946-6295035>ICMT	0	0	1	4	3	0	3	0	3	0	5	0	0	1	0	1	0	0	8	0	3	0	0	4	0	0	0	0	0	0	0	0	0	0	6	0	0	0	0	0	0	0	1	47	4	0	0	0	31
chr1.6295777-6296045>ICMT	0	0	0	0	0	0	1	0	0	1	1	0	0	0	0	1	0	0	0	0	0	1	0	0	35	1	0	0	0	0	0	1	0	0	0	0	0	0	0	0	0	0	0	0	2	1	0	0	1
chr1.6296300-6296397>LINC00337	0	0	0	0	0	0	0	0	0	0	0	0	0	0	0	0	0	0	0	0	0	0	0	0	0	0	0	0	0	0	0	0	0	0	0	0	0	0	0	0	0	0	0	0	0	0	0	0	0
chr1.6297026-6297211>LINC00337	0	0	0	0	0	0	0	0	0	0	0	0	0	0	0	0	0	0	0	0	1	0	0	0	0	0	0	0	0	0	0	0	0	0	0	0	0	0	0	0	0	0	0	0	1	0	0	0	0
chr1.6297305-6297406>LINC00337	0	0	0	0	0	0	0	0	0	0	0	0	0	0	0	0	0	0	0	0	0	0	0	0	0	0	0	0	0	0	0	0	0	0	0	0	0	0	0	0	0	0	0	0	0	0	0	0	0
chr1.6297874-6297909>LINC00337	0	0	0	0	0	0	0	0	0	0	0	0	0	0	0	0	0	0	0	0	0	0	0	0	0	0	0	0	0	0	0	0	0	0	0	0	0	0	0	0	0	0	0	0	0	0	0	0	0
chr1.6298281-6299503>LINC00337	0	0	0	0	0	0	1	0	0	0	0	0	0	0	0	2	0	0	1	0	0	3	0	0	0	0	0	0	0	0	0	0	0	0	0	0	1	0	4	0	0	0	0	1	0	0	0	0	6
chr1.6304252-6304302>HES3	0	0	0	0	0	0	0	0	0	0	0	0	0	0	0	0	0	0	0	0	0	0	0	0	0	0	0	0	0	0	0	0	0	0	0	0	0	0	0	0	0	0	0	0	0	0	0	0	0
chr1.6304411-6304507>HES3	0	0	0	0	0	0	0	0	0	0	0	0	0	0	0	0	0	0	0	0	0	0	0	0	0	0	0	0	0	0	0	0	0	0	0	0	0	0	0	0	0	0	0	0	0	0	0	0	0
chr1.6304608-6304690>HES3	0	0	0	0	0	0	0	0	0	0	0	0	0	0	0	0	0	0	0	0	0	0	0	0	0	0	0	0	0	0	0	0	0	0	0	0	0	0	0	0	0	0	0	0	0	0	0	0	0
chr1.6305170-6305639>HES3	0	0	0	0	0	0	0	0	0	0	0	0	0	0	0	0	0	0	0	0	0	0	0	0	0	0	0	0	0	0	0	0	0	0	0	0	3	0	0	0	0	0	0	0	1	0	0	0	0
chr1.6307406-6310064>GPR153	13	0	1	1	0	0	3	0	6	7	13	0	12	0	0	5	7	0	18	1	8	2	0	12	1	5	0	1	1	6	8	0	3	7	8	3	56	0	0	0	0	0	55	0	38	0	0	0	52.0233
chr1.6310500-6310685>GPR153	0	0	0	0	10	0	0	0	2	0	1	0	0	0	0	0	0	0	2	0	0	0	0	0	0	1	0	0	2	0	0	0	0	0	0	0	0	0	0	0	0	0	0	0	0	0	0	0	0
chr1.6311398-6311591>GPR153	0	0	4	0	0	0	2	0	0	0	2	0	0	0	0	1	0	0	7	0	1	0	0	0	0	0	0	0	0	0	0	0	0	0	8	0	0	0	0	0	0	0	0	0	0	0	0	0	0
chr1.6313778-6314208>GPR153	0	0	2	0	1	0	9	0	0	0	0	0	0	0	0	0	0	0	0	0	1	3	0	0	0	0	0	0	0	0	0	0	0	0	0	0	0	0	0	0	0	0	2	0	0	0	0	0	6
chr1.6314610-6315075>GPR153	0	0	8.13032	10	0	0	4	0	2	0	0	0	0	0	0	0	0	0	0	0	2	0	0	0	0	0	0	13	0	0	0	0	0	0	2	0	0	0	0	0	0	0	0	0	0	0	0	0	9.0627
chr1.6320885-6321036>GPR153	0	0	0	0	0	0	0	0	0	0	0	0	0	0	0	0	0	0	0	0	0	0	0	0	0	0	0	0	0	0	0	0	0	0	0	0	0	0	0	0	0	0	0	0	0	0	0	0	0
chr1.6324332-6324756>ACOT7	0	6	0	11	1	12	2	0	9	0	12	2	1	10	0	2	0	0	15	0	9	7	7	0	1	3	0	9	6	1	1	6	4	10	6	0	0	0	0	0	0	0	18	0	3	0	1	0	0
chr1.6341162-6341347>ACOT7	0	0	1	0	0	0	0	0	1	0	7	0	4	3	0	2	0	0	9	0	0	1	0	0	0	0	0	0	0	0	0	0	4	0	2	0	0	3	0	0	0	0	0	0	0	0	0	0	0
chr1.6354924-6355041>ACOT7	1	0	14	9	6	0	2	0	1	2	4	0	0	2	0	2	0	0	5	0	2	0	0	0	0	0	0	0	1	0	0	12	0	16	0	0	0	0	0	0	0	0	16	0	3	0	0	0	0
chr1.6378552-6378639>ACOT7	0	0	0	0	0	9	0	0	0	0	0	0	0	0	0	0	0	0	0	0	0	0	0	0	0	0	0	0	0	0	0	0	0	2	0	0	0	0	0	0	0	0	0	0	0	0	0	0	13
chr1.6387359-6387474>ACOT7	12	0	0	0	7	0	10	0	1	0	5	0	0	0	0	0	0	0	4	0	0	0	0	0	0	0	0	0	0	0	0	0	1	0	0	0	0	0	0	0	0	0	0	0	7	0	0	7	19
chr1.6393537-6393629>ACOT7	0	0	0	4	0	0	0	0	0	0	0	0	0	0	0	0	0	0	5	0	0	0	0	0	0	0	0	0	1	0	0	0	2	0	0	0	0	0	0	0	0	0	0	0	0	0	0	0	0
chr1.6399493-6399650>ACOT7	14	0	0	0	0	0	2	0	1	0	11	0	0	0	0	5	0	0	0	0	0	5	0	11	0	0	0	0	0	0	0	0	0	0	0	0	41	0	0	0	0	0	0	0	13	0	0	0	22
chr1.6409809-6409927>ACOT7	0	0	0	0	0	0	0	0	0	0	0	0	0	1	0	0	0	0	3	0	1	0	0	0	0	0	0	0	2	0	0	0	0	0	0	0	0	0	0	0	0	0	0	0	0	0	0	0	0
chr1.6453317-6453827>ACOT7	0	0	0	2	0	0	0	0	0	0	0	0	0	0	0	0	0	0	0	0	1	0	0	0	0	0	0	0	0	0	0	0	0	1	0	0	0	0	0	0	0	0	0	0	0	0	1	0	0
chr1.6445554-6445884>ACOT7	0	0	0	0	0	0	0	0	0	0	0	0	0	0	0	0	0	0	0	0	0	2	0	0	0	0	0	0	0	0	0	0	0	0	0	0	0	0	0	0	0	0	0	0	0	0	0	0	0
chr1.6420630-6420765>ACOT7	0	0	0	0	0	0	1	0	0	0	0	0	0	0	0	0	0	0	0	0	0	0	0	0	0	0	0	0	0	0	0	0	0	0	0	0	0	0	0	0	0	0	0	0	0	0	0	0	0
chr1.6418886-6419005>ACOT7	0	1	0	0	0	0	0	0	0	0	0	0	0	0	1	0	0	0	0	0	0	3	0	0	0	0	0	0	0	0	0	0	0	1	1	0	0	0	0	0	0	0	0	0	0	0	0	0	0
chr1.6475294-6479214>HES2	0	0	1	0	0	0	0	1	0	2	0	0	0	0	0	0	1	1	1	0	1	0	0	1	0	0	0	0	0	0	0	0	1	0	1	0	3	0	0	0	0	0	0	2	0	21	0	1	0
chr1.6479301-6479401>HES2	0	0	0	0	0	0	0	0	0	0	0	0	0	0	0	0	0	0	0	0	0	0	0	0	0	0	0	0	0	0	0	0	0	0	0	0	0	0	0	0	0	0	0	0	0	0	0	0	0
chr1.6479667-6479763>HES2	0	0	0	0	0	0	0	0	0	0	0	0	0	0	0	0	0	0	0	0	0	0	0	0	0	0	0	0	0	0	0	0	0	0	0	0	0	0	0	0	0	0	0	0	0	0	0	0	0
chr1.6479836-6479980>HES2	0	0	0	0	0	0	0	0	0	0	0	0	0	0	0	0	0	0	0	0	0	0	0	0	0	0	0	0	0	0	0	0	0	0	0	0	0	0	0	0	0	0	0	0	0	0	0	0	0
chr1.6484848-6485310>ESPN	0	0	0	0	0	2	0	0	0	0	1	0	0	0	0	0	0	0	0	0	0	1	0	0	0	0	0	0	0	0	0	0	0	0	0	0	0	0	0	0	0	0	0	0	2	0	0	0	6
chr1.6488286-6488480>ESPN	0	0	0	5	0	0	2	0	0	0	0	0	0	0	0	1	0	0	0	0	0	0	0	0	0	0	0	0	0	0	0	0	0	0	3	0	28	0	0	0	0	0	0	0	4	0	0	0	18
chr1.6500314-6500501>ESPN	0	0	0	0	0	0	0	0	0	0	0	0	0	0	0	0	0	0	0	0	0	0	0	0	0	0	0	0	0	0	0	0	0	0	0	0	0	0	0	0	0	0	0	0	0	0	0	0	1
chr1.6500686-6500869>ESPN	0	0	0	0	0	0	0	0	0	0	0	0	0	0	0	0	2	0	0	0	0	0	0	0	0	0	0	0	0	0	0	0	0	0	0	0	0	0	0	0	0	0	0	0	0	0	0	0	0
chr1.6500994-6501126>ESPN	0	28	0	0	0	2	0	0	0	0	0	0	0	0	0	0	0	0	0	0	0	0	0	0	0	0	0	0	0	0	0	0	2	1	0	0	0	0	0	0	0	0	2	0	6	0	0	0	27
chr1.6504541-6504743>ESPN	10	0	6	0	0	12	7	0	0	0	0	0	0	0	0	0	0	0	0	0	7	0	0	0	0	0	0	0	5	0	0	0	0	7	0	0	0	0	0	0	0	0	0	0	12	0	0	0	23.0887
chr1.6505724-6505996>ESPN	0	0	0	0	0	22	2	0	3	0	2	0	0	0	0	1	0	0	0	0	0	0	0	0	0	0	0	0	0	0	0	0	0	3	0	0	0	0	0	0	0	0	0	0	1	0	0	0	41
chr1.6508701-6509152>ESPN	0	0	0	0	0	0	0	0	0	0	1	0	0	0	0	0	0	0	0	0	1	0	0	0	0	0	0	0	0	0	0	0	0	9	0	0	0	0	0	0	4	0	0	0	0	0	0	0	4
chr1.6511663-6511809>ESPN	0	0	0	1	8	10	0	0	3	16	1	0	0	1	0	0	0	0	0	0	3	0	0	0	0	0	0	0	1	0	0	14	0	0	2	0	1	0	0	0	0	1	0	0	0	0	0	0	0
chr1.6511893-6512157>ESPN	0	0	3	0	0	0	0	0	1	0	0	0	0	0	0	1	0	0	0	0	0	0	0	0	0	0	0	0	0	5	0	23	0	0	0	0	0	0	0	0	0	0	0	0	2	0	0	0	0
chr1.6517244-6517324>ESPN	0	0	0	2	0	0	0	0	0	0	0	0	0	0	0	0	0	0	0	0	0	0	0	0	0	0	0	0	0	0	0	0	0	0	0	0	0	0	0	0	0	0	0	0	0	0	0	0	1
chr1.6517421-6517433>ESPN	0	0	0	0	0	0	0	0	0	0	0	0	0	0	0	0	0	0	0	0	0	0	0	0	0	0	0	0	0	0	0	0	0	0	0	0	0	0	0	0	0	0	0	0	0	0	0	0	0
chr1.6520059-6521005>ESPN	0	0	6	1	0	3	1	0	0	0	5	0	16	14	0	1	0	0	1	0	3	6	0	0	72.0008	0	0	0	10	0	0	1	0	11	3	0	44	0	1	1	0	0	1	0	7	0	0	0	47
chr1.6489894-6489957>MIR4252	0	0	0	0	0	0	0	0	0	0	0	0	0	0	0	0	0	0	0	0	0	0	0	0	0	0	0	0	0	0	0	0	0	0	0	0	0	0	0	0	0	0	0	0	0	0	0	0	0
chr1.6521214-6521823>TNFRSF25	20	0	9	55	18	38	73	81	28	37	41	86	5	31	56	26	41	36	209	27	36	55	20	12	21	42	72	6	25	1	6	43	30	67	55	12	50	8	13	0	0	0	267.353	114.272	67	0	0	22	154
chr1.6522054-6522235>TNFRSF25	8	0	6	36	7	0	37	15	14	0	20	0	0	12	1	14	0	0	132	0	19	30	2	0	0	14	0	46	36	0	17	8	14	43	7	3	0	2	27	1	0	0	9	0	39	0	0	0	10
chr1.6522689-6522727>TNFRSF25	0	0	0	0	0	0	0	0	0	0	0	0	0	0	0	0	0	0	0	0	0	1	0	0	0	0	0	0	0	0	0	0	0	0	3	7	0	0	1	0	0	0	2	0	0	0	0	0	0
chr1.6522923-6523031>TNFRSF25	5	0	12	5	1	1	4	0	9	1	9	0	0	6	23	0	0	0	55	0	11	10	17	0	0	1	0	16	1	6	0	10	2	31.1984	29	0	66.7953	0	0	0	0	0	2	0	2	0	0	0	22
chr1.6523132-6523188>TNFRSF25	17	0	1	3	0	3	0	0	0	0	1.85583	0	0	5.73037e-007	0	0	0	0	3.056e-007	0	2.86518e-007	0	0	0	0	0	0	0	0	0	0	0	1	6	1.24537e-026	0	0	0	0	0	0	0	0	0	13	0	0	0	0
chr1.6524435-6524514>TNFRSF25	0	0	0	1.92523e-035	5.18899e-026	12.2121	5.04342e-025	13.1023	0.000700791	0	1.81482e-041	0	0	5.21212	0	6.79647e-019	0	0	2.24182e-008	0	3.3144	1.30641e-009	0	0	0	0	0	0	0	0	0	9.22728	0	0	1.00759	0	0	0	0	0	0	0	6.53204e-010	1.77314e-015	0	0	0	0	0.0209469
chr1.6524612-6524780>TNFRSF25	42	1	5	15	7	43	29.765	0	18	3	16	0	32	7	16	8	0	10	118	15	13	21	5	2	0	26	0	2	21	1	0	0	9	36	22	0	0	0	0	0	0	0	40.0927	8	44	0	0	22	85
chr1.6525148-6525283>TNFRSF25	23	0	0	4	13	0	24	0	13	9	8	1	1	15	1	8	30	0	60.6184	5	8	36	12	0	103	2	0	0	7	14	0	19	10	11	18	8.0001	109	0	0	0	0	2	5.17571	10	25	0	0	0	7
chr1.6525500-6525621>TNFRSF25	1	2	0	1	0	1	6	4	1	7	3	0	0	4	1	0	0	0	15	0	7	4	1	0	0	0	0	0	1	0	0	14	4	1	2	0	0	0	0	0	0	0	3	30	1	0	0	0	0
chr1.6526129-6526256>TNFRSF25	0	0	0	0	0	0	0	0	0	0	0	0	0	0	0	0	0	0	9.85806	0	0	1	1	0	0	0	0	0.249631	0	0	0	0	0.906204	0	0	0	0	0	0	0	0	0	0	0	2	0	0	0	0
chr1.6523125-6523208>TNFRSF25	7.19177e-008	0	4.23045e-009	1.26914e-008	0	1.26914e-008	0	0	4	0	6.14417	37	0	8	0	1	0	0	27	0	4	2	3	2	0	2	0	0	3	0	0	0	4.23045e-009	2.53827e-008	10	0	0	0	0	0	0	0	0	0	5.49959e-008	0	0	0	20
chr1.6522689-6522724>TNFRSF25	0	0	0	0	0	0	0	0	0	0	0	0	0	0	0	0	0	0	0	0	0	0	0	0	0	0	0	0	0	0	0	0	0	0	0	0	0	0	0	0	0	0	0	0	0	0	0	0	0
chr1.6524171-6524514>TNFRSF25	30	57	1	67	14	20.7879	41	3.89773	24.9993	31	29	87	19	20.7879	12	10	0	0	142	40	24.6856	40	45	18.0366	105	10	37	46	39	15	45	46.7727	23	94	12.9924	12	0	3	19	25	0	0	20	35	2	0	0	42	70.9791
chr1.6526152-6527633>PLEKHG5	0	0	1	0	0	0	1	0	6	0	2	0	6	2	2	0	0	0	19.1419	28	2	5	0	0	0	1	0	8.75037	6	0	0	0	1.0938	1	0	0	0	0	0	0	0	0	20	1	14	0	2	0	34
chr1.6527885-6528647>PLEKHG5	0	0	0	0	1	0	2	0	0	0	5	0	0	2	0	3	0	0	13	0	0	0	0	0	3.28684e-010	0	0	0	3.28684e-010	0	0	0	0	0	3.68066e-006	0	0	0	0	0	0	0	4.60156e-009	0	2.78092	0	0	0	0
chr1.6529102-6529302>PLEKHG5	0	0	0	0	0	0	2	0	1	0	2	0	0	0	0	0	0	0	5	0	2	0	0	0	0	0	0	0	3	0	0	0	0	0	0	0	0	0	0	0	0	0	0	0	0	0	0	0	0
chr1.6529395-6529511>PLEKHG5	0	0	0	0	0	0	1	0	0	0	0	0	6	0	0	0	0	0	3	0	0	0	0	0	0	0	0	0	0	0	0	0	3	0	0	0	0	0	0	0	0	0	0	0	0	0	0	0	0
chr1.6529604-6529737>PLEKHG5	0	0	0	0	0	0	0	0	0	0	0	0	0	0	0	0	0	0	4	0	0	0	0	4	0	0	0	0	0	0	0	0	0	0	1	0	0	0	0	0	0	0	0	0	1	0	0	0	0
chr1.6530296-6530416>PLEKHG5	0	0	0	0	0	0	0	0	1	0	0	0	0	0	0	0	0	0	0	0	0	0	0	0	0	0	0	0	0	0	0	0	0	0	0	0	0	0	0	68	0	0	0	0	0	0	0	0	11
chr1.6530566-6530704>PLEKHG5	0	0	0	0	0	0	0	11	0	0	2	0	0	3	1	1	0	0	5	0	0	0	0	0	0	0	0	0	0	0	0	0	0	0	3	0	0	0	0	0	0	0	0	0	0	0	0	0	0
chr1.6530795-6530945>PLEKHG5	0	0	0	0	0	0	8	0	2	0	0	0	0	0	0	0	0	0	0	0	0	0	0	0	0	0	0	0	0	0	0	0	0	0	0	0	0	0	0	0	0	0	0	0	0	0	0	0	0
chr1.6531050-6531161>PLEKHG5	0	0	0	0	0	0	0	0	0	0	0	0	0	2	0	0	0	0	1	0	0	0	0	0	0	0	0	0	0	0	0	0	0	0	0	0	0	0	0	0	0	0	0	0	0	0	0	0	0
chr1.6531548-6531698>PLEKHG5	1	0	0	0	0	14	0	0	0	0	2	0	0	0	0	0	0	0	0	0	0	0	0	0	0	0	0	0	0	0	0	0	0	0	0	0	0	0	0	0	0	0	0	0	0	0	0	0	0
chr1.6531818-6531869>PLEKHG5	0	0	0	0	0	0	0	0	0	0	0	0	0	0	0	0	0	0	0	0	0	0	0	0	0	0	0	0	7	0	0	0	0	0	0	0	0	0	0	0	0	0	0	0	0	0	0	0	0
chr1.6532587-6532683>PLEKHG5	0	0	0	0	0	0	0	0	0	0	0	0	0	0	0	0	0	0	3	0	1	0	0	0	0	0	0	0	0	0	0	0	0	0	0	0	0	0	0	0	0	0	0	0	1	0	0	0	0
chr1.6533046-6533235>PLEKHG5	0	0	0	0	2	0	0	3	1	0	0	0	0	2	0	0	0	0	1	0	2	1	0	0	0	0	0	0	0	0	0	0	0	0	0	0	0	0	0	0	0	0	1	21	0	0	0	0	0
chr1.6533311-6533515>PLEKHG5	0	0	0	0	0	0	0	3	0	0	0	0	0	4	0	0	0	0	2	0	0	1	0	0	0	0	0	0	1	0	0	0	0	0	0	0	0	0	0	0	0	0	0	0	0	0	0	0	0
chr1.6534073-6534225>PLEKHG5	0	0	0	0	0	0	0	0	2	0	0	0	0	0	0	0	0	0	0	0	0	0	0	0	0	0	0	0	0	0	0	0	3	0	0	0	0	0	0	0	0	0	0	0	0	0	0	0	0
chr1.6534511-6534648>PLEKHG5	0	0	0	8	0	17	15	10	0	16	1	158	0	0	4	0	0	0	6	1	0	0	5	0	0	0	0	0	0	0	0	0	0	0	0	0	0	0	0	0	0	0	0	0	0	60	0	0	0
chr1.6535107-6535199>PLEKHG5	0	0	0	1	0	0	0	0	0	0	0	0	0	0	0	0	0	0	0	0	2	0	2	0	0	0	0	0	2	0	0	0	0	0	0	0	0	0	0	0	0	0	0	0	0	0	0	0	0
chr1.6535522-6535583>PLEKHG5	0	0	0	0	0	0	0	0	0	0	0	0	0	0	0	0	0	0	0	0	0	0	0	0	0	0	0	0	0	0	0	0	0	0	0	0	0	0	0	0	0	0	0	0	0	0	0	1	0
chr1.6535991-6536097>PLEKHG5	0	0	0	0	8	0	0	0	0	0	0	0	0	0	0	0	0	0	0	0	0	0	2	0	0	0	0	0	0	0	0	0	0	0	0	0	0	0	0	0	0	0	0	0	0	0	0	0	0
chr1.6537589-6537719>PLEKHG5	0	0	0	0	0	0	1	0	0	0	0	0	0	0	0	0	0	61	3	0	2	0	0	0	0	2	1	0	0	0	0	0	2	0	0	0	0	0	0	0	0	0	0	0	0	0	0	0	0
chr1.6556553-6556630>PLEKHG5	0	0	0	0	0	0	0	0	0	0	0	0	0	0	0	0	0	0	0	0	0	0	0	0	0	0	0	0	1	0	0	0	0	0	0	0	0	0	0	0	0	0	0	0	0	0	0	0	0
chr1.6557380-6557485>PLEKHG5	0	0	0	0	0	1	0	0	0	0	0	0	0	0	0	0	0	0	0	0	0	0	0	0	0	0	0	0	0	0	0	0	0	0	0	0	0	0	0	0	0	0	0	0	0	0	0	0	0
chr1.6550505-6550641>PLEKHG5	0	0	0	0	0	0	0	0	0	0	0	0	0	0	0	0	0	0	0	0	0	0	0	0	0	0	0	0	0	0	0	0	0	0	0	0	0	0	0	0	0	0	0	0	0	0	0	0	0
chr1.6545896-6546015>PLEKHG5	0	0	0	0	0	0	0	0	0	0	0	0	0	0	0	0	0	0	0	0	0	0	0	0	0	0	0	0	0	0	0	0	0	0	0	0	0	0	0	0	0	0	0	0	0	0	0	0	0
chr1.6557019-6557157>PLEKHG5	0	0	0	0	0	0	0	0	0	0	0	0	0	0	0	0	0	0	0	0	0	0	0	1	0	0	0	0	0	0	0	0	0	0	1	0	0	0	0	0	0	0	1	0	0	0	0	0	0
chr1.6545384-6545530>PLEKHG5	0	0	0	0	0	0	0	0	0	0	0	0	0	0	0	0	0	0	0	0	0	0	0	0	0	0	0	0	0	0	0	0	0	0	0	0	0	0	0	0	0	0	0	0	0	0	0	0	0
chr1.6527885-6527959>PLEKHG5	0	0	0	0	0	0	0	0	0	0	0	0	0	0	0	0	0	0	0	0	0	0	0	0	0	0	0	0	0	0	0	0	0	0	3	0	0	0	0	0	0	0	0	0	0	0	0	0	0
chr1.6528159-6528647>PLEKHG5	0	0	0	0	0	0	1.64752e-006	0	0	0	0	0	0	1.64752e-006	0	0	0	0	0	0	0	0	0	0	1	0	0	0	1	0	0	0	0	0	8	0	0	0	0	0	0	0	14	0	1.21908	0	0	0	0
chr1.6550505-6550655>PLEKHG5	0	0	0	0	0	0	0	0	0	0	0	0	0	0	0	0	0	0	0	0	0	0	0	0	0	0	0	0	0	0	0	0	0	0	0	0	0	0	0	0	0	0	0	0	0	0	0	0	0
chr1.6551697-6551762>PLEKHG5	0	0	0	0	0	0	0	0	0	0	0	0	0	0	0	0	0	0	0	0	0	0	0	0	0	0	0	0	0	0	0	0	0	0	0	0	0	0	0	0	0	0	0	0	0	0	0	0	0
chr1.6579505-6580122>PLEKHG5	0	0	0	14	0	3	4	2	0	0	0	0	0	0	0	1	0	0	2	0	0	2	0	3	0	1	0	0	0	0	0	0	0	0	1	0	0	0	0	0	0	0	0	0	0	1	0	0	0
chr1.6581407-6586064>NOL9	206	337.026	137.012	496	141.254	131	429.107	202.033	212.141	184	265	363	189	252.019	198.591	200	95	277.234	963.887	164	236	248	278	189	757	171	99	421.079	245	58	46	529.757	210.001	233	150	94	569.974	13	82	120	21	2	385	360.369	270	284	230	96	361
chr1.6586756-6586890>NOL9	62	1	11	23	16	19	31	10	20	24	14	26	0	21	1	17	2	0	80	30	16	20	18	24	97	20	0	64	46	0	12	39	33	34	16	12	109	3	59	76.001	0	0	18	65	32	0	20	8	29
chr1.6589054-6589232>NOL9	9	1	0	16	26	0	38	18	28	1	20	0	20	8	19	12	0	0	61	5	13	16	11	26	158.662	1	0	0	6	21	8	26	11	9	16	0	0	2	37.0005	0	0	0	34	1	16	0	41	50	64
chr1.6592028-6592140>NOL9	43	0	4	0	8	0	17	0	9	0	9	0	0	2	0	9	0	2	52	6	12	8	2	6	0	5.03066e-043	1	16	6	0	0	35	2	11	2	0	0	0	0	0	0	0	0	0	0	0	0	0	19
chr1.6592523-6592821>NOL9	30.2898	1	29	28	15	40.3066	55	24	23.3502	28	48	34	0	31	44	25	30	0	97.206	35	15	34	4	20	0	21	7	2	30	2	14	14	43	25	10	0	52	4	28	3	0	0	19	17	34	0	26	0	27
chr1.6593340-6593502>NOL9	2	0	15	18	13	33	46	8	18	11	17	0	25	12	16	12	21	14	36.3146	0	2	11	1	24	32	10	100	0	7	7	0	14	10	14	2	8	12	6	0	41	0	0	0	12	5	0	0	0	0
chr1.6601890-6601988>NOL9	13	0	4	11	11	28	28	21	16	1	4	0	21	8	4	4	14	0	29	9	9	7	0	30	0	2	0	0	8	0	0	0	5	7	3	0	0	0	21	0	0	0	34	0	10	0	0	9	0
chr1.6604886-6604983>NOL9	0	0	3	9	7	0	3	36	5	0	14	0	0	6	1	3	0	0	20	16	1	3	0	12	110	4	0	4	1	0	25	25	6	7	2	0	0	0	0	26	0	0	0	0	7	0	0	0	18
chr1.6605105-6605241>NOL9	7	1	2	13	10	14	11	0	9	30	4	39	0	7	1	7	31	0	67	3	6	11	1	23	30	10	48	0	27	0	5	2	7	4	0	1	77	0	7	0	0	2	3	15	7	46	0	0	32
chr1.6609631-6609759>NOL9	11	0	5	9	5	0	38	0	9.28405	30	12	0	19	11	0	4	19	16	53	0	5.08158	6	2	24	0	4	0	52	4	0	4	14	3	0	5	14.0014	30	0	3	0	0	0	20	2	5	1	1	0	7
chr1.6610456-6610676>NOL9	45	0	8	7	11	0	35	8	18	8	15	18	1	37	20	13	0	0	134	24	14	10	10	0	161.608	7	0	17	10	0	0	18	10	35	9	25	2	0	11	17	0	1	0	0	31	0	1	6	48
chr1.6614167-6614659>NOL9	3	0	0	7	4	0	7	0	2	0	8	0	12	9	0	1	0	0	22	0	1	1	1	0	10	0	0	12	4	1	0	2	4	5	30	0	0	0	11	0	0	0	14	12	1	0	0	0	7
chr1.6615338-6615625>TAS1R1	0	0	0	0	0	0	0	0	0	0	0	0	0	0	0	0	0	0	0	0	0	0	0	0	0	0	0	0	0	0	0	0	0	0	0	0	0	0	0	0	0	0	0	0	0	0	0	0	0
chr1.6630969-6631276>TAS1R1	0	0	0	0	0	0	1	0	0	0	0	0	0	0	0	0	0	0	0	0	0	0	0	0	0	0	0	0	0	0	0	0	0	0	0	0	0	0	0	0	0	0	0	0	0	0	0	0	0
chr1.6634691-6635453>TAS1R1	0	0	0	0	0	0	0	0	0	0	0	0	0	0	0	0	0	0	0	0	0	0	0	0	0	0	0	0	1	0	0	0	0	0	0	0	0	0	0	0	0	0	1	0	0	0	0	0	0
chr1.6636475-6636688>TAS1R1	0	0	0	0	0	0	0	0	0	0	0	0	0	0	0	0	0	0	0	0	0	0	0	0	0	0	0	0	0	0	0	0	0	0	0	0	0	0	0	0	0	0	0	1	0	0	0	0	0
chr1.6637010-6637131>TAS1R1	0	0	0	0	0	0	0	0	0	0	0	0	0	0	0	0	0	0	0	0	0	0	0	0	0	0	0	0	0	0	0	0	0	0	0	0	0	0	0	0	0	0	0	0	0	0	0	0	0
chr1.6638713-6639818>TAS1R1	1	0	0	1	0	0	0	0	0	0	0	0	0	0	0	0	0	0	0	0	0	0	0	0	0	0	0	0	0	0	0	0	0	0	0	0	0	0	0	0	0	0	0	0	0	0	0	0	0
chr1.6640051-6640110>ZBTB48	0	0	0	0	0	0	0	0	0	0	0	0	0	0	0	0	0	0	0	0	0	0	0	0	0	0	0	0	0	0	0	0	0	0	0	0	0	0	0	0	0	0	0	0	0	0	0	0	0
chr1.6640601-6641360>ZBTB48	72.2666	50	32	100	27	64	137	18	50	49	59	76	70	31	11	21	27	56	160	13	59	34	29	67	48	45	0	33	49	9	4	26	19	75	47	32	130	6	34	28	0	0	102	89	113	122	55	49	225
chr1.6642118-6642360>ZBTB48	83	0	34	32	20	3	26	0	28	18	16	94	11	7	17	23	1	4	89	22	26	17	28	5	1	18	16	86	33	9	0	18	18	29	32	0	48	0	23	0	0	0	18	22	39	0	0	0	53
chr1.6645979-6646091>ZBTB48	18	0	0	6	0	4	8	7	10	0	5	0	21	3	10	12	2	0	25	0	10	1	0	1	0	1	0	0	0	0	0	12	12	0	4	0	72	0	21	0	1	0	5	15	20	0	62	0	0
chr1.6646755-6646848>ZBTB48	0	0	3	12	0	7	15	5	4	19	18	0	0	3	7	3	0	0	19	0	7	4	38	3	0	8	0	9	2	0	0	0	3	3	8	0	0	0	18	0	0	0	48	8	54	0	1	7	0
chr1.6647265-6647352>ZBTB48	72.6751	0	9	37	22	10	25	37	6	3	16	0	18	3	3	7	1	1	50.5333	1	24	4	38	16	0	13	0	0	9	0	7	12	9	10	16	12	0	0	3	84	0	0	1	0	68	0	0	0	96
chr1.6647538-6647693>ZBTB48	1	0	0	9	4	1	14	8	2	0	10	4	17	6	0	6	0	0	30	0	8	5	0	4	0	4	0	8	9	0	0	2	2	27.8104	32	7	108	1	2	0	0	2	20	0	33	0	38	0	0
chr1.6648120-6648257>ZBTB48	45	0	12	13	12	39	26	0	13	13	22	1	33	5	2	13	18	0	55	4	17	20	0	0	108.014	2	0	17	10	0	15	1	22	23	19	0	3	0	0	0	29	0	18	20	2	0	0	0	37
chr1.6648338-6648503>ZBTB48	29	0	6	13	6	0	14	0	6	36	7	0	24	1	7	2	0	3	15	2	2	2	3	10	0	5	0	18	7	0	0	14	4	41	7	0	0	0	6	4	0	0	31.1409	13	8	0	0	0	10.0236
chr1.6648816-6648905>ZBTB48	15	0	0	0	0	21	12	0	3	0	3	0	20	5	0	0	0	0	6	3	8	1	0	13	0	2	0	0	2	0	0	0	0	0	6	0	0	0	0	0	0	0	0	27.0002	28	0	0	0	17
chr1.6648976-6649341>ZBTB48	83	2	13	28	5	0	18	7	15	35	28.0779	8	0	21	5	7	18	4	60.2027	18	35	18	8	11	73	16	1	8	18	5	2	1	8	24	5	0	20	3	14	0	0	1	1	40	78.8181	0	0	1	73
chr1.6640051-6640131>ZBTB48	0	0	0	0	1	0	3.1572e-022	0	0	0	0	0	0	1	0	0	0	0	1.78788	0	0	0	0	0	0	0	0	0	0	0	0	0	0	0	0	0	0	0	0	0	0	0	0	0	0	0	0	0	0
chr1.6640051-6640197>ZBTB48	0	0	0	2	1.57804e-013	0	10	0	2	0	1	0	0	1.57804e-013	0	1	0	0	2.21212	0	0	0	0	0	0	0	0	0	0	0	0	0	0	0	5	0	0	0	0	0	0	0	0	0	0	0	0	0	0
chr1.6650784-6653719>KLHL21	424	572.43	257.006	976.301	223	399	680.003	305	374	366	389	642.512	505.352	451.01	258	262	673.721	321.154	1055.21	306.358	532	264.001	615.785	258.293	1461.58	188	218	491	381	77	31	588.439	311	439	398	271	1573.42	32	452.001	794.002	57	2	947.65	1133.99	1053.11	263.083	315	282	1468.82
chr1.6655545-6655618>KLHL21	16	0	5	26	3	15	32	6	20	16	8	74.2722	1	17	0	8	20	41	31.3813	2	14	3	9	0	1	7	40	23	12	0	0	0	7	13	18	0	11	2	0	0	0	0	66	12	0	58	4	4	79.3963
chr1.6659107-6659513>KLHL21	96.7205	61	10	49	18	16	43	8	56	70	33.4482	81	26	32	8	26	21	0	111	32	52	24	43	4	1	22	0	26	43	2	5	74	16	67	44	0	66	2	34	33	0	0	147	235	176.655	0	65	0	350.771
chr1.6661857-6662959>KLHL21	37	16	13	54	21	45	64	15	22	6	31	74	44	15	6	16	0	39	65.1011	14	22	21	42	2	22	13	6	2	19	7	0	4	17	80	56	9	13	2	24	99	1	0	130.178	172	146	0	37	6	151.138
chr1.6673756-6674166>PHF13	0	0	0	1	1	0	0	0	0	0	0	0	0	0	0	0	3	0	0	0	0	0	0	0	0	0	0	0	0	0	0	0	0	0	0	0	0	0	1	0	0	0	1	0	1	1	1	0	0
chr1.6676817-6676919>PHF13	0	0	0	0	1	0	11	0	2	5	0	0	0	4	0	0	0	0	4	0	0	3	0	0	0	0	0	0	0	0	0	18	3	0	0	0	0	0	0	0	0	0	0	0	0	0	0	0	0
chr1.6679863-6680398>PHF13	1	0	9	5	1	6	9	9	6	0	6	0	4	4	0	1	0	0	31	16	9	0	1	6	18.0003	6	0	46	1	3	0	4	4	11	7	0	90	0	0	0	0	0	10	14	15	0	17	30	19
chr1.6681471-6684094>PHF13	63	130	64	153.005	52	34	47	96	86.095	76	47	60	112	32	63	27	140.047	31	261.004	17	65	71	78	62	69.0137	37	14	61	50	14	12	96	56	56	24	7	179	0	70	49	1	0	46	68	41	1	85	25	30
chr1.6684925-6685015>THAP3	0	0	0	0	0	0	0	0	0	0	0	0	0	0	0	0	0	0	7	0	0	0	0	0	0	0	0	0	0	0	0	0	0	5	0	0	0	0	0	0	0	0	0	0	0	0	0	0	0
chr1.6685210-6685353>THAP3	0	0	0	0	0	0	0	0	0	0	0	0	0	1	0	0	0	0	2	0	2	0	0	0	0	0	0	0	1	0	0	0	1	0	1	0	0	0	0	0	0	0	0	0	6	0	0	0	1
chr1.6688559-6688752>THAP3	33	1	1	9.00003	0	8	0	9	12	6	5	0	33	1	15	6	0	0	59	0	2	3	16	3	1	1	105	0	17	0	0	1	4	3	11	0	0	0	0	33.0003	35	0	36	0	23	0	0	3	16
chr1.6690348-6690414>THAP3	0	0	0	0.55702	0.371347	0	0	0	0.371347	0	0	0	0	0	0	0	0	0	0.55702	0	0	0	0	0	0	0	0	0	0.185673	0	0	0	0	12	0	0	0	0	0	0	0	0	0	0	0.928366	0	0	0	0
chr1.6692451-6692556>THAP3	14.998	0	6.99908	3.99947	0	0	21.9971	5.99921	1.99974	0.999868	3.99947	0	6.99908	2.9996	0	0	0	15.9979	14.998	5.99921	12.9983	5.99921	22.997	10.9986	119.984	0	0	0	0.999868	0	2.9996	0	0	6.99908	7.99895	0	0	0	0	0	0	0	8.99881	0	0	0	0	0	3.99947
chr1.6692856-6693643>THAP3	4	1	44	26	10	31	50	35	29	15	34	139.799	1	31	3	16	60	7	101	10	32	19	4	5	0	18	0	21	10	14	4	27	23	0	29	0	2	6	0	0	0	1	29	44.3452	31	74	42	36	64
chr1.6690351-6690414>THAP3	0	0	0	5.44298	3.62865	0	0	0	3.62865	0	0	0	0	0	0	0	0	0	5.44298	0	0	0	0	0	0	0	0	0	1.81433	0	0	0	0	0	0	0	0	0	0	0	0	0	0	0	9.07163	0	0	0	0
chr1.6692430-6692556>THAP3	0.00197767	0	0.000922912	0.000527377	0	0	0.00290057	0.000791067	0.000263689	0.000131844	0.000527377	0	0.000922912	0.000395533	0	0	0	0.00210951	0.00197767	0.000791067	0.00171398	0.000791067	0.00303241	0.00145029	0.0158215	0	0	0	0.000131844	0	0.000395533	0	0	0.000922912	0.00105476	0	0	0	0	0	0	0	0.0011866	0	0	0	0	0	0.000527377
chr1.6694080-6695647>THAP3	8	0	2	29	6	0	15	0	16	2	7	1	16	9	0	4	0	0	26	0	14	12	2	20	0	2	0	6	10	0	0	0	1	28	3	5	0	2	6	0	0	0	48	0	11	0	0	0	15
chr1.6694228-6695761>DNAJC11	123	0	56	85	25	66	81	10	31	61	61	111	18	43	60	31	7	0	210	2	46.0009	39	39.1996	23	60	14	1	40	49	20	2	54	29	65	76	7	139.038	10	60	35	18	0	213	75	87.1166	1	1	95	23
chr1.6696177-6696307>DNAJC11	46	0	3	2	9	6	10	0	10	19	9	0	30	8	0	3	0	7	57	4	12	9	0	0	0	2	0	0	16	0	0	6	1	14	1	0	0	0	0	0	0	0	0	9	0	0	0	6	30
chr1.6697258-6697401>DNAJC11	0	1	4	13	1	0	13	2	4	18	16	0	0	7	2	6	40	0	63	5	14	5	3	17	0	8	0	26	11	3	4	14	1	18	0	0	0	5	0	0	0	0	24	0	5	0	37	0	22
chr1.6697507-6697565>DNAJC11	9	1	2	2	0	0	5	0	5	28	0	0	0	3	0	6	0	0	5	0	1	1	0	8	0	1	0	0	2	0	0	0	3	23	2	0	0	0	0	0	0	0	0	0	0	0	87.0879	0	0
chr1.6698355-6698425>DNAJC11	6	0	0	0	4	0	2	3	1	0	5	0	0	0	0	2	0	0	8	0	0	2	3	0	0	0	0	0	2	0	0	0	2	3	0	0	0	0	0	0	0	0	0	0	6	0	0	2	1
chr1.6699962-6700118>DNAJC11	1	0	0	29	0	0	22	0	4	1	5	0	0	0	0	1	0	0	33	15	26	4	0	13	0	8	0	0	2	7	0	0	3	29	9	0	40	0	0	0	0	0	1	14	19	0	0	0	0
chr1.6704618-6704735>DNAJC11	0	0	3	6	6	2	4	0	2	0	8	0	0	5	0	0	0	22	17	0	4	2	0	0	0	0	0	0	7	0	0	2	1	4	2	1	103	1	0	0	1	0	11	0	2	0	4	0	0
chr1.6705101-6705187>DNAJC11	0	0	11	0	0	0	8	0	8	0	14	5	0	7	0	1	0	0	22	0	2.02022	1	0	0	0	1	0	0	0	6	0	0	12	0	6	0	0	8	64	0	0	0	33	0	11	0	0	0	19
chr1.6705849-6706039>DNAJC11	63	2	11	38	3	15	15	15	19	0	6	0	0	7	0	9	0	0	95	8	11	10	6	0	0	5	0	14	23	0	1	0	7	14	5	0	0	0	8	0	0	0	69	0	30	0	0	0	39
chr1.6711589-6711663>DNAJC11	0	0	0	4	0	0	3	13	0	0	1	0	0	2	0	0	0	1	27	0	2	6	0	0	0	0	0	0	2	0	0	0	2	0	8	0	0	0	0	0	0	0	0	31	13	0	0	2	22
chr1.6712889-6713012>DNAJC11	18	1	0	7	4	0	2	0	1	27	6	28	0	5	3	3	0	0	9	1	5	0	13	6	0	0	0	0	6	0	0	0	2	17	5	0	0	0	0	0	0	0	8	12	7	0	0	0	11
chr1.6713971-6714100>DNAJC11	0	0	6	8	0	0	14	0	6	27	7	0	0	1	2	1	0	31	21	20	3	5	1	4	0	0	0	0	5	0	9	0	1	6	3	0	0	0	17	0	0	0	24	30	2	0	0	0	0
chr1.6727769-6727871>DNAJC11	6	0	0	0	2	0	15	2	0	0	2	0	0	0	0	2	0	0	12	0	0	1	0	0	0	0	0	4	0	0	0	0	4	5	4	0	0	0	0	0	0	0	0	3	0	0	0	0	1
chr1.6738454-6738528>DNAJC11	5	0	0	0	1	1	3	0	7	0	1	41	0	0	0	0	0	0	2	0	3	1	0	0	0	0	0	0	0	0	0	0	2	0	3	0	0	0	0	0	0	0	0	0	5	0	0	0	5
chr1.6740968-6741098>DNAJC11	36	41	2	7	11	1	28	7	7	0	24	0	0	5	7	4	23	0	35	0	21	11	0	0	0	1	0	0	5	1	11	0	2	23	16	0	0	0	2	0	0	0	0	50	15	0	0	11	10
chr1.6761789-6761967>DNAJC11	5	1	2	0	0	7	6	0	7	0	3	0	0	1	4	3	0	0	24	4	1	2	0	0	0	4	0	0	0	0	0	23	0	21	0	0	50	0	0	15	0	0	0	19	6	0	0	0	0
chr1.6784805-6784911>LOC100505887	0	0	0	0	0	0	0	0	0	0	0	0	0	0	0	0	0	0	0	0	0	0	0	0	0	0	0	0	0	0	0	0	0	0	0	0	0	0	0	0	0	0	0	0	0	0	0	0	0
chr1.6789780-6790073>LOC100505887	0	0	0	0	0	0	0	0	0	0	0	1	0	0	0	0	0	0	0	0	0	0	0	0	0	0	0	0	0	0	0	0	0	0	0	0	0	0	0	0	0	0	0	0	0	0	0	0	0
chr1.6787587-6787673>LOC100505887	0	0	0	0	0	0	0	0	0	0	0	0	0	0	0	0	0	0	0	0	0	0	0	0	0	0	0	0	0	0	0	0	0	0	0	0	0	0	0	0	0	0	0	0	0	0	0	0	0
chr1.6845384-6845636>CAMTA1	0	0	4	0	0	0	1	12	3	5	1	0	0	6	0	0	0	0	5	0	0	0	1	21	0	0	0	0	0	1	0	0	0	4	0	0	0	0	0	0	0	0	0	0	2	0	0	6	0
chr1.6880241-6880311>CAMTA1	22	1	9	0	0	0	12	1	0	33	0	0	0	0	0	0	0	0	9	0	2	1	8	0	0	5	0	0	3	0	0	9	1	0	0	0	0	0	0	0	0	0	25	0	0	0	0	0	19
chr1.6885152-6885271>CAMTA1	18	0	1	16	10	11	9	0	5	27	2	0	0	19	11	7	18	0	72	13	14	7	11	20	22	0	0	45	4	0	0	9	6	7	2	14	3	5	29	0	11	0	14	0	4	0	0	0	0
chr1.6931817-6932108>CAMTA1	1.4058	0	3.62183e-027	6	1.08655e-026	0	12	7	3.99987	6	14	0	0	4.21739	0	5	39	0	45.5965	7	13	11.9996	3	0	31	3	0	4	20	8	0	3	4	5	13	0	0	2	5	0	47.7971	0	58	41	16.869	42	0	5	4
chr1.6947714-6948262>CAMTA1	1	16	6	40	21	1	27	13	29	17	19	12	40	6	15	11	4	0	59	9	6	12	12	23	244.261	10	0	37.2334	33	0	1	1	11	8	33	0	0	3	12	0	0	0	11	0	11	0	21	1	22
chr1.7151364-7151432>CAMTA1	0	0	0	0	0	0	0	0	0	0	0	0	0	0	0	0	0	0	0	0	0	0	0	0	0	0	0	0	0	0	0	0	0	0	0	0	0	0	0	0	0	0	0	0	0	0	0	0	0
chr1.7309551-7309687>CAMTA1	0	0	0	0	0	0	0	0	0	0	0	0	0	0	0	0	0	0	0	0	0	0	0	0	0	0	0	0	0	0	0	0	0	0	0	0	0	0	0	0	0	0	0	0	0	0	0	0	0
chr1.7527890-7527962>CAMTA1	0	0	0	0	0	0	0	0	0	0	0	0	0	0	0	0	0	0	0	0	0	0	0	0	0	0	0	0	0	0	0	0	0	0	0	0	0	0	0	0	0	0	0	0	0	0	1	0	0
chr1.7700460-7700614>CAMTA1	24	0	0	0	0	0	0	0	0	0	0	0	0	0	0	0	0	0	0	0	0	0	0	0	0	0	0	0	0	0	0	0	0	0	0	0	0	0	0	0	0	0	0	0	0	0	0	0	0
chr1.7721786-7721927>CAMTA1	0	0	0	0	0	0	0	0	0	0	0	0	0	0	0	0	0	0	0	0	0	0	0	0	0	0	0	0	0	0	0	0	0	0	0	0	0	0	0	0	0	0	0	0	0	0	0	0	0
chr1.7723413-7725260>CAMTA1	0	0	0	0	0	0	0	0	0	0	0	0	0	0	1	0	0	0	0	0	0	0	0	0	0	0	0	0	0	0	0	0	0	0	0	0	1	0	0	0	0	0	0	1	1	1	1	0	0
chr1.7730971-7731098>CAMTA1	0	0	0	0	0	0	0	0	0	0	0	0	0	0	0	0	0	0	0	0	0	0	0	0	0	0	0	0	0	0	0	0	0	0	0	0	0	0	0	0	0	0	10	0	0	0	0	0	0
chr1.7737659-7737794>CAMTA1	0	0	0	0	0	0	0	0	1	0	0	0	0	0	0	0	0	0	0	0	1	0	0	0	0	0	0	0	0	0	0	0	0	0	0	0	0	0	0	0	0	0	0	0	0	0	0	0	0
chr1.7792508-7792660>CAMTA1	0	0	0	0	0	0	0	0	0	0	0	0	0	0	0	0	0	0	0	0	1	0	0	0	0	0	0	0	3	0	0	0	0	0	0	0	0	0	0	0	0	0	0	0	2	0	0	0	0
chr1.7796404-7796601>CAMTA1	0	89.0003	1	2	0	0	2	0	4	1	3	0	0	0	0	2	0	0	4	0	0	0	0	2	0	0	0	0	0	0	0	0	0	0	0	9	0	0	0	0	0	0	0	0	0	0	0	0	0
chr1.7796991-7797070>CAMTA1	0	0	0	0	0	0	0	0	2	0	1	0	0	0	4	0	0	0	0	0	0	0	0	0	0	0	0	0	0	0	0	0	0	0	0	0	0	0	0	0	0	0	0	0	0	0	0	0	0
chr1.7797315-7797631>CAMTA1	0	0	0	0	2	0	0	0	2	0	0	0	18	1	0	0	0	0	6	0	8	1	0	8	0	0	0	0	1	0	1	0	5	0	0	0	0	0	0	0	0	0	0	0	0	0	0	0	0
chr1.7798019-7798543>CAMTA1	0	0	0	2	19.0137	7	4	2	3	0	0	0	0	0	10	5	0	0	10	0	3	2	2	14	0	0	2	0	0	0	0	0	0	21	0	0	0	0	0	0	0	0	0	0	0	1	0	0	0
chr1.7804895-7805083>CAMTA1	0	0	0	0	1	0	0	1	0	1	1	0	5	0	0	5	0	0	5	0	0	0	0	0	0	0	0	0	1	0	0	0	0	0	0	0	0	0	0	0	0	0	18	0	0	0	0	0	0
chr1.7805905-7806152>CAMTA1	1	0	0	4	0	14	1	1	5	0	0	0	0	3	1	0	0	0	6	0	3	0	0	4	0	0	0	0	0	0	0	0	1	6	2	0	0	2	0	0	0	0	0	0	0	0	0	4	8
chr1.7807770-7807842>CAMTA1	0	0	0	0	0	0	1	0	2	0	0	0	0	0	0	0	0	0	0	0	0	1	0	7	0	0	0	8	0	0	0	0	1	0	0	0	0	0	0	0	0	0	0	0	0	0	0	0	0
chr1.7811259-7811453>CAMTA1	0	0	0	6	0	0	1	0	2	0	0	0	1	3	0	1	0	0	2	0	2	0	0	0	0	0	0	0	0	0	0	0	1	0	1	0	0	0	17	0	0	0	0	0	0	0	0	0	3
chr1.7812519-7812594>CAMTA1	0	0	0	0	0	0	0	0	0	0	0	0	0	0	0	0	0	0	0	0	0	0	0	0	0	0	0	0	0	0	0	0	4	0	0	0	0	0	0	0	0	0	0	0	0	0	0	0	0
chr1.7815698-7815729>CAMTA1	0	0	0	0	0	0	0	0	0	0	0	0	0	0	0	0	0	0	0	0	0	0	0	0	0	0	0	0	0	0	0	0	0	0	0	0	0	0	0	0	0	0	0	0	0	0	0	0	0
chr1.7826519-7829767>CAMTA1	13.0039	87	19	3	18	9	26	9	31	20	12	34	1	23	10	15	7	37	57.0415	0	17	12	23	42	23	11	50	19	12	0	6	5	26	1	6	9	5	3	12	13	0	2	5	9	8	1	51	0	19
chr1.6931817-6931901>CAMTA1	3.5942	0	1	0	3	0	0	0	0.000132084	0	8.54543e-031	0	0	1.78261	0	4.31199e-009	0	0	0.0138423	0	0	0.000396254	0	0	0	0	0	0	2.28223e-038	0	0	0	0	0	3.19184e-029	0	0	0	0	0	31.2029	0	0	0	1.13105	0	0	0	0
chr1.7831329-7831446>VAMP3	0	0	0	0	0	0	0	0	2	0	5	2	0	0	0	0	0	0	2	0	0	0	0	0	0	0	0	0	0	0	0	0	0	3	0	0	0	0	0	0	0	0	9	0	8	0	0	0	8
chr1.7833502-7833572>VAMP3	0	0	0	1	5	2	7	3	0	0	9	0	0	7	3	8	0	0	1	0	4	5	8	5	0	3	0	0	0	0	0	16	7	19	5	15	47	1	0	0	0	0	0	0	2	0	1	46	32
chr1.7837220-7837379>VAMP3	20	2	4	18	30	7	42	12	16	30	10	0	4	33	0	10	74	19	50	0	28	15	8	24	63	10	32	20.5292	16	3	12	30	10	11	31	10	47	8	23	46	27	0	57	34	4	0	80	62	59
chr1.7838178-7838230>VAMP3	0	0	5	4	4	39	13	3	4	4	9	0	44	17	3	5	0	0	14	50	2	1	2	0	0	3	0	0	2	9	0	0	5	0	3	0	98.0082	0	9	0	0	0	0	0	34	0	0	0	10.5081
chr1.7839686-7841493>VAMP3	198.056	611	355	654.359	215	350	575.448	212	282	552	189	598.646	495	293	113.153	203	513	306	670.495	103	384	201	308	282	491.652	136	100	211	186	110	31	414	215	134	211.597	137.724	1836.32	17	231	46	205	4	395	382.242	312.426	122	363	203	390
chr1.7844489-7844529>PER3	0	0	0	0	0	0	0	0	0	0	0	0	0	0	0	0	0	0	0	0	0	0	0	0	0	0	0	0	0	0	0	0	0	0	0	0	0	0	0	0	0	0	0	0	0	0	0	0	0
chr1.7844714-7845066>PER3	0	0	0	0	0	0	0	0	0	0	1	0	1	0	0	0	0	0	1	0	0	0	0	0	0	1	0	0	0	0	0	0	0	0	0	0	0	0	4	0	0	0	10	4	0	0	0	3	10
chr1.7845501-7845647>PER3	0	2	0	16	10	4	10	12	4	10	7	0	0	6	1	5	0	0	7	13	7	2	0	0	0	0	0	8	1	0	0	0	0	0	1	0	0	0	6	0	0	0	1	0	14	0	0	0	1
chr1.7846781-7846897>PER3	0	0	0	1	0	0	2	0	0	0	0	0	0	6	0	0	0	3	5	0	0	0	8	3	0	0	0	0	0	0	0	0	2	0	0	0	0	0	0	0	0	0	0	0	0	0	0	0	0
chr1.7848105-7848307>PER3	0	0	2	8	0	18	17	8	4	13	10	1	0	0	2	0	32	0	10	12	8	3	4	7	0	3	0	0	3	0	0	0	0	19	0	0	1	0	0	0	0	0	6	0	0	0	0	0	0
chr1.7854017-7854069>PER3	0	0	0	0	0.25788	0	0	0	0	0	0	0	0	0	0	0.103152	0	0	0	0	0	0	0	0	0	0	0	0	0	0	0	0	0	0	0	0	0	0	0	0	0	0	0	0	0	0	0	0	0
chr1.7858585-7858734>PER3	0	0	0	1	0	0	14	0	0	0	0	0	0	3	0	5	0	0	3	0	0	0	0	0	0	0	0	0	2	0	0	23	0	0	1	0	0	0	0	0	0	0	0	0	0	0	0	0	0
chr1.7861173-7861252>PER3	0	0	0	0	6	0	2	0	0	11	0	0	0	0	0	0	0	0	0	19	1	0	0	0	0	0	0	0	0	0	0	0	2	0	0	8	0	0	5	0	0	1	1	9	0	0	0	0	0
chr1.7863107-7863214>PER3	0	0	1	2	0	0	1	0	0	0	0	0	16	4	0	0	0	0	7	0	1	0	0	0	0	0	0	0	0	0	0	38	3	13	1	8	0	0	0	0	0	0	0	17	0	0	0	0	32
chr1.7863752-7863909>PER3	0	0	5	0	0	0	2	8	1	16	3	0	0	2	0	3	0	0	5	0	2	3	1	11	0	0	0	0	3	0	0	1	1	0	0	0	2	0	0	0	0	0	20	0	0	0	0	0	0
chr1.7868953-7869059>PER3	0	0	2	0	0	0	3	0	2	1	0	0	0	1	0	0	0	0	2	0	0	0	0	1	0	0	0	0	0	0	0	0	0	0	0	0	0	0	0	0	0	0	0	0	9	0	0	0	0
chr1.7869953-7870082>PER3	0	0	0	0	2	0	0	0	0	0	0	0	0	0	0	0	0	0	1	0	0	0	1	0	0	0	0	0	0	0	0	0	0	0	0	0	0	0	0	0	0	0	0	0	0	0	0	0	17
chr1.7870498-7870649>PER3	0	0	0	0	0	0	0	0	0.000650236	0	0	0	0	0.00325118	0.00195071	0.000650236	0.0104038	0	0	0	0	0.00260094	0	0	0	0.000650236	0	0	0.00325118	0	0	0	0	0	0	0	0	0	0	0	0	0	0	0.000650236	0.00325118	0	0	0	0
chr1.7879345-7879481>PER3	0	0	0	15	1	0	3	0	4	0	2	0	0	10	1	3	0	0	10	0	2	0	17	6	2	0	104	0	2	0	0	1	4	0	0	0	90.144	0	0	0	13	0	3	0	0	0	0	0	0
chr1.7880175-7880300>PER3	7	0	0	6	1	0	0	4	1	0	2	0	0	4	0	2	0	0	0	0	10	3	0	11	0	0	0	0	9	0	0	18	1	11	9	0	0	0	15	0	0	0	0	0	0	0	0	0	3
chr1.7880527-7880701>PER3	0	0	0	0	0	0	2	0	1	0	0	0	8	9	0	1	0	0	0	0	1	1	0	0	0	0	0	0	3	0	0	0	1	0	0	0	0	0	0	19	0	0	0	1	2	0	0	0	0
chr1.7886540-7886771>PER3	0	0	0	1	1.00015	0	10	0	3	0	4	0	0	0	13	2	0	0	2	0	9	1	0	0	0	2	0	0	0	0	0	0	0	3	0	0	0	1	7	0	0	0	0	0	0	0	0	0	0
chr1.7887178-7887876>PER3	6	0	1	11	0	7	46	0	14	0	6	37	0	10	7	6	0	0	35	0	7	8	5	0	0	0	0	0	15	15	0	0	2	0	14	0	2	2	0	0	0	0	41	55	7	0	0	0	8
chr1.7889897-7890012>PER3	0	0	0	0	1.99943	0	0	0	1.99932	0	0	0	0	0	0	0	0	0	1.99932	0	2.29004e-013	2.99956	0	0	0	1.99962	0	0	0	0	0	0	0.99981	0.99897	6.31609e-012	0	0	0	0	0	0	0	0	0	1.9988	0	0	0	24
chr1.7890066-7890222>PER3	0	0	0	9	3.99922	5	8	0	4.99908	0	0	0	0	1	0	3	0	0	4.99908	0	0	0.9994	8	0	0	1.99948	0	17	1	0	0	0	0.999742	6.9986	1.41849	0	0	0	0	0	0	0	0	0	8.99838	0	0	19	0
chr1.7895822-7896006>PER3	0	0	0	3	0	0	6	0	0	10	4	69	0	3	0	0	0	34	19	0	0	1	1	0	0	3	0	0	0	0	0	18	0	13	4	1	1	0	0	0	0	0	0	0	3	0	0	25	13
chr1.7897059-7897210>PER3	0	1	0	1	0	0	0	0	0	5	1	0	0	1	0	0	0	0	6	1	4	3	0	0	0	2	0	0	1	0	0	35	2	0	1	0	0	0	0	0	0	0	0	0	0	0	0	0	0
chr1.7902732-7905241>PER3	5	31	39	96	25	14	71	27	21	36	34	48	13	70.0219	26	21	18	34	88	37	48	25	18	48	75	39	22	44	51	7	13	52.0236	37	23	34	15	7	1	22	33	1	1	42	26	40	51	76	30	39
chr1.7889894-7890222>PER3	0	0	0	1.37889e-015	0.000525681	7.66049e-016	1.22568e-015	0	0.000624823	0	0	0	0	1.5321e-016	0	4.5963e-016	0	0	0.000624822	0	1.94653	0.000405929	1.22568e-015	0	0	0.000348718	0	2.60457e-015	1.5321e-016	0	0	0	0.000174359	0.000944589	3.73013	0	0	0	0	0	0	0	14.7936	8.56471	0.00109642	0	0	2.91099e-015	1.19286e-021
chr1.7870498-7870628>PER3	0	0	0	0	0	0	0	0	0.99935	0	0	0	0	4.99675	2.99805	0.99935	15.9896	0	0	0	0	3.9974	0	0	0	0.99935	0	0	4.99675	0	0	0	0	0	0	0	0	0	0	0	0	0	0	0.99935	4.99675	0	0	0	0
chr1.7854020-7854069>PER3	0	0	0	0	4.74212	0	0	0	0	0	0	0	0	0	0	1.89685	0	0	0	0	0	0	0	0	0	0	0	0	0	0	0	0	0	0	0	0	0	0	0	0	0	0	0	0	0	0	0	0	0
chr1.7858521-7858734>PER3	0	0	0	2.48614e-008	0	20	3.4806e-007	0	1	0	0	0	0	7.45844e-008	0	1.24307e-007	0	0	7.45844e-008	0	0	0	0	0	0	0	0	0	4.97229e-008	0	0	5.71814e-007	2	0	2.48614e-008	0	0	0	0	0	0	0	0	0	0	0	0	0	0
chr1.7889897-7890222>PER3	0	0	0	2.16303e-015	0.000824625	1.20168e-015	1.9227e-015	0	0.000980145	0	0	0	0	2.40337e-016	0	7.2101e-016	0	0	0.000980145	0	3.05347	0.000636772	1.9227e-015	0	0	0.000547027	0	4.08572e-015	2.40337e-016	0	0	0	0.000273513	0.00148176	5.85138	0	0	0	0	0	0	0	23.2064	13.4353	0.00171993	0	0	4.5664e-015	1.8712e-021
chr1.7907672-7907943>UTS2	0	30	0	0	2	0	5	0	0	15	2	0	0	3	0	0	0	0	35	0	6	10	0	3	0	0	0	39	2	0	0	39.1252	2	0	0	0	0	0	0	0	0	0	1	0	0	0	0	0	0
chr1.7909700-7909744>UTS2	0	0	0	0	0	0	0	0	0	11	0	0	0	0	0	2	0	0	3	0	0	3	0	0	0	0	0	0	0	0	0	0	0	0	0	0	1	0	0	0	0	0	0	0	0	0	0	0	0
chr1.7910872-7910983>UTS2	0	0	0	0	0	0	0	0	0	0	4	0	0	0	0	0	0	0	43.4121	0	6	8	0	0	0	0	0	0	0	0	0	8	1	0	0	0	0	0	0	0	0	0	0	0	0	0	0	0	0
chr1.7912961-7913105>UTS2	0	0	0	0	5	0	0	0	0	0	0	0	0	0	0	0	0	1	5	0	0	2	0	0	0	0	0	0	0	0	0	15	0	0	0	0	0	0	0	0	0	0	0	0	0	0	0	0	0
chr1.7912961-7912984>UTS2	0	0	0	0	0	0	0	0	0	0	0	0	0	0	0	0	0	0	0	0	0	0	0	0	0	0	0	0	0	0	0	0	0	0	0	0	0	0	0	0	0	0	0	0	0	0	0	0	0
chr1.7913367-7913552>UTS2	0	0	2	0	0	0	0	0	0	0	3	0	0	3	0	0	0	0	35	0	0	1	0	0	0	2	0	0	0	0	1	17	0	0	4	0	0	0	0	0	0	0	0	0	0	0	0	0	0
chr1.7975931-7980984>TNFRSF9	136.142	57	12	167	61	263.481	100	144	50	49	37	373.295	42	137	32	61	134.2	104	100	51	83	34.0117	82	104	91	42	0	85.0149	59.0147	27	16	89	111	115	50	55	470.02	4	30	66	10	1	148.128	101	182.168	70	132.011	6	106
chr1.7993222-7993357>TNFRSF9	0	0	0	10	0	0	2	0	0	9	0	93	0	3	0	1	0	5	1	0	3	1	0	7	0	0	0	0	1	0	0	0	4	19	0	0	0	0	0	0	0	0	38	23	0	0	0	0	0
chr1.7995073-7995204>TNFRSF9	6	0	0	4	3	0	0	0	0	0	0	0	0	2	0	8	2	0	7	0	4	1	6	0	0	2	0	0	1	0	0	0	0	0	0	0	84	0	3	37	2	0	0	1	10	0	0	0	0
chr1.7997750-7997817>TNFRSF9	0	0	0	0	0	0	0	0	0	0	0	0	0	4	0	0	0	0	2	0	1	0	0	0	0	0	0	0	0	0	0	0	0	1	3	0	0	0	1	0	0	0	7	0	4	0	38	0	0
chr1.7998253-7998391>TNFRSF9	17	0	0	7	0	7	3	3	8	8	0	56	0	9	0	6	0	39	15	0	2	0	3	0	0	3	0	27	2	0	0	0	3	0	7	17	198	0	2	0	0	0	0	0	2	0	0	0	16
chr1.7998781-7998889>TNFRSF9	2	0	12	4	0	0	2	0	5	0	0	0	0	0	0	2	0	0	1	0	1	0	0	0	0	0	2	0	0	0	0	0	1	13	0	0	0	0	0	0	0	0	33	0	6	0	0	0	0
chr1.7999955-8000139>TNFRSF9	9	0	9	11	13	16	1	0	0	0	2	0	0	16	0	7	0	16	11	0	0	1	3	0	0	0	0	9	3	0	0	0	6	5	4	0	0	9	4	0	0	0	0	0	1	0	0	0	21
chr1.8000844-8000994>TNFRSF9	2	1	0	0	2	13	8	0	4	0	0	0	1	2	0	3	0	0	2	0	2	1	7	0	0	1	0	0	11	0	0	1	17	1	1	11	0	0	0	0	0	0	14	0	1	0	0	0	0
chr1.8003199-8003226>TNFRSF9	0	0	0	0	0	0	0	0	0	0	0	0	0	0	0	0	0	0	0	0	0	0	0	0	0	0	0	0	0	0	0	0	0	0	0	0	0	0	0	0	0	0	0	0	0	0	0	0	0
chr1.8021714-8021796>PARK7	0	0	0	0	0	0	9.72596e-005	0	0	1	3	0	0	0	2	0	0	0	2.58621	0	0	9.72596e-005	0	4	0	0	0	0	0	0	0	0	0	0	5.29809e-009	0	24	0	0	0	0	0	0	0	0	0	0	0	0
chr1.8022823-8022936>PARK7	34	0	19	19	20	8	29	9	20	16	36	30	0	39	7	15	0	105	52	9	36	9	13	12	0	3	0	18	11	0	0	1	27	31	26	1	69	9	7	0	0	0	13	2	24	0	0	31	16
chr1.8025384-8025486>PARK7	48	0	17	41	2	0	17	23	9	14	24	39	0	12	11	8	34	0	73	5	20	11	15	5	35	9	0	4	7	4	0	0	16	29	39	0	37	0	0	10	0	2	6	41	41	0	0	7	11
chr1.8029405-8029465>PARK7	1	0	1	0	2	0	3	23	0	0	13	94	0	0	0	4	0	0	4	0	0	0	3	0	4	0	45	0	0	0	0	3	0	2	0	0	4	0	0	0	0	0	0	11	1	0	0	2	4
chr1.8030954-8031024>PARK7	38	1	14	25	16	10	15	6	16	0	12	0	7	19	0	7	0	0	31	0	15	12	1	0	0	4	0	0	4	0	0	18	10	26	19	8	0	0	10	0	0	0	15	14	17	0	35	19	56
chr1.8037712-8037799>PARK7	26	27	26	81.6017	25	22	29	1	30	1	26	0	17	40	12	7	2	0	88	6	51	16	4	19	42	14	0	20	30.8877	0	21	46	33	52	28	3	0	0	4	0	0	0	33	55	24	0	0	8	63
chr1.8044954-8045343>PARK7	74.1037	53	119.623	238	170	155	152	81	96	289	133	203	171	114	92.6044	82	221	102	273.801	36	138	110.069	159	58	159.206	85	107	150	102	74	27	103	88.4655	80	123	52	221.192	3	61	16	0	0	157	216	203	220	168	145	169
chr1.8021714-8021854>PARK7	13	0	0	0	0	0	1.9999	0	0	4.13624e-012	1.24087e-011	0	0	0	8.27247e-012	0	0	0	2.41379	0	0	1.9999	0	1.65449e-011	0	2	0	0	0	0	0	0	0	0	5	0	9.92698e-011	0	0	0	0	0	0	0	12	0	0	0	0
chr1.8071779-8074457>ERRFI1	10	53	1	29	0	0	15	4	6	19	5	1	2	4	1	5	0	0	12	1	23	9	10	1	0	0	0	0	4	0	0	0	5	0	10	4	0	5	8	0	1	0	26	17.043	13	1	30	2	0
chr1.8075368-8075445>ERRFI1	0	0	0	0	0	0	0	0	0	0	0	0	0	0	0	0	0	0	1	0	0	0	0	0	0	0	0	0	0	0	0	0	0	3	1	0	0	0	0	0	0	0	0	0	0	0	0	0	0
chr1.8075555-8075753>ERRFI1	0	0	0	1	0	0	3	0	0	0	0	0	0	2	0	0	0	0	4	0	0	0	3	0	0	0	0	0	1	0	0	0	0	0	0	0	0	0	0	0	0	0	0	0	19	0	0	0	0
chr1.8086218-8086394>ERRFI1	0	0	0	0	0	0	0	0	0	0	0	0	0	0	0	0	0	0	0	0	0	0	0	0	0	0	0	0	0	0	0	0	0	0	0	0	0	0	0	0	0	0	0	0	0	0	0	0	0
chr1.8268732-8268934>LOC102724539	0	0	0	0	0	0	0	0	0	0	0	0	0	0	0	0	0	0	0	0	0	0	0	0	0	0	0	0	0	0	0	0	0	0	0	0	0	0	0	0	0	0	0	0	0	1	0	0	0
chr1.8270547-8270656>LOC102724539	0	0	0	0	0	0	0	0	0	0	0	0	0	0	1	0	0	0	0	0	0	0	0	0	0	0	0	0	0	0	0	0	0	0	0	0	0	0	0	1	0	0	0	0	0	0	0	0	0
chr1.8274685-8274739>LOC102724539	0	0	0	0	0	0	0	0	0	0	0	0	0	0	0	0	0	0	0	0	0	0	0	0	0	0	0	0	0	0	0	0	0	0	0	0	0	0	0	0	0	0	0	0	0	0	0	0	0
chr1.8275139-8275269>LOC102724539	0	0	1	0	0	0	0	0	0	0	0	0	0	0	0	0	0	0	0	0	0	0	0	0	0	0	0	0	0	0	0	0	0	0	0	0	0	0	0	0	0	0	0	0	0	0	1	0	0
chr1.8378145-8378247>SLC45A1	0	0	0	0	0	0	0	0	0	0	0	0	0	0	0	0	0	0	0	0	0	0	0	0	0	0	0	0	0	0	0	0	0	0	0	0	0	0	0	0	0	0	0	0	0	0	0	0	0
chr1.8384366-8384787>SLC45A1	1	0	0	0	3	1	4	0	1	0	3	0	0	0	2	0	0	0	0	0	0	0	0	0	0	1	0	0	0	0	0	0	3	0	0	0	0	0	0	0	0	0	1	0	0	0	0	0	15
chr1.8385358-8385451>SLC45A1	0	0	0	0	0	0	0	0	0	0	0	0	0	0	0	0	0	0	0	0	0	0	0	0	0	0	0	0	0	0	0	0	0	0	0	0	0	0	0	0	0	0	0	0	0	0	0	0	0
chr1.8385878-8386103>SLC45A1	0	0	0	0	0	0	0	0	1	0	1	0	0	0	0	0	0	0	0	0	0	0	0	0	0	0	0	0	0	0	0	0	0	0	0	0	0	0	0	0	0	0	0	0	1	0	0	0	0
chr1.8390269-8390997>SLC45A1	0	0	0	0	0	0	0	0	1	0	3	0	0	3	0	0	0	0	3	0	0	0	0	0	1	0	0	0	1	0	0	0	0	0	2	0	1	0	0	0	0	0	0	0	0	0	0	0	1
chr1.8395497-8395651>SLC45A1	0	0	0	0	0	0	0	0	0	0	2	0	0	0	0	0	0	0	0	0	0	0	0	0	0	0	0	0	0	0	0	0	0	0	0	0	0	0	0	0	0	0	0	0	0	0	0	0	0
chr1.8397876-8398053>SLC45A1	0	0	0	0	0	0	0	0	0	0	0	0	0	0	0	0	0	0	0	0	0	0	0	0	0	0	0	0	0	0	0	0	0	0	0	0	0	0	0	0	0	0	0	0	0	0	0	0	0
chr1.8399553-8399759>SLC45A1	0	0	0	0	2	0	0	0	0	0	0	0	0	0	0	0	0	0	0	0	0	0	0	0	0	0	0	0	0	0	0	0	0	0	0	0	0	0	2	0	0	0	0	1	0	0	0	0	0
chr1.8403807-8404228>SLC45A1	0	0	0	0	0	0	0	0	0	2	0	0	0	0	0	0	0	22	0	0	1	0	0	0	0	0	0	0	0	0	0	0	0	0	0	0	0	0	0	0	0	0	0	1	0	0	0	0	0
chr1.8412464-8415181>RERE	374	406	512	1213.6	297	437.153	844	576	575	890	331.73	830.257	891.817	429.539	353	287	807.465	347.512	1433.95	390	458	376	508	338.047	946.317	226.211	318.327	358.003	421	149	282	646	397	486.317	237	138	2341.98	48	356	549	136	3	437.833	573.691	659.261	650	666	297	822.797
chr1.8415479-8415660>RERE	8	1	7	12	5	8	17	0	7	4	0	1	9	3	0	5	0	0	29	0	3	0	12	4	0	5	2	0	6	6	0	3	8	0	18	9	18	0	11	78	0	0	31	1	5	0	15	15	4
chr1.8416160-8416307>RERE	6	0	4	1	0	0	2	0	7	0	11	0	0	7	0	3	6	0	11	0	0	6	0	8	0	2	0	0	0	0	0	2	1	0	1	0	34	1	12	0	0	0	0	6	1	0	0	0	27
chr1.8418256-8418977>RERE	71	0	0	20	31	17	95	0	58	42	44	103	67.0002	7	6	18	12	0	78	6.00798	11	18	25	2	0	5	0	5	17	1	0	0	15	53	35	0	43	15	56	77	0	0	17	37	106	0	12	0	121
chr1.8419824-8420047>RERE	12	0	0	0	5	1	11	0	2	3	7	60.3057	1	4	2	3	0	0	11	2	2	1	10	0	0	0	0	0	1	0	32	0	4	2	1	0	123	0	0	0	0	0	1	0	1	0	0	0	2
chr1.8420172-8421551>RERE	190	1	9	66	15	0	166	27	70	49	48	37	50	67	31	29	1	111	165	18	22	41	22	26	0	28	44	67	39	12	23	16	13	47.0538	52	6	175	22	82	122	3	0	156	151	134	0	32	1	132.11
chr1.8421823-8421937>RERE	9	0	0	5	7	8	24	8	10	9	12	0	9	7	0	3	0	0	21	0	6	5	8	3	0	6	0	0	2	0	0	10	1	1	1	0	0	0	2	0	0	0	0	19	4	0	31	0	0
chr1.8422743-8422905>RERE	75	1	1	4	1	20	40	0	33	10	11	0	0	12	0	7	1	0	56	0	12	14	5	0	2	0	0	0	18	10	46	22	4	15	2	0	189	0	0	1	19	0	51	0	35	1	38	12	45
chr1.8424116-8424316>RERE	87	1	1	39	2	38	40	25	21	19	15	0	39	17	17	21	0	0	62	57	27	2	3	5	0	6	50	99	15	0	2	0	7	22	11	1	100.406	8	60	1	0	0	24	14	53	0	0	0	72.6515
chr1.8424806-8424899>RERE	4	0	4	7	2	17	23	0	8	0	0	0	9	1	0	5	1	0	12	8	11	4	0	0	0	2	0	0	1	0	10	0	0	12	4	0	0	0	0	53	0	0	0	47	0	0	0	12	36
chr1.8425872-8426035>RERE	38	0	9	35	12	27	80	15	50	15	18	53	94.0263	16	41	28	41	0	90	26	20	9	27	15	1	5	0	70	20	12	1	25	5	41	9	4	56	6	17	0	0	0	16	38	62.8682	19	23	1	97.6224
chr1.8482787-8482868>RERE	7	0	13	5	19	25	51	12	16	4	9	38	10	11	1	12	12	11	37	0	15	10	25	16	1	4	1	0	9	3	0	21	21	2	1	21	66	0	6	0	1	0	1	0	23	0	53	0	35
chr1.8525985-8526084>RERE	0	1	5	8	8	0	3	6	5	0	5	0	0	3	0	3	26	4	16	0	5	9	0	0	0	1	0	0	0	0	0	5	2	0	0	1	0	0	0	0	0	0	0	0	21	0	0	0	0
chr1.8555123-8555223>RERE	20	45.0003	7	22	2	0	9	0	9	0	9	0	0	4	2	3	0	0	55	3	11	1	8	0	0	6	0	10	17	2	0	8.06987	11	0	6	0	4	0	33	19	0	0	11	8	11	0	0	0	0
chr1.8557465-8557590>RERE	36	1	1	26	14	40	17	0	28	2	23	0	0	21	15	11	0	23	143.005	5	24	21	2	6	0	9	1	30	44	14	12	40	12	3	7	7	0	8	63	1	0	0	0	1	31	0	0	0	38
chr1.8568686-8568735>RERE	0	0	1	0	2	0	0	1	1	0	0	3	0	1	0	1	0	0	11	0	0	3	0	0	0	0	0	48	0	0	0	0	1	0	2	0	0	0	0	0	0	0	0	0	9	0	0	0	0
chr1.8601273-8601378>RERE	0	1	0	13	7	9	16	13	6	0	1	0	15	0	24	13	0	8	38.715	12	3	10	4	8	0	1	0	0	2	0	9	0	7	3	6.00014	0	0	3	5	0	0	0	0	2	18	0	3	0	4
chr1.8616534-8616631>RERE	10	0	0	0	0	17	14	0	13	4	10	87	0	2	14	8	4	0	55	29	9	9	6	10	0	0	0	0	14	7	0	0	11	24	5	0	104.232	0	0	0	0	0	0	31	0	0	0	0	0
chr1.8617477-8617583>RERE	5	0	14	8	7	13	22	5	9	28	9	0	5	8	6	2	6	10	59	0	4	12	1	0	0	9	30	1	16	5	0	24	8	8	8	0	0	0	0	32	0	0	0	0	9	0	0	0	0
chr1.8674620-8674746>RERE	6	0	27	6	7	0	2	0	1	0	4	0	0	0	1	1	0	0	15	0	2	6	0	0	0	0	0	0	17	5	0	0	0	33	2	12	0	7	0	0	0	0	13	8	0	0	0	0	30
chr1.8684369-8684440>RERE	0	0	0	1	0	0	7	0	0	0	1	0	0	0	0	0	0	0	5	0	0	0	0	0	0	0	0	0	2	0	0	0	4	0	1	0	0	0	0	0	0	0	0	0	0	0	0	0	0
chr1.8716032-8716501>RERE	14	0	11	32	26	52	55	3	22	17	19	1	6	34	24	8	9	40	141.449	2	18	10	1	18	19	20	32	14	37	8	0	14	7	91	15	34	31	1	0	0	0	1	9	34	49	0	43.023	24	73
chr1.8877219-8877700>RERE	9	1	0	3	14	0	5	3	2	1	7	0	15	6	44	3	0	9	29	1	11	8	0	0	24	2	24	7	7	1	0	7	2	0	6	1	55.0792	1	1	23	0	0	39	9	6	0	35	0	19
chr1.8483621-8483748>RERE	0	0	0	12	1	0	1	0	1	9	8	0	0	2	0	0	0	0	2	0	0	0	0	0	0	0	0	1	0	0	0	0	0	0	3	0	3	0	0	0	7	0	5	1	7	0	0	0	5
chr1.8852463-8852648>RERE	0	0	0	42	2	0	3	0	5	0	9	0	0	4	0	5	0	0	27	33	0	4	0	0	0	0	0	0	2	7	0	0	2	0	0	0	1	0	3	0	0	0	0	0	1	0	0	0	28
chr1.8484705-8484762>LOC102724552	0	0	0	0	0	0	1	0	2	0	0	0	0	0	0	0	0	0	0	0	1	0	0	0	0	0	0	0	3	0	0	8	0	0	0	0	0	0	0	0	0	0	0	0	4	0	0	0	1
chr1.8488542-8488649>LOC102724552	0	1	0	6	0	0	3	0	1	0	3	0	0	3	0	0	0	0	2	0	0	0	0	0	0	0	0	0	8	0	0	0	0	13	0	0	0	0	0	0	0	0	0	10	7	0	0	0	0
chr1.8489887-8490033>LOC102724552	5	1	0	3	1	7	14	0	3	21	0	0	0	3	0	3	0	0	12	0	1	3	6	2	0	0	0	0	8	0	12	1	5	6	2	0	0	0	0	0	0	0	1	12	0	0	0	0	29
chr1.8494693-8495077>LOC102724552	38	0	4	23	16	0	23	0	12	47	12	4	34	16	1	3	2	0	41	1	14	8	0	8	1	8	0	44	15	2	1	0	7	6	13	0	0	0	41	0	0	0	0	9	28	0	25	0	58
chr1.8554860-8554974>SNORD128	0	86	8	2	4	0	15.28	8	2	3	5	0	0	0	0	1	0	0	9	35	8	8	0	0	0	5	49	7	4	1	0	21	2	0	9	5	141.051	0	27	42	150	0	43	27	4	0	0	6	0
chr1.8921059-8921489>ENO1	549.305	224	128	385.668	202	207	314	109	229.003	221	328	439.59	268	320	82	176	178	192	835.997	124	377.784	235	146	118.266	233.001	136	8	122	203	45	46	220	112	330.921	322	94	670.786	15	85	113	45	1	339.591	586.823	705	236	193.761	172	1123.04
chr1.8922946-8923005>ENO1	0	0	5	9	1	1	1	0	9	9	11	0	0	3	0	0	1	0	21	0	9	8	0	0	0	1	0	6	0	0	0	20	9	25	10	0	0	0	0	0	0	0	22	19	15	0	0	0	44
chr1.8923294-8923403>ENO1	43	2	21	20	14	13	40.0043	26	41	3	46	7	78	23	0	21	0	1	90.641	0	49	40	18.8151	13	20	9	122	0	6	10	2	4	2	64	62	0	77	2	21	60	1	1	208.251	54	80	0	32	7	90
chr1.8923950-8924152>ENO1	796.975	14	301	450.917	227	198	419	104	338.869	384.77	389	203	156.001	257.936	79	193	234.854	38	790.978	59	418.943	306	216.028	179.05	118	200	38	343	225.971	124	45	430.773	186	342	191	67	734.682	45	187	145	2	1	582.056	283.949	459.878	241	258	233.853	504.183
chr1.8925344-8925542>ENO1	302	273	122	318.766	100	151	186.772	84	144	303.915	188.9	251.017	212	151	87	109	212	155	510.414	78	227.08	136	105	82	37	56	76	160.838	156	51	44	233	76	204	201	46	709.484	19	44	3	0	0	601	418.909	513	137	279.528	34	587.63
chr1.8926338-8926561>ENO1	472.561	91	99	278.017	66	188.019	252.007	76	222	186	245.831	32	184	164	71	172	184.763	45	550.229	44	290	185	144	76	773.934	93.5169	286	159	153	22	41	162.262	84	304.728	151	123	611.353	22	113	62	32	0	141	338	266.396	143	46	37	339.494
chr1.8927176-8927310>ENO1	213	146	54	73.5771	80	56	96	18	58	148	114	64	47	43	15	64	59	0	149	9	80	59	73	21	73	24	20	28	106	11	17	51	27	69	69	14	354.468	7	86	17	1	0	192.89	124.622	146.849	87.7387	20	83	186
chr1.8928047-8928117>ENO1	45	2	19	77	22	27	42	10	55	18	74	88	33	65	24	42	42.6098	51	173	55	103	33	31	14	0	26	2	35	20	4	27	64	30	142	28	2	104	0	45	1	2	0	55	89	42.0003	0	4	71	70
chr1.8930511-8931636>ENO1	166.861	43.9998	27.439	135.292	42.2139	76.3394	98.1472	59.0994	74.9296	68.5976	79.151	394.7	51.712	85.4831	44.3246	54.878	32.7158	12.6642	336.656	80.2064	77.0404	70.7083	63.3208	102	86.5385	61.2101	111	24.273	73.8743	39.0478	23.2176	160.413	32.7158	220.567	107.442	33.7711	0	5	22	27	0	0	66.4869	82.317	93.0764	80	194	44.3246	160.413
chr1.8930511-8930570>ENO1	121.181	0.000221591	20.561	14.9047	3.78612	2.99642	98.8528	12.9006	32.0703	26.4024	43.849	100.3	14.288	49.5169	33.6754	33.1219	11.2842	2.33583	61.3442	9.79362	55.9596	21.2917	1.67917	4.60125e-013	49.4615	13.7899	7.79376e-015	44.5682	8.1257	0.952158	2.78236	18.5872	9.28424	28.4325	13.3653	5.22889	156.016	0	0	0	0	0	27.5131	75.683	3.66941e-005	0	0	19.6754	35.9978
chr1.8931950-8932046>ENO1	67	0	38	40	12	14	48	29	38	32	30	0	2	11	0	17	31	0	169.496	0	57	22	13	7	4	12	0	24	14	14	4	6	9	36	45	13	7	0	4	0	0	0	43	70	34	69	0	4	41
chr1.8934883-8934977>ENO1	95	1	40	79	46	57.1146	66.6351	39	38	57	66	146.68	15	58	5	29	49	17	126	41	82	14	49	39	0	28	0	103	49	33	4	84	42	79	50	1	335.975	0	3	0	1	0	65	34	32	0	0	20	91
chr1.8938639-8939152>ENO1	202	1	70	87	39	39	100	22	37	67	85	95.0025	79.0003	48	5	55	95	0	153.152	0	47	37	53	37	2	18	0	67	41	31	23	45	11	29	67	11	337.265	3	66	90	0	0	66	64	63	0	0	46	374
chr1.8926561-8926650>MIR6728	0	0	0	0	11	0	1	0	0	0	0	0	0	0	0	1	0	0	2	0	0	0	0	0	0	0	0	0	0	0	0	0	0	0	0	0	0	0	0	0	0	0	0	12	0	0	0	0	2
chr1.8938894-8939020>ENO1-AS1	0	0	0	1	0	0	0	0	0	0	0	0	0	0	0	0	0	0	1	0	0	0	0	0	0	0	0	0	0	0	0	0	0	0	0	0	1	0	0	0	0	0	0	3	0	0	0	0	7
chr1.8939624-8939944>ENO1-AS1	0	0	0	0	0	2	10	0	0	0	3	0	0	0	0	1	0	0	23	0	0	5	0	0	0	0	0	0	2	0	0	0	0	0	5	0	0	0	0	0	0	0	0	0	1	0	0	0	13
chr1.9005893-9006025>CA6	0	0	0	0	0	0	0	0	0	0	0	1	0	0	5	0	0	0	0	0	0	0	0	0	0	0	0	0	0	0	0	0	0	0	0	0	0	0	0	0	0	0	0	0	0	0	0	0	0
chr1.9009322-9009502>CA6	0	0	0	0	0	0	0	0	0	0	0	0	0	0	0	0	0	0	0	0	0	0	0	0	0	0	0	0	0	0	0	0	0	0	0	0	0	0	0	0	0	0	0	0	0	0	0	0	0
chr1.9017196-9017345>CA6	0	0	0	0	0	0	0	0	0	0	0	0	0	0	0	0	0	0	0	0	0	0	0	0	0	0	0	0	3	0	0	0	0	1	0	0	0	0	0	0	0	0	0	0	0	0	0	0	0
chr1.9018969-9019062>CA6	0	0	0	0	0	0	0	0	0	0	0	0	0	2	0	0	0	0	0	2	0	0	0	0	0	0	0	0	0	0	0	0	0	0	0	0	0	0	0	0	0	0	0	0	0	0	0	0	0
chr1.9022646-9022716>CA6	0	0	0	0	0	0	0	0	0	0	0	0	0	0	0	0	0	0	0	0	0	0	0	0	0	0	0	0	2	0	0	0	0	0	0	0	0	0	0	0	0	0	0	1	0	0	0	0	0
chr1.9027718-9027876>CA6	0	0	0	0	0	17	0	0	0	0	0	0	0	2	0	0	0	0	0	0	0	0	1	0	0	0	0	0	1	0	0	0	0	0	0	0	0	0	0	0	0	0	0	0	0	0	0	1	0
chr1.9030926-9031041>CA6	0	0	0	0	0	0	0	0	0	0	4	0	0	0	0	0	0	0	0	0	0	0	0	0	0	0	0	0	0	10	0	0	0	2	0	0	0	0	0	0	0	0	0	0	0	0	0	0	0
chr1.9034681-9035149>CA6	0	1	0	0	8	0	0	0	0	9	0	0	0	0	1	1	0	0	16	0	0	7	0	0	0	0	0	0	1	0	0	0	0	11	1	0	2	0	0	0	0	0	0	0	6	0	0	0	7
chr1.9034406-9034504>CA6	0	0	0	0	0	0	0	0	0	0	1	0	0	0	0	0	0	0	0	0	0	0	0	0	0	0	0	0	1	0	0	0	0	0	0	0	0	0	0	0	0	0	0	0	0	0	0	0	0
chr1.9063359-9063578>SLC2A7	0	0	0	0	0	0	0	0	0	0	0	0	0	0	0	0	0	0	0	0	0	0	0	0	0	0	0	0	0	0	0	0	0	0	0	0	0	0	0	0	0	0	0	0	0	0	0	0	0
chr1.9064811-9064939>SLC2A7	0	0	0	0	0	0	0	0	0	0	0	0	0	0	0	0	0	0	1	0	0	0	0	0	0	0	0	0	0	0	0	0	0	0	0	0	0	0	0	0	0	0	1	0	0	0	0	0	0
chr1.9067369-9067445>SLC2A7	0	0	0	0	0	0	0	0	0	0	0	0	0	0	0	0	0	0	0	0	0	0	0	0	0	0	0	0	0	0	0	0	0	0	0	0	0	0	0	0	0	0	0	0	0	0	0	0	0
chr1.9070202-9070304>SLC2A7	0	0	0	0	0	0	0	0	0	0	0	0	0	0	0	0	0	0	0	0	0	0	0	0	0	0	0	0	0	0	0	0	0	0	0	0	0	0	0	0	0	0	0	0	0	0	0	0	0
chr1.9073584-9073695>SLC2A7	0	0	0	1	0	0	0	0	0	0	0	0	0	0	0	0	0	0	0	0	0	0	0	0	0	0	0	0	0	0	0	0	0	0	0	0	0	0	0	0	0	0	0	0	0	0	0	0	0
chr1.9074740-9074928>SLC2A7	0	0	0	1	0	0	0	0	0	0	0	0	0	0	0	0	0	0	0	0	0	0	0	0	0	0	0	0	0	0	0	0	0	0	0	0	0	0	0	0	0	0	0	0	0	0	0	0	0
chr1.9075176-9075302>SLC2A7	0	0	0	0	0	0	0	0	0	0	0	0	0	0	0	0	0	0	0	0	0	0	0	0	0	0	0	0	0	0	0	0	0	0	0	0	0	0	0	0	0	0	0	0	0	0	0	0	0
chr1.9078282-9078435>SLC2A7	0	0	0	0	0	0	0	0	0	0	0	0	0	0	0	0	0	0	0	0	0	0	0	0	0	0	0	0	0	0	0	0	0	0	0	0	0	0	0	0	0	0	0	0	0	0	0	0	0
chr1.9079268-9079393>SLC2A7	0	0	0	0	0	0	0	0	0	0	0	0	0	0	0	0	0	0	0	0	0	0	0	0	0	0	0	0	0	0	0	0	0	0	0	0	0	0	0	0	0	0	0	0	0	0	0	0	0
chr1.9082977-9083138>SLC2A7	0	0	0	0	0	0	0	0	0	0	0	0	0	0	0	0	0	0	0	0	0	0	0	0	0	0	0	0	0	0	0	0	0	0	0	0	0	0	0	0	0	0	0	0	0	0	0	0	0
chr1.9085035-9085134>SLC2A7	0	0	0	0	0	0	0	0	0	0	0	0	0	0	0	0	0	0	0	0	0	0	0	0	0	0	0	0	0	0	0	0	0	0	0	0	0	0	0	0	0	0	0	0	0	0	0	0	0
chr1.9086354-9086405>SLC2A7	0	0	0	0	0	0	0	0	0	0	0	0	0	0	0	1	0	0	0	0	0	0	0	0	0	0	0	0	0	0	0	0	0	0	0	0	0	0	0	0	0	0	0	0	0	0	0	0	0
chr1.9097005-9097849>SLC2A5	0	0	0	39	8	0	12	13	7	13	3	1	29	2	0	3	0	0	81	13	16	11	0	0	0	2	0	7	15	0	0	17	8	0	7	0	104	0	17	0	0	0	7	9	12	0	0	0	22
chr1.9097956-9098084>SLC2A5	0	0	0	0	0	0	4	0	0	0	1	0	0	0	0	0	0	0	0	0	0	0	0	0	0	0	0	0	0	0	0	0	0	0	0	0	0	0	0	0	0	0	0	0	0	0	0	0	0
chr1.9098490-9098566>SLC2A5	0	0	0	0	0	0	0	0	0	0	0	0	0	0	0	0	0	0	0	0	0	0	0	1	0	0	0	0	0	0	0	0	0	0	0	0	0	0	0	0	0	0	0	0	0	0	0	0	0
chr1.9098887-9098989>SLC2A5	0	0	0	3	0	0	0	0	0	0	0	0	0	2	0	0	0	0	10	0	0	0	0	0	0	0	0	0	0	0	0	1	0	0	0	0	0	0	0	0	0	0	0	0	0	0	0	0	0
chr1.9099611-9099722>SLC2A5	0	0	0	0	0	0	0	0	0	0	0	0	0	0	0	0	0	0	0	0	0	0	0	0	0	0	0	0	0	0	0	0	0	1	0	0	0	0	0	0	0	0	0	1	0	0	0	0	1
chr1.9099859-9100047>SLC2A5	0	0	0	3	0	0	0	0	0	0	1	0	0	4	0	1	0	0	2	0	0	0	0	0	0	0	0	0	0	0	0	0	0	0	1	0	0	0	0	0	0	0	10	0	10	0	0	0	0
chr1.9100123-9100249>SLC2A5	0	0	0	0	0	0	1	0	0	0	0	0	0	0	0	0	0	0	2	0	0	0	0	0	0	0	0	0	0	0	0	0	3	0	3	0	0	0	0	0	0	0	0	2	0	0	0	0	6.00002
chr1.9101844-9101997>SLC2A5	0	0	1	0	1	0	0	0	0.633093	0	1	0	0	0	0	0	0	0	0	0	3	0	0	0	0	0	0	0	0	0	0	0	1	0	0	0	0	0	0	0	0	0	0	0	0	0	0	0	0.633093
chr1.9107669-9107794>SLC2A5	0	0	0	1	0	0	0	0	2	0	2	0	0	0	0	0	0	0	3	0	0	1	0	0	0	0	0	0	0	0	0	0	0	0	0	0	0	0	0	0	0	0	0	0	0	0	0	2	13.1595
chr1.9117507-9117668>SLC2A5	5	0	0	0	0	0	0	0	0	1	0	0	0	0	0	3	0	0	2	0	7	1	0	0	0	4	0	0	11	0	0	3	0	1	0	0	0	0	0	0	0	0	0	0	0	0	0	0	0
chr1.9118211-9118310>SLC2A5	0	0	0	0	0	0	0	0	1	0	0	0	0	0	0	4	0	0	19.0574	0	1	0	5	0	0	0	0	0	0	0	0	0	2	0	1	0	0	0	0	0	0	0	0	0	0	0	0	0	25
chr1.9129563-9129888>SLC2A5	0	0	0	0	0	0	0	0	0	0	0	0	0	0	0	4	0	0	8	0	0	0	0	0	0	0	0	0	0	0	0	0	0	0	6	0	0	0	0	0	0	0	0	0	0	0	0	0	0
chr1.9101427-9101997>SLC2A5	0	0	1.02804e-028	1	1.02804e-028	0	0	0	1.36691	14	1.02804e-028	0	0	0	0	0	0	0	11.0102	0	3.08413e-028	0	0	22	16	0	0	0	0	0	0	0	1.02804e-028	0	1	0	0	0	0	0	0	0	1	0	0	0	0	0	1.36691
chr1.9164476-9164694>GPR157	0	0	0	1	7	0	11	0	0	16	0	0	37	4	10	3	0	0	5	0	3	1	0	0	0	1	0	16	2	0	0	0	1	0	7	0	117	0	8	0	1	0	0	0	0	0	0	0	13
chr1.9165545-9165740>GPR157	0	0	0	0	0	0	0	0	0	1	2	0	0	2	0	0	0	0	4	0	0	7	10	0	0	0	0	0	0	0	0	0	0	0	1	0	0	0	0	0	0	0	0	1	0	0	0	0	5
chr1.9171335-9171549>GPR157	11	0	0	0	0	9	8	0	0	0	0	0	0	0	0	2	0	0	3	0	2	1	1	0	0	0	0	0	0	0	0	0	7	20	0	0	0	0	0	0	0	0	0	0	0	0	0	0	0
chr1.9188704-9189230>GPR157	0	0	0	0	0	0	0	1	0	2	4	0	0	0	0	0	0	0	1	0	2	3	0	0	0	2	0	0	0	0	0	0	0	0	1	0	0	0	0	0	0	0	0	21	0	0	0	0	3
chr1.9208070-9211895>MIR34AHG	23	0	3	5	9	0	13	2	2	0	3.08883	0	1	0	5	3	0	0	6	5	17	0	0	1	0	7	0	0	2	6	0	0	3	0	4	0	0	0	0	0	0	0	1	0	1	0	0	0	33
chr1.9242066-9242398>MIR34AHG	0	0	0	0	0	0	0	0	0	0	0	0	0	0	0	0	0	0	0	0	0	0	0	0	0	0	0	0	0	0	0	0	0	0	0	0	0	0	0	0	0	0	2	0	2	0	0	0	0
chr1.9211727-9211837>MIR34A	0	0	0	0	0	0	0	0	0	0	0.911171	0	0	0	0	0	0	0	0	0	0	0	0	0	0	0	0	0	0	0	0	0	0	0	0	0	0	0	0	0	0	0	0	0	0	0	0	0	0
chr1.9242263-9242376>LOC102724571	0	0	0	0	0	0	0	0	0	0	0	0	0	0	0	0	0	0	0	0	0	0	0	0	0	0	0	0	0	0	0	0	0	0	0	0	0	0	0	0	0	0	0	0	1	0	0	0	0
chr1.9243692-9243867>LOC102724571	0	0	0	0	0	0	0	0	1	0	0	0	0	0	0	0	0	0	0	0	1	0	0	0	0	2	0	0	0	0	0	0	0	0	0	0	0	0	0	0	0	0	0	0	0	0	0	0	0
chr1.9251452-9252145>LOC102724571	0	0	0	0	0	0	0	0	0	0	0	0	0	2	0	0	0	0	0	0	0	0	0	0	0	0	0	0	0	0	0	0	0	0	2	0	0	0	0	0	0	0	0	0	0	0	0	0	0
chr1.9294863-9295126>H6PD	1	0	0	1	0	0	8	0	1	0	1	7	11	0	0	0	0	7	4	0	1	0	0	0	0	3	0	0	0	0	9	0	0	0	3	0	0	0	0	16	0	0	2	17.6169	3	1	0	0	6
chr1.9304984-9305621>H6PD	219	1	20	35	11	36	63	12	35	43	72	0	39.6824	32	14	25	50	13	109	0	41	40	14	24	0	14	0	70	58	0	13	41	14	48	40	15	121.128	15	36	0	0	0	95.0159	135	67	141	1	0	120
chr1.9307025-9307143>H6PD	11	1	12	19	4	3.00376	34	15	12	2	6	0	37	3	0	3	0	0	17	0	5	1	12	1	0	1	0	24	12	0	0	16.0765	2	21	5	0	0	0	0	0	0	1	0	37	46	0	0	0	12
chr1.9322118-9322388>H6PD	8	147	0	41.0395	1	13	25	9	12	9	25	0	1	2	24	11	0	44	32	26	18	10	2	3	123.141	1	0	31	7	2	3	15	3	20	7	32	21	4	4	0	0	0	9	38	65	0	0	38	56
chr1.9323568-9331395>H6PD	1599.28	365	422	871.058	330	811.125	1057.46	345	611	753.106	507.705	1086.11	706	435	394	362	452.002	350	1798.35	234.001	760.213	505	566.07	393	1098.64	248.001	275	802.061	708.326	144	153	345	368	856.019	566.204	102	1954.2	68	175	333.013	18	5	1397.14	1035.81	1099.67	119	363	241	1219.18
chr1.9299903-9300078>H6PD	5	0	2	6	7	17	6	0	6	0	12	0	0	0	1	4	0	0	25	15	11	1	0	18	63	0	0	0	7	0	0	0	1	7	3	0	0	0	2	0	0	0	0	0	9	0	0	0	36
chr1.9352941-9353131>SPSB1	0	0	0	0	0	0	0	0	1	0	0	0	0	0	0	0	0	0	0	0	0	0	0	0	0	0	0	0	0	0	0	0	0	0	1	0	0	0	0	0	0	0	1	0	0	0	0	1	1
chr1.9415802-9416645>SPSB1	0	0	0	1	4	1	11	0	8	0	9	0	0	9	7	2	0	0	20	0	7	10	0	1	32.0011	1	0	3	2	0	0	0	4	7	13	0	0	0	0	0	0	0	11	0	0	0	0	1	37
chr1.9427507-9429591>SPSB1	6	0	0	23	6	0	11	0	7	1	19	64	0	5	0	6	0	1	10	0	3	8	13	2	0	9	56	2	13	0	0	0	0	0	12	0	0	2	7	0	0	0	16	78	8	0	7	12	23
chr1.9485153-9487441>LOC100506022	0	0	0	0	0	1	0	0	0	0	1	0	0	0	0	2	0	0	0	0	1	0	0	0	0	3	0	0	0	0	0	0	3	0	0	0	0	0	0	0	0	0	1	1	2	0	7	0	18.0569
chr1.9488981-9489056>LOC100506022	0	0	0	0	0	0	0	0	0	0	0	0	0	0	0	0	0	0	0	0	0	0	0	0	0	0	0	0	0	0	0	0	0	0	0	0	0	0	0	0	0	0	0	0	0	0	0	0	0
chr1.9488901-9488976>LOC100506022	0	0	0	0	0	0	0	0	0	0	0	0	0	0	0	0	0	0	0	0	0	0	0	0	0	0	0	0	0	0	0	0	0	0	0	0	0	0	0	0	0	0	0	1	0	0	0	0	0
chr1.9599528-9599807>SLC25A33	0	0	0	0	0	0	0	0	0	0	2	0	0	0	0	0	0	0	0	0	0	1	0	0	1	0	0	0	0	0	0	0	0	0	1	0	0	0	0	0	0	0	0	0	0	0	0	0	0
chr1.9613684-9613864>SLC25A33	1	0	10	1	0	0	6	0	2	0	1	0	0	4	0	1	1	0	10	0	7	3	8	0	0	0	0	0	0	0	8	0	3	1	9	0	0	0	0	0	0	0	21	0	34.0002	0	0	13	17
chr1.9627342-9627420>SLC25A33	0	0	0	0	0	0	0	0	0	0	0	0	0	0	0	0	0	0	0	0	0	0	0	0	0	0	0	0	0	0	0	0	0	0	0	0	0	0	0	0	0	0	0	0	0	1	0	0	0
chr1.9630316-9630417>SLC25A33	0	0	0	0	0	0	0	0	0	0	0	0	0	0	0	0	0	0	0	0	0	0	0	0	0	0	0	0	0	0	0	0	0	0	5	0	0	0	0	0	0	0	0	0	0	0	0	0	0
chr1.9633404-9633471>SLC25A33	0	0	0	0	0	0	0	0	0	0	0	0	0	0	0	0	0	0	0	0	0	0	0	0	0	0	0	0	0	0	0	0	0	0	0	0	0	0	0	0	0	0	0	0	0	0	0	1	0
chr1.9640012-9640293>SLC25A33	0	0	0	4	3	0	0	20	0	0	0	56	0	0	0	1	0	0	0	0	0	1	0	0	0	0	0	12	0	0	0	0	0	0	6	0	0	0	0	0	0	0	0	4	14	0	0	0	17
chr1.9642357-9642832>SLC25A33	28.193	0	1	9	11	0	7	10	10	29	7	0	26	5	4	10	40	4	20	0	11	1	7	15	0	4	0	7	10	18	0	20	9	0	16	0	43	0	6	1	0	0	0	0	12	0	0	7	5
chr1.9648932-9649102>TMEM201	0	0	0	0	0	0	0	0	0	0	0	0	0	0	0	0	0	0	0	0	0	0	0	0	2	0	0	0	0	0	0	0	0	0	0	0	0	0	0	0	0	0	0	0	0	1	0	0	0
chr1.9655948-9656069>TMEM201	1	0	0	0	0	0	0	0	0	0	6	0	0	3	0	1	0	0	11	0	0	1	0	0	0	1	0	0	3	0	0	0	0	0	0	0	0	0	0	0	0	0	0	0	0	0	0	0	0
chr1.9656917-9657112>TMEM201	14	0	0	0	0	0	0	0	1	0	3	0	0	0	0	0	0	0	2	0	3	0	0	4	0	0	0	0	0	0	0	0	2	0	0	0	0	0	0	0	0	0	0	0	0	0	0	0	1
chr1.9658507-9658684>TMEM201	2	0	0	0	0	0	0	0	1	0	0	0	0	0	0	1	0	0	18	1	2	1	0	2	0	0	0	0	0	0	0	0	0	0	0	0	0	0	0	0	0	0	0	0	0	0	0	0	0
chr1.9661163-9661513>TMEM201	0	1	0	0	0	0	3	0	3	0	0	0	0	0	0	0	0	0	6	0	0	8	6	10	0	0	0	0	3	0	0	0	3	0	0	0	0	0	0	0	0	0	0	0	8	0	0	0	0
chr1.9662127-9665021>TMEM201	9	0	2	18	9	29	17	42	7	20	4	0	14	5	9	4	0	0	41.9576	51	20	16	26.8959	5	0	9	0	0	16	5.37918	0	10	2	16.1375	3.22751	0	56	0	13	0	0	0	120	0	27	0	0	3	38
chr1.9662127-9662331>TMEM201	0	0	0	0	0	0	0	0	0	0	0	1	0	0	0	0	0	0	1.04238	0	0	0	2.10409	0	0	0	0	0	0	3.62082	0	0	0	0.862454	6.77249	0	0	3	0	19	0	0	0	0	0	0	0	0	0
chr1.9667615-9667848>TMEM201	0	0	0	0	0	0	0	0	0	0	1	0	0	0	0	0	0	0	2	0	2	0	0	0	0	0	0	0	0	0	0	0	0	0	3	0	0	0	0	0	0	0	0	0	0	0	0	0	1
chr1.9669898-9669970>TMEM201	0	1	0	0	0	0	0	0	0	0	0	0	0	0	8	0	0	0	0	0	0	0	0	0	0	0	0	0	0	0	0	0	0	0	0	0	0	0	0	0	0	0	0	0	0	0	0	0	0
chr1.9670564-9670864>TMEM201	0	0	0	1	0	0	1	0	0	0	1	0	0	0	0	0	0	0	2	0	0	5	0	0	1	0	0	0	0	0	0	0	0	1	1	0	0	1	0	0	0	1	0	1	7	0	0	0	0
chr1.9671811-9671949>TMEM201	0	0	0	0	0	0	0	0	0	0	1	0	0	0	0	0	0	0	0	0	0	0	0	0	0	0	0	0	0	0	0	0	0	0	0	0	0	0	0	0	0	0	0	0	0	0	0	0	0
chr1.9673044-9674936>TMEM201	23	1	0	5	1	15	5	27	8	0	13	0	1	4	10	4	0	0	52	0	3	13	14	0	0	4	0	19	17	0	5	39	5	0	8	3	2	1	0	0	0	0	50	1	1	0	1	0	21
chr1.9711790-9711861>PIK3CD	1	0	0	1	0	0	3	0	0	1	2	0	1	0	0	0	0	0	2	0	2	3	1	2	0	0	0	0	0	0	0	4	0	0	0	0	2	0	2	0	0	0	21	0	1	34	0	0	9
chr1.9751525-9751630>PIK3CD	36	11	31	85	25	62	67	55	33	67.4745	15	4	51	24	6	22	26	0	88.5354	10	44	18	55	11	0	7	2	1	11	13	4	27	9	34	27	0	18	0	6	4	1	0	110	42	118	51	22	10	48
chr1.9770482-9770655>PIK3CD	296.573	22	155	172	100	157	208	81	148	112	103	149	209.875	114	68	71	98	16	384.875	19.0026	112.503	81	168	127	25	44	0	280.958	182.844	15	27	148	61.782	154	70	20	649.6	30	151	96	71	2	201.674	228.786	315	20	114	67	287.788
chr1.9775599-9775828>PIK3CD	194	22	60.5494	214.452	83	346	191	111	174	149.172	157.26	144.555	216	77	20	135	204	151	230	40	110	44	170	43	36	70	100.443	113	108	42	13	190	88	161	108	58	414.608	8	82	65	23	0	512.713	344.72	561	72	121	50	381.743
chr1.9775907-9776137>PIK3CD	211	26	32	106	21	12	119	15	45	70	57	57	33	48.4661	13	30	29	0	101.228	0	32	30	27	22.029	0	28	0	25	50	4	7	45	24	49	62	3	9	0	35	28	0	0	78	151	213.764	42	46	58	376
chr1.9776498-9776678>PIK3CD	795.282	39	140	150	86	248	187.832	67	139	122	92	24	132	48	51	82	164	97	311.433	32	127.986	75	138	74	435	37	26	114	159.933	25	36	205	63	115.772	83	42	207.02	20	98	87	2	0	154	198	276	28	55	27	377
chr1.9777017-9777167>PIK3CD	326.471	61	31	147.703	24	88	155.831	49	139	132	63	75.6017	71	31	20	59	56.4211	58.5558	279.179	24	86	61	77	25	0	26	0	45	96	8	2	25	14	129	68	28	214.561	15	114	25	2	0	162	156	289.631	113	20	15	370.166
chr1.9777595-9777685>PIK3CD	17	3	9	37	26	80	68	14	40	5	26	11	37	17	13	24	25	18	75	18	27	33	21	4	0	15	0	0	21	31	10	16.0001	12	36	33	0	105.005	0	2	90	0	0	77.6633	191	60	45	54	4	71
chr1.9778752-9778974>PIK3CD	425.465	3	46	82.5261	25	92	159	57	70	87	105	269.114	84	68	33	60	62	3	185	41	58	52	55	57	135.786	57	50	80	106	10	17	45	28	101	55	38	136.598	4	63	104	7	1	165	185	245	1	67.8308	69	285.23
chr1.9779979-9780076>PIK3CD	119	0	66	197	64	98	149	70	124	137	68	52	90	72	82	59	30	0	162	126.771	67	45.6976	47	10	224.005	62.5585	0	99	37	6	13	27	24	52	30	35	201.018	27	72	289.972	1	0	104	102.005	162	75	27	7	165
chr1.9780170-9780301>PIK3CD	35	106	56	57	87	178	103	54	43	56	112	68	104	64	39	35	113	55	78	27	24	44	114	67	0	25	1	89	65	20	16	132	57	57.134	59	11	521.547	4	39	85	42	0	130	110	196.997	0	14	11	153
chr1.9780669-9780720>PIK3CD	6	0	4	2	0	0	2	3	0	0	13	0	0	0	0	1	0	0	7	0	0	0	0	0	0	4	0	0	0	0	15	0	0	0	4	24	0	0	0	0	0	0	6	0	11	0	0	0	3
chr1.9780800-9780968>PIK3CD	104	2	69	37	25	36	69	19	48	20	61	6	4	20.7586	1	18	30	0	99	8	42	22	31	40	0	3	38	102	29	0	3	36	29	57	26	18	106.002	4	6	0	0	0	119	69	129	0	22	1	181
chr1.9781185-9781307>PIK3CD	105	0	14	101	23	63	62.4887	38	57	96	36	30	149	25	20	15	82.0114	0	137	30	48	30	32	59	1	31	4	72	43	7	9	38	28	37	55.8887	0	0	5	27	58	12	0	213	152.283	192	154	1	1	276
chr1.9781502-9781646>PIK3CD	86	1	40	119	38	36	72	30	41	58	45	42	123	38	7	29	86	6	128.785	20	29	38	33	1	0	16	1	97	39	1	0	31	56	51	34	11	76	4	14	0	40	2	52.4878	41.1469	168	0	35	15	151
chr1.9781819-9781919>PIK3CD	62	0	7	57	11	27	28	6	21	28	16	69	48	17	4	5	34	0	35	3	14	12	24	4	84.0022	4	0	4	13	0	0	13	10	13	36	6	81	6	4	0	9	0	30	38	40	122	3	0	53
chr1.9782033-9782212>PIK3CD	336	98.6509	120	253.848	88	154.014	145	107	141	42	105	59	197	106	70	98	112	0	274.925	66	126.684	95	194	56	257.709	55	63	43.7193	195.955	18	33	149	74	145	74.4997	77	364.254	26	81	258	2	2	247	210	285	159	89	38	399.001
chr1.9782302-9782415>PIK3CD	85	0	31	35	9	55	54	39	49	2	32	78	44	28	15	33	3	3	87.8001	36	29	23	26	24	11	24	0	28	40	4	0	10	41	52	41	21	4	5	2	0	0	0	74	68.7985	197	9	0	41	114.11
chr1.9782586-9782665>PIK3CD	54	0	24	18	16	58	19	23	36	9	28	0	12	22	17	6	72	0	62	13	17	20	26	0	0	0	0	0	7	6	1	6	13	69	11	4	0	0	12	0	0	0	99	52	55	1	0	52	42
chr1.9783183-9783351>PIK3CD	253.706	1	72	204	55	64	199	46	179	207	69	141	78	104	98	71	49	11	351.728	60	108	72	125	15.0095	0	50	2	24	80	1	0	46	68	94	85	35	248.088	11	45	1	1	0	189.34	243	263	39	103	50	322
chr1.9784027-9784151>PIK3CD	36	2	40	114	38	83	97	17.0031	73	48	76	164.503	23	43	12	49	74	69	89	28	38	40	19	20	0	11	47	20	69	9	45	39	52	69	40	11	321.011	9	39	1	0	0	139	195.86	176	117	14	74	200
chr1.9784334-9784480>PIK3CD	150	22	80	173	26	159	191.399	20	114	114	81	19	172	107	78	55	88.1794	20	315.004	51	125	58	89	29	39	41	59	127	108	33	18	126	51	119	39	14	492.012	16	72	27	1	2	179	170	124	0	166	15	86
chr1.9784862-9784995>PIK3CD	57.1801	0	20	7	11	0	12	10	11	1	13	0	3	11	10	16	0	0	51.1139	0	15	4	5	15	0	0	0	30	4	15	1	15	2	8	28	0	0	1	5	0	0	0	87	83	58.2433	0	7	0	50
chr1.9786967-9789173>PIK3CD	1315.05	272	459	1706.18	532.766	940	1485.36	564.918	965.177	848.16	879	1193.8	1213.51	1044.99	401.79	663.794	1076.75	358	2387.33	644	985.929	594.001	733	406	1626.47	423	593	690.68	722	196	213	794	480	951.978	650	106	3284.9	105	617.506	465.002	65	2	1530	1521.39	1823.22	910	611	450	2118.11
chr1.9712668-9714102>PIK3CD-AS1	23	0	0	9	3	0	37	2	15	12	8	0	15	21	0	8	0	0	41	8	9	7	8	0	0	1	0	0	14	0	14	7	2	14	6	0	0	0	29	0	0	0	4	16	12	0	0	0	23
chr1.9714256-9714645>PIK3CD-AS1	17	0	3	0	0	34	5	0	13	0	0	0	0	4	0	0	0	0	3	0	0	3	0	0	0	0	0	0	0	0	0	0	1	0	0	0	0	0	0	0	0	0	0	20	10	0	0	0	30
chr1.9732484-9732778>PIK3CD-AS2	0	0	0	0	0	0	0	0	0	0	0	0	0	0	0	0	0	0	0	0	0	0	0	1	0	0	0	0	0	0	0	0	0	0	0	0	2	0	0	0	0	0	0	0	1	0	0	0	0
chr1.9740770-9741194>PIK3CD-AS2	0	0	0	0	0	0	0	0	1.95371e-008	0	0	0	0	0	0	9.76853e-009	0	0	0	0	0	9.76853e-009	0	0	0	0	0	0	9.76853e-009	0	0	0	0	0	0	0	0	0	0	0	0	0	1.17223e-007	0	0	0	0	0	0
chr1.9747393-9747633>PIK3CD-AS2	0	0	0	0	0	0	0	0	0	0	1	0	0	0	0	0	0	0	0	0	0	0	0	0	0	0	0	0	0	0	0	0	0	4	0	0	1	0	0	0	0	0	0	9	1	0	0	0	0
chr1.9740903-9741194>PIK3CD-AS2	0	0	0	0	0	0	0	0	2	0	0	0	0	0	0	1	0	0	0	0	0	1	0	0	0	0	0	0	1	0	0	0	0	0	0	0	0	0	0	0	0	0	12	0	0	0	0	0	0
chr1.9789079-9790764>CLSTN1	203	11	33	145	103	141	212.179	77	112	88	119	402.424	132	63	98	78	136	133	466.26	80	109	110	65	56	54	74	64.1357	201	121	31	57	198.402	66.0751	242.578	69	26	221	24	62	279	0	0	107	109	80	113	90	107	188.148
chr1.9791264-9791449>CLSTN1	89	0	12	26	37	1	37	25	24	30	36	0	8	10	8	9	0	0	49	43	19	12	3	11	0	7	29	45	26	11	0	27	8	43	3	0	46	0	0	0	1	0	35.1839	15	19	0	0	0	21
chr1.9791819-9791955>CLSTN1	1	0	2	0	14	0	8	7	22	13	11	0	0	1	0	5	0	0	28	0	6	5	2	11	0	4	0	2	9	3	13	0	15	9	2	0	0	6	2	0	0	0	0	0	9	0	0	11	57
chr1.9793459-9793605>CLSTN1	13	0	17	34	19	19.2785	37	4	19	40	15	1	0	12	5	19	1	0	53.5256	3	21	7	28	3	0	5	14	22	21	4	0	22	6	21	3	0	148.742	0	35	0	1	0	0	17	8	0	28	11	38
chr1.9794030-9794201>CLSTN1	65	0	2	10	1	7	22	0	9	0	14	0	16	8	0	6	1	4	65	0	8	10	6	3	0	6	0	27	15	0	10	22	6	21	2	0	0	0	0	0	0	0	24	0	0	69	0	0	23
chr1.9795006-9795233>CLSTN1	9	37	10	18	9	0	20	0	24	53	26	83	43	1	8	16	36	0	77	13	14	12	23	0	0	6	0	20	17	5	24	28	4	28	1	5	41	0	0	0	0	0	6	19	42.6978	90	0	8	30
chr1.9795525-9795674>CLSTN1	22	1	5	29	10	19	32	6	39	4	13	0	0	11	0	11	0	0	55	5	23	18	24	6	64	11	0	10	16	5	1	26	21	15	16	0	47	8	0	27	0	0	18	43.2027	37	12	71.0111	1	24
chr1.9795943-9796101>CLSTN1	57	0	20	38	8	11	41	2	22	11	15	0	9	27	29	7	0	0	54.1633	27	14	18	12	10	0	12	0	60	9	0	0	0	16	66	2	0	3	0	20	0	0	0	0	17	1	80.0005	1	0	7
chr1.9797556-9797613>CLSTN1	0	0	0	6	2	0	0	1	0	0	0	0	0	4	0	1	0	0	0	0	0	0	0	7	0	0	0	0	0	0	0	0	0	0	0	0	0	0	0	0	0	0	0	0	0	0	0	0	0
chr1.9801152-9801315>CLSTN1	4	1	11	38	7	106	52	65	21	78	53	0	47	20	2	22	27	25	56.4896	18	26	19	56	8	299	26	0	29	19	51	18	83	29	9	19	0	305.3	1	79.7968	26	1	1	0	19	6	0	0	37	29
chr1.9803942-9804064>CLSTN1	0	0	0	36	5	40	19	0	2	0	3	1	0	6	0	9	1	0	16	0	5	1	7	0	0	0	0	0	5	9	0	2	9	0	0	0	0	0	13	0	0	0	27	6	10	49	0	4	17
chr1.9804453-9804702>CLSTN1	36	1	0	4	3	20	18	12	8	17	15	29	14	4	0	5	0	0	49	0	25	19	22	13	10	14	0	30.22	2	1	2	18	8	20	13	0	50.3825	4	0	17	0	0	10	39	18	0	0	0	37
chr1.9809519-9809705>CLSTN1	10	1	0	18	7	0	8	4	20	35	29	34	0	2	1	5	0	0	58	0	26	16	21	1	0	11	150	6	7	0	0	15	6	11	9	0	0	5	0	0	0	0	0	30	20	0	0	17	0
chr1.9809822-9809972>CLSTN1	43	0	17	27	15	7	21	0	12	8	23	29	12	31	19	12	1	88	85	0	31	15	6	10	0	2	85	60.1672	7	0	0	23	15	74	17	0	88.3519	1	10	0	0	0	0	42	23	0	14	11.3807	19
chr1.9811531-9811740>CLSTN1	77	60.6222	7	37	13	40	57	15	56	10	15	134	13	17	10	15	28	37	132	14	52	22	34	25	130	7	0	66	24	0	1	41	25	54	8	4	221.001	0	62	0	0	0	40	1	35	23	23	28	42
chr1.9815172-9815368>CLSTN1	88	1	17	34	9	55	43	21	43	0	38	298.747	6	27	23	26	41	11	154	11	59	45	19	38	85	19	23	29	42	16	16	5	23	55	9	0	264.286	3	3	0	1	0	34	43	29	0	60	32	38
chr1.9816539-9816569>CLSTN1	0	0	0	0	0	0	0	0	0	0	0	0	0	0	0	0	0	0	0	0	0	0	0	0	0	0	0	0	0	0	0	0	0	0	0	0	0	0	0	0	0	0	0	0	0	0	0	0	0
chr1.9833330-9833453>CLSTN1	63	1	16	37.552	11	27.0602	50	0	51	50	27	0	27	23	2	21	0	0	102	9	31	21	6	10	0	5	0	58	18	15	0	16	9	69	13	0	1	2	4	0	0	0	75	60	46	0	0	5	50
chr1.9883701-9884585>CLSTN1	0	0	0	0	1	0	4	0	4	0	1	0	0	2	7	1	0	0	3	0	1	4	0	0	0	0	0	0	0	0	0	5	0	1	2	0	15	3	1	0	0	0	3	2	5	1	1	0	2
chr1.9908334-9910835>CTNNBIP1	39	22	7.0063	96	37	81	110	47	30	45	49	1	67	51	19	50	1	2	178.031	64	40	31	32	58	170.216	20	0	22	53	2	21	70	33	20	58	8	207	3	19.0061	25	6	2	195	61	57	1	0	49	77.277
chr1.9931245-9931336>CTNNBIP1	0	0	0	0	4	0	2	0	0	1	7	0	0	0	0	0	0	0	3	0	4	0	0	0	0	0	0	19	0	0	0	0	0	0	2	10	0	0	0	0	0	0	0	0	8	0	0	0	7
chr1.9932027-9932147>CTNNBIP1	0	48	0	1	0	0	16	0	2	0	8	0	9	2	0	2	0	0	14	0	2	5	0	1	0	2	0	0	5	0	0	0	0	16	20	0	0	0	0	0	0	0	0	0	11	0	61	0	4
chr1.9937963-9938048>CTNNBIP1	1	0	0	0	0	0	9	0	1	0	4	0	0	0	0	1	0	0	7	0	0	3	0	0	0	1	0	0	0	0	0	0	3	0	7	0	0	0	0	0	0	0	0	22	6	0	0	0	1
chr1.9970153-9970317>CTNNBIP1	1	0	0	0	0	0	0	0	0	0	0	0	0	0	0	0	0	0	0	0	0	1	0	0	0	0	0	0	0	0	0	0	0	0	0	0	0	0	0	0	0	0	0	0	0	0	0	0	1
chr1.9943763-9943797>CTNNBIP1	0	0	0	0	0	0	0	0	0	0	0	0	0	0	0	0	0	0	0	0	0	0	0	0	0	0	0	0	0	0	0	0	0	0	0	0	0	0	0	0	0	0	0	0	0	0	0	0	1
chr1.9982171-9982417>LZIC	1	1	0	1	0	0	0	0	6	0	0	0	0	3	0	1	0	26	5	0	2	0	0	0	0	0	0	0	0	0	0	6	0	0	0	0	0	3	0	0	0	0	0	0	5	0	1	0	1
chr1.9991949-9992031>LZIC	0	0	0	5	0	0	19	15	0	0	2	0	6	8	0	4	1	38	4	0	2	3	4	0	0	4	0	0	1	0	0	0	1	19	1	0	0	0	0	0	0	0	1	0	0	0	0	2	10
chr1.9992861-9992957>LZIC	18	1	1	42	10	4	6	8	22	24	15	0	8	3	0	5	0	0	51	0	17	18	9	19	0	6	17	0	11	0	7	5	7	17	13	0	239.001	1	19	0	0	0	0	0	21	0	21	5	0
chr1.9994820-9994919>LZIC	7	0	12	7	0	9	11	7	9	0	9	0	8	17	2	3	10	0	12	0	3	1	3	0	1	3	0	13	13	0	35	12	5	0	0	22	21	4	7	0	0	0	0	5	3	0	0	0	0
chr1.9995550-9995686>LZIC	44	0	12	26	12	35	18	20	19	30	10	0	12	15	1	13	0	0	49.9362	3	30	13	10	3	11	11	0	47	21	4	36	39	12	17	9	1	0	0	7	0	8	0	1	0	20	0	10	13	34
chr1.9996577-9996686>LZIC	42	76	12	61	10	0	36	3	15	11	22	204.455	9	15	26	21	12	0	60	0	28	14	16	46	1	5	0	50	21	1	0	76	12	12	9	0	237.021	0	8	0	1	0	14	0	22	0	0	0	25
chr1.10002682-10002841>LZIC	2	0	0	21	9	0	10	1.07169e-009	3	0	10	27	0	7	10	3	9	0	6	0	1	2	0	0	0	0	0	17	1	0	0	10.7133	2.14338e-009	0	4	0	6	0	0	0	0	3.57231e-010	0	0	24	0	2.85784e-009	0	34
chr1.10003407-10003486>LZIC	0	0	0	0	0	0	0	1.57689e-036	0	0	0	0	0	0	0	0	0	0	0	0	0	0	0	0	0	0	0	0	0	0	0	0	0	0	0	0	0	0	0	0	0	0	0	0	0	0	0	0	0
chr1.9986356-9990516>LZIC	159	155.001	198	282.338	88	317.253	338	104	99	225	145	264	219	198.175	90	120.314	294	256	569.31	148	177	115	185	161.134	644	134	134.001	196	191	76	32	359	157	167	155	46	643.089	26	113	195	81	1	208	358	177	117	116	162	237.001
chr1.10002739-10002841>LZIC	0	0	0	1.82853e-021	2.35575e-038	0	1.36811e-010	3	0	0	1.36811e-010	0	0	5.36184e-018	1.35489e-040	0	0	0	9.79826e-015	0	0	0	0	0	0	0	0	0	0	0	0	0.286675	6	0	3.96294e-021	0	0	0	0	0	0	1	0	0	1.34933e-011	0	8	0	1.10203e-016
chr1.10003307-10003486>LZIC	0	0	0	0	6	0	0	12	1	0	0	0	0	0	0	0	0	0	1	0	0	0	0	0	0	0	0	0	0	0	0	0	3	0	3	0	0	0	0	0	0	0	0	0	0	0	0	0	0
chr1.10002981-10003084>NMNAT1	0	0	0	0	0	0	0	0	0	0	0	0	0	0	0	0	0	0	0	0	0	0	0	0	0	0	0	0	0	0	0	0	0	0	0	0	0	0	0	0	0	0	0	0	0	0	0	0	0
chr1.10032076-10032247>NMNAT1	10	0	6	19	4	7	11	0	4	0	0	0	0	0	12	8	0	0	20	0	7	5	1	40	0	3	1	2	10	12	0	0	7	0	0	0	0	0	6	0	0	0	0	0	0	0	0	29	22
chr1.10035650-10035834>NMNAT1	33	2	14	10	2	0	11	0	5	4	3	0	16	7	8	4	25	1	28	0	5	7	11	0	0	0	0	0	1	0	0	5	7	11	5	0	0	0	2	0	0	0	0	2	12	0	0	0	15
chr1.10041089-10041229>NMNAT1	0	0	13	0	2	15	3	0	6	0	3	0	0	8	15	3	0	0	27.0687	0	5	9	0	0	0	5	0	0	5	0	0	10	1	2	2	0	0	0	0	0	0	0	3	1	5	0	0	16	21
chr1.10042359-10045557>NMNAT1	47	71.147	59	133	16	61	88	63	83	120.263	70.0778	99	44	61	21	62	53	37	220.001	24	86	35.0599	32	58	81	27	1	52	62	22	1	52	65	30	68	18	342.049	9	11	102	1	0	112	70	63	25	30	75	89
chr1.10003486-10003574>NMNAT1	0	0	0	0	0	0	0	0	0	0	0	0	0	0	0	1	0	0	0	0	0	0	0	0	0	0	0	0	0	0	0	0	0	0	0	0	0	0	0	0	0	0	0	0	0	0	0	0	0
chr1.10041314-10041825>NMNAT1	0	0	0	6	2	0	0	23	0	9	1	1	0	0	3	0	0	0	1	0	0	2	0	0	0	3	0	0	1	0	0	0	0	1	0	0	0	0	9	0	0	0	0	0	7	0	0	0	6
chr1.10027439-10027517>MIR5697	0	0	0	0	0	0	0	0	0	0	0	0	0	0	0	0	0	0	0	0	0	0	0	0	0	0	0	0	0	0	0	0	0	0	0	0	0	0	0	0	0	0	0	0	0	0	0	0	0
chr1.10057255-10057390>RBP7	27	1	0	4	0	0	0	0	2	0	2	0	0	2	0	1	2	0	2	0	5	0	0	0	0	1	0	58	1	0	0	0	3	0	4	0	0	0	3	0	0	0	4	0	0	0	0	0	0
chr1.10067628-10067807>RBP7	1	2	0	22	10	1	16	0	36	36	9	3	21	31	0	13	21	0	41	11	13	15	27	8	0	1	0	33	8	1	0	1	3	6	17	3	150	1	3	0	0	0	32	18	5	33	0	0	27
chr1.10068231-10068333>RBP7	42	1	0	5	6	4	14	4	13	28	6	0	0	26	3	3	11	0	20	0	11	2	13	0	0	1	0	1	8	0	0	33	3	7	4	0	0	0	3	0	0	0	30	18	23	100	51	0	45
chr1.10075840-10076079>RBP7	10	0	0	26	8	43	27	15	12	39	23	14	0	41	4	11	10	0	40	0	30.2362	13	11	8	0	9	0	25	13	0	1	15	15	15	36	0	68	0	4	1	0	0	67	44	43	0	1	65	21
chr1.10093041-10093753>UBE4B	170.351	48	46	181	56	125	303.449	37	102	81	93	3	54	95	53	57	99	138	226.619	85	78.3359	63	53	102	1	55	0	59	91	26	30	29	52.192	157	109	53	434.005	13	61	104	1	2	258	145.584	189	0	46	29	276
chr1.10132086-10132273>UBE4B	56	0	2	11.4143	7	0	40	0	17	35	28	0	0	23	0	12	12	1	54	43	38	15	14	5	0	11	0	0	26	0	0	15	15	12	27	22	0	0	57	0	0	0	124.929	24	41	0	0	0	128
chr1.10155519-10155655>UBE4B	37	0	13	48	21	0	31	0	38	2	37	108.011	37	47	16	21	9	20	84	11	43	23	11	13	0	12	0	3	10	7	0	18	13	45	14	21	119	0	8	1	0	0	63	59	38	0	0	0	99
chr1.10161166-10161254>UBE4B	8	2	15	7	1	2	11	0	2	1	2	0	17	6	0	1	0	0	7	0	1	5	0	0	0	8	8	7	2	0	0	0	1	0	3	1	0	1	0	0	0	0	3	5	2	0	0	9	32.0002
chr1.10163006-10163151>UBE4B	6	1	4	15	3	23	41	41	2	55	4	0	11	2	6	1	38	0	19	5	5	9	6	14	0	3	0	0	4	2	0	13	8	2	11	0	40	1	0	0	1	0	0	0	14	0	4	16	15
chr1.10165574-10165803>UBE4B	73	1	50	62.0004	26	0	80	33.3401	45	57	31	1	64.0815	40	10	14	86	0	99	60	45	21	41	24	1	32	73	33	34	0	18	45	41	58.0023	25	10	1	1	8	39	49	1	103	124	98	2	43	52	100
chr1.10166255-10166642>UBE4B	6	0	11	11	16	0	56	1	12	10	16	0	8	12	0	4	0	0	36	18	8	8	0	22	1	0	0	5	9	11	0	19	6	17	2	0	159.029	3	17	1	1	0	28	6	31	0	8	6	61.1447
chr1.10177517-10177659>UBE4B	16	0	42	81	41	22	48.7578	19	39	46	22	36	34	15	28	26	19	0	79	28	39	30	15	31	0	19	0	24	24	0	2	7	12	22	23	15	169.108	5	2	19	11	1	42	56	39	0	145	32	31
chr1.10179571-10179672>UBE4B	48	1	4	14	23	0	25	6	10	32	18	1	18	12	0	6	3	51	32.0652	0	10	5	0	7	0	15	0	20	5	0	9	7	8	15	15	10	0	6	16	0	0	0	67	0	1	0	0	0	61
chr1.10182020-10182135>UBE4B	1	0	8	31	1	8	5	9	7	0	2	0	1	0	22	7	1	0	7	0	7	8	2	6	0	8	1	18	3	10	0	20	4	0	1	0	17	0	0	0	0	0	0	0	10.0938	0	27	0	36
chr1.10186852-10186936>UBE4B	2	0	0	3	1	0	0	0	9	0	3	0	17	22	1	1	13	76	13.1203	11	2	3	0	0	0	1	13	0	2	0	0	1	2	6	1	1	0	0	12	0	0	0	0	32	8	0	0	0	0
chr1.10189450-10189507>UBE4B	12	0	0	13	1	23	8	11	9	3	6	0	19	4	15	5	0	0	4	0	10	9	2	0	0	5	0	38	16	15	0	16	1	0	2	0	14	0	0	0	0	0	28	5	7.25815	0	18	3	25
chr1.10190558-10190675>UBE4B	8	1	10	14	9	14	22	22	8	42	2	0	0	1	0	8	0	0	7	7	4	2	0	5	6	5	0	3	11	0	8	11	8	10	2	0	0	0	14	0	0	0	0	2	3	0	83	0	9
chr1.10190773-10190872>UBE4B	13	0	2	16	8	0	18	5	15	28	4	74.9945	20	22	2	8	0	38	48.3147	0	19	2	0	6	69	9	7	0	10	3	0	12	10	21	2	6	69	3	2	0	0	0	18	44	0	0	0	0	1
chr1.10192427-10192541>UBE4B	4	0	18	17	0	0	23	1	9.00595	1	9	0	17	12	9	9	35	1	31	12	12	11	6	12	0	1	0	25	5	0	17	70.0025	15	3	3	0	17	2	14	0	0	0	0	24.6503	7	0	17	6	14
chr1.10195046-10195245>UBE4B	1	71	25.4029	47	8	54	65	54	59	49	36	19	27	68	27	60	6	79	138	70	58	24	38	44	50	25	0	0	65	14	7	91	21.6696	75	12	11	249.336	0	42	94	57	0	18	65.0002	56	0	36	9	42
chr1.10197125-10197264>UBE4B	26	0	14	9	10	2	19	10	14	14	6	0	0	4	3	1	0	0	22	13	7	8	10	9	22.2011	9	0	0	12	0	0	19	4	2	30	0	0	0	7	0	0	0	36.3087	0	16	0	0	0	81
chr1.10204998-10205098>UBE4B	46	0	13	24	20	0	46	22	22	48	9	0	11	14	10	12	36	9	47	59	27	16	8	3	0	34	44	0	18	19	11	22	3	26	9	4	135.711	0	1	24	0	0	27	7	31	149	0	8	62.0002
chr1.10207021-10207149>UBE4B	0	0	1	18.4435	1	15	6	6	4	1	12	0	0	2	0	7	47	0	20	0	4	16	2	13	0	4	0	16	0	4	0	9	3	9	1	0	126	4	22	1	0	0	0	20	19	0	7	0	3
chr1.10209242-10209341>UBE4B	4	0	20	8	12	9	26.9579	2	16	4	5	0	2	12	0	8	6	39	35	0	7	4	28	5	0	15	0	15	7	0	1	18	12	5	2	6	40.4122	0	15	0	0	0	19	90.0042	8	111	17	0	27
chr1.10211384-10211620>UBE4B	39	4	38	56	15	42	40	31	35	48	22	175.828	34	37	27	24	29	11	101	66	43	33	29	14	145	15	0	42	26	19	12	14	30	55	44	13	42	11	68	49	27	0	98	45	67	0	59	39	87
chr1.10218414-10218541>UBE4B	10	48	3	60	30	0	29	0	12	1	3	205	0	27	5	14	0	1	23	0	7	6	16	10	1	5	0	2	10	4	9	13	2	2	18	0	60	0	1	0	0	0	0	9	43	71	0	0	9
chr1.10221200-10221345>UBE4B	10	2	1	19	8	9	16	3	19	0	20	47	17	5	10	12	0	36	20	0	6	7	6	0	0	0	0	42.3026	34	3	14	5	6	45	2	19	0	0	0	0	0	0	16	15	27	20	0	0	7
chr1.10228194-10228329>UBE4B	12	2	17	20	12	0	20.2414	1	11	29	17	40	7	21	0	7	14	25	48.026	0	15.1022	10	0	2	0	2	0	41	12	8	0	0	5	11	12	1	197.821	0	4	0	2	0	0	23	14	0	0	0	42.6038
chr1.10231196-10231388>UBE4B	30	0	15	34	2	29	42	25	12	14	11	113.008	8	16	5	8	18	12	27	1	3	11	11	1	69	10	1	65	16.7137	0	0	17	6	26	5	14	2	0	15	0	0	0	15	7	17	0	0	0	36
chr1.10238702-10238877>UBE4B	6	0	8	11	10	32	22	0	10	0	6	15	14	9	6	14	5	0	21	4	12	3	2	6	9	15	0	0	17	0	5	7	5	9	6	0	0	0	0	0	0	0	35	1	17	0	0	10	32
chr1.10239474-10239621>UBE4B	22	0	2	14	0	0	4	0	4	9	6	0	11	12	5	2	2	0	7	11	6	8	0	0	0	5	0	0	9	0	0	0	0	0	4	0	0	0	19	0	0	0	0	9	29	0	0	2	10
chr1.10239953-10241297>UBE4B	86	178.125	53	160.002	91	51	188	77	67	49.2866	77	151.211	144	104	91	51	93.6847	2	219	78.0533	116	83	56	95	36	42	7	85	70	12	30	32	123	77	92	43	515.63	10	80.0009	94	1	0	271	121	138	1	102	18	247
chr1.10270764-10270937>KIF1B	0	0	0	2	0	0	2	0	0	0	2	0	0	0	0	0	0	0	2	1	0	0	0	2	0	0	0	0	3	0	0	0	1	0	0	0	0	1	0	0	0	0	0	0	2	0	0	0	0
chr1.10292308-10292493>KIF1B	20	0	12	58	0	1	4	12	3	38	13.243	0	17	5	0	2	1	0	10	0	1	3	36	13	0	8	0	0	14	0	4	25	10	38	9	1	4	4	0	0	0	0	10	18	4	0	27	5	56
chr1.10316305-10316382>KIF1B	0	0	0	24	1	0	20	14	4	4	0	0	0	15	3	8	0	0	31	9	0	1	5	0	0	2	0	0	0	8	0	0	0	0	3	0	0	5	0	0	1	0	40	44.0025	0	0	26	0	0
chr1.10318551-10318731>KIF1B	0	0	4	28	7	0	18	33	16	25.0271	12.0938	0	11	12	3	15	3	0	24	23	25	4	3	9	45	8	0	25	14	0	0	0	7	0	1	4	114	2	0	21.2683	0	0	0	47	3	0	50	0	0
chr1.10321963-10322029>KIF1B	0	0	2	0	7	7	9	1	10	0	1	0	5	3	0	1	28	0	8	0	2	1	0	3	0	2	0	0	1	0	14	0	2	0	6	0	0	0	6	0	0	0	79	1	2	0	0	0	0
chr1.10327438-10327617>KIF1B	15	0	38	35	13	31	17	16	15	67	11	0	16	34	2	10	7	0	39	33	11	9	6	0	80	6	15	17	24	6	15	49.7484	18	16	7	0	50.4374	0	24	4	0	0	4	24	51	0	1	18	33
chr1.10328210-10328322>KIF1B	4	1	15	12	9	0	28	0	7	0	9	1	13	4	7.38172	12	0	0	26	34	0	4	4	0	0	1	0	0	1	0	0	0	1	0	13	0	293.022	0	27	0	2	0	0	43	0	0	30	15	0
chr1.10331560-10331638>KIF1B	1	0	0	2	0	0	2	0	0	14	1	0	1	8	0	2	25	4	7	0	2	2	4	4	0	10	0	0	0	0	1	0	2	24	3	0	0	0	13	0	0	0	0	1	0	0	0	0	0
chr1.10332299-10332365>KIF1B	5	0	4	0	1	0	15	11	0	10	4	0	1	4	0	1	0	0	9	14	4	0	9	0	0	0	1	0	0	6	9	16	1	3	2	0	0	0	0	0	0	2	0	0	12	0	0	0	0
chr1.10335486-10335562>KIF1B	0	1	0	3	0	18	2	0	0	0	1	0	0	10	0	0	0	0	5	0	0	0	2	0	0	0	0	0	0	3	0	3	2	1	0	0	0	0	0	0	0	0	0	1	0	0	0	0	0
chr1.10336379-10336458>KIF1B	24	0	6	19	0	0	16	0	14	17	2	0	0	5	0	11	23	7	25	4	8	5	10	1	0	9	0	15	4	0	10	0	3	28	4	0	95.0001	3	1	0	39	0	22	0	8	0	29	1	21
chr1.10338044-10338187>KIF1B	18	55	12	9	9	5	6	22	12	29	9	0	14	20	0	3	42	0	45	20	16	10.329	14	21	0	0	0	0	4	3	0	16	14	1	8	0	1	0	8	0	0	0	17	23	0	0	0	0	19.0001
chr1.10342458-10342592>KIF1B	21	1	6	15	6	22	16	15	20	1	9	0	20	8	3	0	19	1	35	38	5	5	16	11	21	1	109	0	0	6	9	0	10	0	14	1	71	1	22	0	1	0	23	12	9	0	0	11	13
chr1.10351140-10351220>KIF1B	0	0	0	0	3	0	0	3	4	0	7	0	20	3	0	3	0	0	2	0	3	3	1	0	0	4	0	0	1	0	0	13	0	9	5	0	0	2	0	0	0	0	3	0	1	0	0	0	8
chr1.10352105-10352181>KIF1B	11	1	2	3	5	14	10	0	4	5	2	0	12	4	0	1	0	0	11	0	3	1	10	0	82.8528	1	0	14	0	5	5	0	1	4	8	0	1	0	0	0	1	0	0	0	0	0	0	0	17
chr1.10355144-10355224>KIF1B	0	0	1	4	0	2	6	0	8	0	0	0	0	1	0	1	0	0	14	0	0	6	6	0	0	2	0	24	9	0	0	0	2	15	2	0	23	0	0	0	0	0	0	0	8	0	0	0	0
chr1.10355718-10355825>KIF1B	4	0	0	6	20	0	10	0	13	9	5	0	8	6	4	7	0	10	19	0	6	10	8	13	1	3	0	5	13	4	0	16	5	36	8	0	1	0	1	0	0	0	14	14	4	141	0	0	8
chr1.10356640-10356724>KIF1B	8	0	0	13	1	0	0	0	2	0	2	0	21	1	0	1	0	0	6	0	1	0	4	1	0	0	0	0	0	0	0	0	0	0	5	0	0	0	31	0	0	0	0	0	13	0	0	0	8
chr1.10356955-10357136>KIF1B	52	0	0	8	10	12	12	17	13	38	7	0	6	11	9	8	60	0	21	0	12	4	10	0	122	4	0	2	7	0	3	15	9	0	0	0	0	0	2	38	0	0	18	2	11	0	0	0	34.3975
chr1.10357232-10357305>KIF1B	7	0	1	3	1	1	2	0	5	0	4	0	0	2	0	0	0	10	4	0	2	1	5	0	23	0	0	23	0	0	0	0	1	0	1	0	28	0	9	1	0	0	0	15	6	0	0	0	0
chr1.10380101-10380195>KIF1B	0	0	0	10	3	8	9	0	1	14	3	0	0	14	0	1	0	0	1	41	1	0	0	0	0	2	0	0	9	0	0	7	7	1	0	0	35	3	0	0	0	0	0	14	11	0	0	0	0
chr1.10381767-10381916>KIF1B	6	0	5	11	13	0	5	6	4	18	3	0	14	8	0	4	0	0	20	7	3	2	4	0	0	0	0	22	4	0	4	14	6	15	4	11	1	2	0	1	0	0	26	19	8	0	3	0	11
chr1.10383942-10384121>KIF1B	14	4	15	12	2	0	6	9	8	19	9	0	10	13	0	2	26	0	24	13	6	1	17	4	125	7	0	0	10	0	2	0	5	28	11	2	0	0	2	0	0	0	7	24	0	0	0	0	29
chr1.10384816-10384954>KIF1B	12	0	11	7	4	2	2	4	8	9	3	0	0	5	4	0	71	0	7	0	4	5	4	7	0	2	0	0	3	0	0	0	9	11	3	0	72	4	0	0	0	0	32.4748	0	6	0	5	0	10
chr1.10386169-10386418>KIF1B	10	0	0	13	0	0	1	17	0	15	0	0	0	1	0	0	1	0	12	0	1	0	2	0	0	0	0	11	1	6	0	0	0	2	2	0	0	1	0	0	0	0	0	0	22	0	0	0	0
chr1.10394578-10394697>KIF1B	20	0	5	7	1	5	11	0	7	5	4	81	23	3	0	2	6	15	14	2	3	9.18799	6	8	0	0	0	11	11	6	0	9	2	7	4	0	0	1	2	0	0	0	0	0	22	0	0	26	10
chr1.10396715-10396801>KIF1B	0	0	8	9	0	1	10	0	4	1	1	0	5	0	0	4	69	51	15	0	6	6	8	0	0	7	0	0	4	6	1	1	5	8	4	0	100	0	0	0	0	0	0	10	14	0	0	0	11
chr1.10397132-10397262>KIF1B	22	0	2	4	15	0	16	9	18	33	13	0	11	7	3	4	31	0	22	1	0	5	6	2	1	7	0	3	6	0	0	50	2	16	0	0	43	0	0	0	0	0	0	0	0	0	1	0	26.0001
chr1.10397429-10397592>KIF1B	83.8094	0	10	41	13	37	13	20	24	64	15	0	30	7	1	2	19	1	45	12	20	11	6	26	66	8	0	78	18	6	1	63	8	3	0	0	101.001	7	17	0	1	0	0	52	19	0	0	0	16
chr1.10399827-10399918>KIF1B	5	0	29	1	3	4	3	0	11	26	0	0	0	6	0	6	0	0	10	0	6	3	8	0	39.4073	0	0	0	6	0	0	54	3	0	0	0	0	2	6	0	0	0	0	0	7	0	0	0	16
chr1.10402108-10402227>KIF1B	78	1	1	4	10	0	21	38	11	46	12	0	0	9	17	0	40	0	28	11	6	7	20	12	64	1	0	44	23	0	0	70	4	2	30	0	119.012	0	14	31	0	0	0	54	0	0	0	0	78.0007
chr1.10403290-10403346>KIF1B	4	0	0	4	9	0	0	0	0	2	6	0	0	6	0	2	0	0	10	0	4	0	0	0	0	0	0	0	0	0	0	0	1	0	0	0	0	0	6	0	0	0	0	0	24	0	0	0	0
chr1.10405903-10406012>KIF1B	16	0	3	7	16	11	26	0	7	1	2	0	0	0	0	1	24	0	19	1	3	9	14	0	1	0	0	7	13	3	0	18	3	15	1	0	0	0	3	0	0	0	1	21	1	0	0	0	0
chr1.10407819-10407886>KIF1B	0	0	0	0	2	0	0	0	0	0	1	0	0	0	0	0	0	0	0	0	0	0	0	0	0	0	0	0	0	0	0	2	1	0	0	0	0	0	0	0	0	0	0	0	0	0	0	0	0
chr1.10408707-10408792>KIF1B	0	0	4	0	0	1	15	0	1	0	0	0	0	2	0	0	5	0	2	0	1	0	0	0	0	0	0	0	0	0	1	1	0	0	0	0	0	0	34.4155	0	0	0	0	0	2	0	0	0	0
chr1.10412689-10412795>KIF1B	9	68	0	7	3	10	3.11211	0	1	0	2	2	0	5	3	0	0	0	5	4	0	1	0	14	0	0	0	0	2	0	0	0	1	0	0	0	0	0	0	0	0	0	0	1	7	0	0	0	12
chr1.10420987-10421102>KIF1B	8	0	20	5	4	0	7	0	11	11	0	0	1	2	0	4	0	0	13	0	3	0	2	10	0	1	1	19	3	0	0	13	3	11	1	3	0	0	6	0	0	0	0	0	13	0	0	21	7
chr1.10421750-10421884>KIF1B	51	0	1	26	5	2	10	17	5	2	3	60	0	6	0	10	10	0	7	0	1	2	5	0	0	6	0	0	1	0	0	0	6	0	13	0	0	0	38	0	0	0	0	0	0	0	0	0	0
chr1.10423341-10423403>KIF1B	0	0	0	0	3	0	0	0	3	0	2	0	0	0	0	0	0	14	2	0	1	1	0	0	1	0	0	0	0	0	0	0	0	0	0	0	0	0	0	0	0	0	0	0	0	0	0	0	0
chr1.10425158-10425304>KIF1B	11	0	1	5	14	1	0	0	1	0	6	0	12	0	0	0	53.1958	0	8	0	7	0	1	2	0	1	0	22	9	0	0	0	0	2	2	0	0	0	12	0	0	0	0	0	17	0	0	0	2
chr1.10425467-10425707>KIF1B	54	0	19	55	17	43	20	0	24	6	21	1	9	10	0	16	16	0	46	0	13	14	12	2	1	7	0	10	16	2	0	57.6987	4	24	8	0	146.012	2	15	0	0	0	58	31	27	0	9	0	12
chr1.10428525-10428597>KIF1B	0	0	0	17	0	0	0	0	3	0	1	0	0	3	0	0	0	0	15	0	1	1	0	12	0	0	0	0	1	0	0	0	1	0	0	0	0	0	0	0	0	0	10	0	6	0	42	0	2
chr1.10431199-10431321>KIF1B	0	0	0	21	0	0	0	0	3	0	4	0	0	0	0	0	0	0	3	0	0	1	5	0	0	0	0	0	0	0	0	0	0	3	0	0	0	0	0	0	0	0	0	14	6	0	0	0	0
chr1.10434374-10434524>KIF1B	2	0	18	14	3	0	9	0	2	2	2	0	0	4	0	5	0	0	7	0	1	0	2	4	89	0	0	1	5	0	0	16	9	18	5	0	0	0	8	0	0	0	0	1	0	0	0	0	0
chr1.10434912-10435105>KIF1B	15	31	11	31	7	1	6	7	5	24	3	0	0	7	0	10	10	0	35	0	9	1	2	6	0	4	26	0	4	0	0	14	8	5	4	0	0	8	7	0	0	0	0	22	0	0	0	0	1
chr1.10435313-10435432>KIF1B	79	81	5	15	5	7	13	8	19	18	9	0	0	14	4	16	74.7155	0	36	14	10	18	9	12	102	1	0	11	22	0	4	15	8	4	16	1	0	0	0	0	0	0	0	22	33.0458	0	10	6	24
chr1.10436603-10441662>KIF1B	388	248	273	529.747	145	248	276	304	146	325.215	144	100	227	225	124.329	126	165	235	438.238	217	177.067	99	144	115	279.032	95	260	208	134	61	194	336	111.129	269	126	21	1242.45	12	244.009	195	2	1	255	238	304.098	42	223	138.065	405
chr1.10363221-10368656>KIF1B	315.001	228	239	374.174	105	171	248	253	199	377	129	282.336	343	206	106	82	441	207	400.131	223	133	103	131	128	476.606	107	236	104	125	26	73	441	145	201.064	81	23	617.444	19	246.115	240.163	66	1	276	355	254	324.043	80	69	449
chr1.10359024-10359129>RNU6-2	0	0	0	0	0	0	0	0	0	0	0	0	0	0	0	0	0	0	0	0	0	0	0	0	0	0	0	0	0	0	0	0	0	0	0	0	0	0	0	0	0	0	0	0	0	0	0	0	0
chr1.10459049-10459183>PGD	8	0	5	1	5	4	7	0	3	15	9	0	13.46	17	0	2	0	0	1	0	5	4	0	12	0	0	0	1	0	0	0	0	0	16	2	2	29	0	0	0	0	0	36	16	17	0	0	0	67
chr1.10459686-10459762>PGD	24	35	34	26	0	41	21	26	20	34	12	0	70.0066	16	1	10	36	32	30	5	32	4	14	0	0	6	0	0	4	5	0	24	19	22	14	12	0	0	9	0	0	0	38	62	31	0	27	0	52.0012
chr1.10460450-10460630>PGD	162	2	8	82.3801	20	63	27	12	49	79	29	1	61	26	7	30	54	21	69	16	28	18	49	12	142	10	14	32	18	2	9	32	23	29	56	12	158	12	6	0	0	0	41	126	140.255	54	22	13	234
chr1.10464218-10464337>PGD	40.0082	1	11	10	23	8	21	0	14	0	12	0	15	14	0	6	3	0	22	5	18	2	3	4	0	3	0	4	4	0	17	4	3	12	18	0	0	0	0	0	0	0	19	25	47	0	9	18	70
chr1.10468128-10468198>PGD	70	0	28	21	11	15	33	9	27	50	24	18	10	10	0	12	0	16	26	4	39	10	9	15	13	18	0	27	5	0	0	0	1	5	25	0	0	0	10	0	0	0	36	53	36	76	0	0	39
chr1.10471475-10471610>PGD	103	0	16	51	17	28	67	19	64	100	49	2	69.5328	43	6	20	44.0109	0	59	2	53	12	22	5	0	30.4197	21	50.1238	25	11	8	2	8	43	40	0	0	0	6	0	0	0	130	178	88	0	33	4	126
chr1.10473119-10473309>PGD	305	2	101	111	33	91	72	16	85	61	60	0	93	100	28	86	2	22	69.3701	31	65	44	70	26	47	38.6589	0	87	54	12	15	20	27	71	101	29	183.233	14	30	0	0	0	110	302.034	491	0	0	72	418.647
chr1.10477044-10477175>PGD	52	1	30	112	17	81	64	32	37	46	33	123	67	57	31	58	15	43	66	1	60	17	39	6	0	33	64	24	25	9	28	49.5625	32	13	36	16	264.023	0	24	12	1	0	100	136	52	0	35	40	83
chr1.10477433-10477567>PGD	191	74	112	141	105	106.873	92	99.7396	87	157.516	61.2894	141	133	145	15	65	145	74	129	14	100	63	119	188.984	2	24	64	189	66	14	9	203	109	87	97	7	229.001	17	45	41	2	1	100	116	150	289	99.1598	9	214
chr1.10478883-10478983>PGD	72	2	25	65	12	35	58	6	53	97	58	92	67	65	13	56	32	3	76	0	51	15	56	17	2	16	48	47	65	30	0	66	29	47	32	0	0	0	9	0	0	0	75.0153	96.773	46	0	0	21	108
chr1.10479474-10479597>PGD	46.0016	0	23	91	19	0	39	0	30	33	31	98	25	20	11	18	24	94	45	1	45.7903	15	39	20	0	8	68	43	10	3	0	1	7	6	19	18	82	0	7	98	1	0	47	51	95	0	0	0	101.113
chr1.10479687-10480569>PGD	655.635	264	257	624.718	207	344.225	375	203	319.241	428	216	61	485	345	179	272	409.362	104	436.656	193	332	186	321	254	181	150	67	378.295	198	109	98	429.948	195	215	358.903	119	1488.79	80	242	76	106	2	415.21	966.685	1220.52	121	297	85	1398.62
chr1.10463128-10463194>PGD	4	0	0	15	9	2	20	0	3	57	13	0	0	10	0	13	0	0	5	0	4	4	6	9	0	2.74201	0	23	1	10	2	1	2	0	0	0	0	0	0	3	0	0	40	0	5	88	43	0	1
chr1.10459175-10459388>PGD	0	0	0	0	0	0	4	0	0	0	0	0	0	0	0	0	4	0	0	0	0	0	5	0	0	0	0	0	0	9	0	0	0	0	0	0	52.3596	0	1	0	2	0	0	0	7	0	0	1	0
chr1.10490159-10490626>APITD1	0	0	0	0	0	0	0	2	0	0	1	0	0	0	0	0	0	0	0	0	0	1	0	1	0	0	0	0	0	0	0	0	0	0	1	0	0	0	0	0	0	0	0	0	0	0	0	0	0
chr1.10493899-10494023>APITD1	0	0	0	0	0	14	0	0	0	0	1	0	0	0	0	0	0	0	1	0	0	0	0	0	0	0	0	0	1	0	0	0	1	9	3	0	0	0	0	0	0	0	0	1	0	0	0	0	0
chr1.10494714-10494748>APITD1	0	0	0	0	0	0	0	0	0	0	0	0	0	0	0	0	0	0	0	0	0	0	0	0	0	0	0	0	0	0	0	0	0	0	0	0	0	0	0	0	0	0	0	0	0	0	0	0	0
chr1.10500404-10500471>APITD1	0	0	0	0	0	0	0	0	1	0	2	0	0	0	0	0	0	0	7	0	2	0	0	0	0	0	0	0	3	0	0	0	2	0	0	0	0	0	0	0	0	0	0	0	0	0	0	0	0
chr1.10502322-10502873>APITD1	1.3655e-024	0	5.89305	3	6.8275e-025	1.50205e-023	11	0	8	0	2.93739	0	14	4	0	4.41979	0	0	29.4652	0	4	2.04825e-024	1	0	30	0	0	0	1	0	0	0	1	1.47326	3	0	0	1	0	0	0	0	11.7496	3	0	0	0	0	0
chr1.10502322-10502499>APITD1-CORT	2	0	4.10695	0	1	22	5.35574e-013	0	3.3752e-021	0	0.0626114	0	0	1.05466e-006	0	1.58021	0	0	3.53483	0	0	3	0	0	0	0	0	0	0	0	0	0	0	0.526738	0	0	0	0	0	0	0	0	0.250446	0	0	0	0	0	0
chr1.10511434-10512061>APITD1-CORT	0	0	0	0	2	0	0	0	1	0	0	0	0	0	0	0	0	0	0	0	1	0	11	0	0	0	0	0	0	0	0	0	0	0	0	0	0	0	1	0	0	0	0	0	0	0	0	0	0
chr1.10490804-10491459>APITD1	0	0	2	12	5	7	3	0	1	0	4	0	0	5	1	1	0	0	17	16	3	3	0	0	0	1	0	0	1	0	0	0	0	0	2	0	0	0	1	0	0	0	0	0	0	0	0	0	1
chr1.10509776-10510380>CORT	0	0	0	0	0	0	0	0	0	0	0	0	0	0	0	0	0	0	0	0	0	0	0	0	0	0	0	0	0	0	0	0	0	0	0	0	0	0	0	0	0	0	0	1	3	0	0	0	0
chr1.10520603-10521760>DFFA	15.553	56.6967	6.80491e-029	28.7028	0.0144862	18.3283	30.3608	0	10.7756	5.36234e-006	1.56252	9.12118e-010	22.8772	0.68019	27.4837	2.61023	2.68688	5	19.9045	2.14399e-043	3.89777	19.787	1.12851e-024	6.61013	0	13.5845	0	1.51924e-010	3.48536	3.62771e-006	0.440905	3.16607	18.338	3.7398e-008	1.87899	15	4.0208e-039	0	1.62662	0	0	0	50.4645	21.9454	0.00016012	90	6.51712e-038	12.6644	2.1396e-005
chr1.10523115-10523267>DFFA	45.7373	0	4.00318	6.94774e-024	2.52022	0	26.4199	1.03588e-009	6.94889	0.152971	5.13611	121.818	0	1.22741	0	8.76625	0	0	48.655	0	11.9731	9.65404e-006	1.94268	8.4541e-014	0	3.55129	0	0	4.59758e-013	0	7.45406	0	5.20517	0	5.87539	0	0	19.758	0	0	0	0	0	47.9712	7.42995	0	0	0	11.793
chr1.10523488-10523678>DFFA	21	0	4	14	3	4	0	0	10	5	9	0	0	3	25	4	19	0	29	0	14	6	1	8	0	4	0	24	5	10	0	0	2	0	0	0	0	1	2	0	0	1	5	0	17	0	0	17	50
chr1.10527247-10527390>DFFA	31	0	9	36	6	31	12	9	7	0	8	0	26	4	0	8	28	62	32	5	18	17	15	4	0	8	0	14	18	3	7	21	12	81	4	0	1	0	7	0	0	0	0	0	15	88	0	10	7
chr1.10529234-10529396>DFFA	2	1	0	13	1	17	3	0	9	17	16	0	0	15	0	10	0	1	32	8	17	13	4	0	0	17	0	0	3	7	21	28	12	13	2	0	0	0	40	0	0	0	29	0	0	0	0	3	20
chr1.10532380-10532614>DFFA	3	0	3	9	10	0	8	1	3	10	3	0	0	2	1	4	0	0	8	0	8	8	2	0	0	0	0	0	3	0	0	0	7	18	5	4	0	0	12	46	0	0	42	13	14	0	0	0	4
chr1.10520603-10523267>DFFA	74.7097	5.30325	34.9968	104.297	43.4653	61.8712	45.2193	26	53.4749	14.847	85.3013	3.18153	37.1228	31.0924	26.5163	21.6235	186.313	8.93569e-018	251.44	52	88.1291	21.213	36.0573	65.3899	55	7.86421	0	76	63.5146	18	27.105	141.834	31.4568	113	37.2456	2.68071e-017	115	4.24204	12.3734	35	51	3	3.5355	53.0834	62.5699	1.60843e-016	81	58.3356	56.207
chr1.10535003-10535060>PEX14	2	0	1	0	0	0	0	0	0	0	1	0	0	1	0	0	0	0	0	0	2	0	0	0	0	0	0	0	0	0	0	0	0	1	2	0	0	0	0	0	0	0	0	0	0	0	0	0	0
chr1.10555331-10555379>PEX14	0	4	1	0	0	0	1	0	0	0	9	0	0	0	0	0	0	0	9	0	0	0	0	0	0	0	0	0	0	0	0	0	0	0	0	0	0	0	0	0	0	0	0	0	12	0	0	0	0
chr1.10596270-10596355>PEX14	7	0	13	0	0	0	6	0	2	0	4	0	0	2	0	4	0	0	0	0	2	0	0	0	0	1	0	0	2	0	0	12	4	3	7	0	0	0	0	0	0	1	0	1	7	0	0	0	0
chr1.10659295-10659424>PEX14	0	0	0	1	0	0	4	4	2	0	0	0	0	2	1	0	0	1	0	0	5	2	3	5	0	0	34	0	1	0	0	0	0	1	0	0	0	0	0	0	0	0	0	0	0	0	0	0	0
chr1.10678389-10678475>PEX14	15	1	0	0	0	4	1	0	3	0	0	0	0	0	0	0	0	0	9	0	4	1	6.24106	0	0	1	0	0	3	0	4	0	3	0	0	0	0	2	0	0	0	0	0	0	13	0	0	2	10
chr1.10683076-10683179>PEX14	2	0	0	2	0	0	0	0	1	1	2	0	0	7	4	1	0	0	6	0	1	0	0	4	0	0	0	0	2	0	0	0	0	0	1	0	0	0	0	0	0	0	0	9	1	0	0	0	0
chr1.10684397-10684495>PEX14	0	0	0	0	1	0	1	0	0	0	0	0	0	0	0	0	0	0	1	0	0	0	0	0	0	0	0	0	0	0	0	0	0	0	0	0	0	0	1	0	0	0	33	0	0	0	0	0	0
chr1.10687329-10687421>PEX14	10	0	0	3	0	0	8	0	9	0	2	0	0	4	1	3	0	0	4	0	7	4	0	26	0	0	0	6	0	0	0	0	0	0	6	0	2	0	0	1	0	0	0	0	8	0	0	0	1
chr1.10689588-10690816>PEX14	34	0	8	17	3	8	31	25	26	19	28	3	0	24	16	18	32	0	65	0	17	12	18	1	0	10	0	29	31	0	0	1	23	20	24	2	115	8	5	44	0	0	74	2	48	1	16	0	26
chr1.10696666-10700117>CASZ1	4	3	10	34	9	9	23	23	18	28	29	88	11	14	0	12	8	0	42	43	10	16.0115	17	17	34	9	0	9	7	5	7	36	15	32	10	2	241.028	0	6	5	1	1	43	12	39	3	26	2	19
chr1.10702916-10703058>CASZ1	0	0	0	0	0	0	1	0	0	0	3	0	0	0	0	0	0	0	1	0	0	0	0	0	0	0	0	0	0	0	0	12	1	0	0	0	0	0	2	0	0	0	0	0	3	0	0	0	0
chr1.10703217-10703369>CASZ1	0	0	0	0	0	18	7	0	0	0	1	0	0	4	0	0	7	0	0	0	0	0	0	0	0	0	0	0	0	0	0	0	0	0	0	0	0	0	0	0	0	0	15	0	12	0	0	0	0
chr1.10704974-10705146>CASZ1	0	0	0	0	0	0	3	0	7	0	2	0	0	0	0	4	0	0	4	0	0	0	7	0	0	0	0	0	0	0	0	0	0	3	0	0	0	0	0	0	0	0	4	0	5	0	0	0	0
chr1.10706185-10706384>CASZ1	6	0	0	2	0	0	20	0	0	35	9	0	0	2	4	2	21	0	15	0	9	0	3	0	0	0	0	0	1	0	6	0	0	0	5	0	0	0	0	0	0	0	25	0	0	0	0	0	0
chr1.10707858-10708197>CASZ1	13	0	0	0	2.43025	0	5.58151	0	2.29076	17	1.02481e-008	0	2	0	0	0.430252	0	0	3.58151	0	3	9.43025	0	0	0	0	0	0	0	0	3	0	3	5	4.43025	0	40	0	0	0	0	0	0	0	2.49439e-006	1	0	0	2.43025
chr1.10709127-10709250>CASZ1	0	0	0	0	1	0	0	0	1	0	4	0	0	3	0	0	0	0	1	0	0	1	1	0	0	0	0	0	0	0	0	0	0	0	0	0	0	0	0	0	0	0	0	19	0	0	0	18	0
chr1.10709340-10709495>CASZ1	0	0	0	4	3	0	1	0	3	0	0	0	0	0	0	0	0	0	3	0	3	0	0	0	0	0	0	0	3	0	0	0	0	2	1	0	0	0	0	0	0	0	0	0	0	0	0	0	0
chr1.10710749-10710813>CASZ1	1	0	1	0	2	0	2	0	3	2	0	0	0	0	0	2	0	0	4	0	0	0	0	0	0	0	0	0	12	0	0	0	0	0	1	0	0	0	0	0	0	0	0	0	0	0	0	0	0
chr1.10710998-10711134>CASZ1	4	0	4	0	2	0	4	0	1	0	0	0	0	0	1	3	0	0	0	0	1	1	0	0	0	0	0	0	0	0	0	0	2	0	0	0	0	0	0	0	0	0	19	0	15	0	0	0	6
chr1.10713434-10714276>CASZ1	27	0	10	1	9	0	24	0	16	1	23	0	117	13	0	5	0	0	21.0638	7	4	4	0	2	0	1	0	3	0	2	0	0	10	13	13	0	0	3	0	0	0	0	22	12	16	0	0	20	54.0047
chr1.10714476-10714649>CASZ1	0	0	1	1	0	0	1	0	2	0	2	2	0	5	20	0	0	0	2	0	5	0	3	0	0	0	0	0	0	0	0	0	0	0	1	0	0	0	0	0	0	0	0	0	1	0	0	0	0
chr1.10715706-10715871>CASZ1	3	0	0	6	6	0	0	0	4	0	3	0	0	0	0	1	0	0	8	0	4	1	0	0	0	1	0	0	5	0	0	0	0	4	0	0	0	0	0	0	0	0	0	6	0	0	0	0	14
chr1.10716703-10716794>CASZ1	5	0	0	7	0	0	0	0	1	0	0	0	0	2	0	1	0	0	5	0	2	0	0	0	0	0	0	0	0	0	0	0	0	1	4	0	0	0	0	0	0	0	1	0	8	0	0	0	0
chr1.10718565-10718634>CASZ1	4	0	0	0	0	0	0	0	0	0	0	0	0	0	0	0	0	0	3	0	3	0	0	0	0	0	0	1	2	0	0	0	1	0	0	0	1	0	0	0	0	0	0	0	0	0	0	0	0
chr1.10719759-10720594>CASZ1	28	1	13	9	9	0	24	13	23	18	28	0	11	15	2	9	0	0	50.3918	55	12	14	18	24	1	4	0	0	16.0006	10	6	28	5	20	11	10	0	0	19	0	0	0	32	14	24	0	0	31	94
chr1.10725140-10725629>CASZ1	20	0	1	3	0	0	16	0	6	2	2	0	0	6	0	0	2	0	19	0	4	3	11	5	0	0	0	13	4	0	0	0	1	4	3	7	30	0	0	0	0	0	0	0	17	0	0	4	43
chr1.10753931-10753970>CASZ1	0	0	0	0	0	0	0	0	0	0	0	0	0	0	0	0	0	0	0	0	0	0	0	0	0	0	0	0	0	0	0	0	0	0	0	0	0	0	0	0	0	0	0	0	0	0	0	0	0
chr1.10765549-10765602>CASZ1	0	0	0	0	0	0	0	0	0	0	0	0	0	0	0	0	0	0	0	0	0	0	0	0	0	0	0	0	0	0	0	0	0	0	0	0	0	0	0	0	0	0	0	0	0	0	0	0	0
chr1.10820758-10820915>CASZ1	0	0	0	0	0	0	0	0	0	0	0	0	0	0	0	0	0	0	0	0	0	0	0	0	0	0	0	0	0	0	0	0	0	0	0	0	0	0	0	0	0	0	0	0	0	0	0	0	0
chr1.10856621-10856734>CASZ1	0	0	0	0	0	0	0	0	0	0	0	0	0	0	0	0	0	0	0	0	0	0	0	0	0	0	0	0	0	0	0	0	0	0	0	0	0	0	0	0	0	0	0	0	0	0	1	0	0
chr1.10707263-10708197>CASZ1	3.52154e-021	0	0	2	1.56975	0	9.41849	14	4.70924	4.60508e-021	12	0	5.41774e-022	3	0	1.56975	0	0	9.41849	0	8.12661e-022	1.56975	13	0	0	0	0	0	11	0	8.12661e-022	0	8.12661e-022	1.35444e-021	1.56975	0	1.08355e-020	3	2	0	0	0	0	6	18	2.70887e-022	0	0	1.56975
chr1.11006530-11006799>C1orf127	0	0	0	0	0	0	0	0	2	0	0	0	0	0	3	0	0	0	1	0	0	0	0	0	0	0	0	0	0	0	0	0	0	0	0	0	0	0	0	0	0	0	0	1	6	0	0	0	0
chr1.11007700-11008902>C1orf127	1	0	0	0	0	0	1	0	4	0	1	0	0	0	0	0	0	0	0	0	0	3	4	0	0	0	0	0	3	0	0	0	0	0	1	0	0	0	0	0	0	0	0	0	4	0	0	0	0
chr1.11009681-11009872>C1orf127	0	0	0	0	0	0	0	0	0	0	0	0	0	0	0	0	0	0	0	0	0	0	0	0	0	0	0	0	0	0	0	0	0	0	0	0	0	0	0	0	0	0	0	0	0	0	0	0	0
chr1.11014076-11014200>C1orf127	0	0	0	0	0	0	0	0	0	0	0	0	0	0	0	0	0	0	6	0	0	0	0	0	0	0	0	0	0	0	0	0	0	0	0	0	0	0	0	0	0	0	0	0	12	0	0	0	0
chr1.11015047-11015244>C1orf127	1	0	0	0	0	0	0	0	0	0	0	0	0	0	0	0	0	0	0	0	0	0	0	0	0	0	0	0	0	0	0	0	0	0	0	0	1	0	0	0	0	0	0	0	0	0	0	0	0
chr1.11017080-11017165>C1orf127	0	0	0	0	0	0	0	0	0	0	0	0	0	0	0	0	0	0	0	0	0	0	0	0	0	0	0	0	0	0	0	0	0	0	0	0	0	0	0	0	0	0	0	0	0	0	0	0	0
chr1.11017673-11017811>C1orf127	0	0	0	0	0	0	0	0	2	1	0	0	0	0	0	0	0	0	2	0	0	0	0	0	0	0	0	0	0	0	0	0	1	0	0	0	0	0	0	0	0	0	0	0	0	0	0	0	0
chr1.11018771-11018810>C1orf127	0	0	0	0	0	0	0	0	0	0	0	0	0	0	0	0	0	0	0	0	0	0	0	0	0	0	0	0	0	0	0	0	0	0	0	0	0	0	0	0	0	0	0	0	0	0	0	0	0
chr1.11024185-11024329>C1orf127	0	0	0	0	0	0	0	0	0	0	0	0	0	0	0	0	0	0	4	0	0	0	0	1	0	0	0	0	0	0	0	0	0	0	0	0	0	0	0	0	0	0	0	0	0	0	0	0	0
chr1.11026415-11026540>C1orf127	0	0	0	0	0	0	0	0	0	0	0	0	0	0	0	0	0	0	0	0	0	0	0	0	0	0	0	0	0	0	0	0	0	0	0	0	0	0	0	0	0	0	0	0	0	0	0	0	0
chr1.11030027-11030147>C1orf127	0	0	0	0	0	0	0	0	0	1	0	0	0	0	0	0	0	0	0	0	0	0	0	0	0	0	0	0	0	0	0	0	0	0	0	0	0	0	0	0	0	0	0	0	0	0	0	0	0
chr1.11036213-11036314>C1orf127	0	0	0	0	0	0	0	0	0	0	0	0	0	0	0	0	0	0	0	0	0	0	0	0	0	0	0	0	0	0	0	0	0	0	0	0	0	0	0	0	0	0	0	0	0	0	3	0	0
chr1.11042069-11042095>C1orf127	0	0	0	0	0	0	0	0	0	0	0	0	0	0	0	0	0	0	0	0	0	0	0	0	0	0	0	0	0	0	0	0	0	0	0	0	0	0	0	0	0	0	0	0	0	0	0	0	0
chr1.11072679-11072801>TARDBP	1	0	1	4	0	0	3	6	5	11	6	0	0	0	0	3	0	0	17	0	5	4	1	0	0	5	0	0	5	0	2	7	6	13	8	0	25	0	0	0	0	0	7	3	4	0	0	3	2
chr1.11073773-11074023>TARDBP	26	2	4	24	10	8	15	13	33	13	12	52	22	19	6	16	0	0	110	14	28	23	19	2	0	6	0	22	14	4	2	0	7	46	21	21	16	0	14	5	0	0	17	59.2007	41	0	0	21	12
chr1.11076901-11077065>TARDBP	18	3	32	113	27	11	68	60	50	50	29	252	27	43	43	28	52	226	139.585	8	56	26	39	5	27	31	38	0	44	18	16	7	40	17	8	26	238.63	4	52	0	1	1	110	64	27	260	25.0039	32	32.4974
chr1.11078790-11078931>TARDBP	25	3	38	20	54	63	62.8996	61	17	18	23	136	30	27.5616	44	28	83	26	120	13	26	32	29.8375	42	178	34	0	40	56	29	0	117	22	60	20	5	334.853	6	11	193.001	4	0	93	55	39	75	104	37	23
chr1.11080486-11080657>TARDBP	46	91	8	44	26	57	39	17	45	36	31	120	29	25	23	25	28	23	136	14	51	11	21	60	0	10	1	55	32	13	4	15	9	68	30	19	0	3	10	0	0	1	56	41	18.1315	0	0	6	42
chr1.11082181-11085550>TARDBP	254	392	256	680.436	232	288	572	382.059	316	324.193	250	1201.72	333	312	309	280	453	456	1508.62	363.422	377.291	291	385	213	1330.47	223.816	347.219	244.001	408	135	143	674.567	295	377.002	238	193.893	867.644	56	229	81	89	3	525.282	574	470	534	447	257	338.218
chr1.11086580-11087706>MASP2	0	0	1	0	0	0	0	0	0	0	0	0	0	0	1	0	0	0	0	0	0	0	0	0	0	0	0	0	0	0	0	0	0	0	0	0	0	0	3	0	0	0	0	0	0	0	0	0	0
chr1.11090233-11090308>MASP2	0	0	0	0	0	0	0	0	0	0	0	0	0	0	0	0	0	0	0	0	0	0	0	0	0	0	0	0	0	0	0	0	0	0	0	0	0	0	0	0	0	0	0	0	0	0	0	0	0
chr1.11090805-11090940>MASP2	0	0	0	0	0	0	0	0	0	0	0	0	0	0	0	0	0	0	0	0	0	0	0	0	0	0	0	0	0	0	0	0	0	0	0	0	0	0	0	0	0	0	0	0	0	0	0	0	0
chr1.11094885-11094964>MASP2	0	0	0	0	0	0	0	0	0	0	0	0	0	0	0	0	0	0	0	0	0	0	0	0	0	0	0	0	0	0	0	0	0	0	0	0	0	0	0	0	0	0	0	0	0	0	0	0	0
chr1.11097750-11097869>MASP2	0	0	0	0	0	0	0	0	0	0	0	0	0	0	0	0	0	0	0	0	0	0	0	0	0	0	0	0	0	0	0	0	0	0	0	0	0	0	0	0	0	0	0	0	0	0	0	0	0
chr1.11102932-11103080>MASP2	0	0	0	0	0	0	0	0	1	2	0	0	0	0	0	0	0	0	0	0	2	0	0	0	0	0	0	0	0	0	0	0	0	0	0	0	0	0	0	0	0	0	0	0	0	0	0	0	0
chr1.11103396-11103593>MASP2	0	0	0	1	0	0	0	0	0	0	0	0	0	0	0	0	0	0	0	0	0	0	0	0	0	0	0	0	0	0	0	0	0	0	0	0	0	0	0	0	0	0	0	0	1	0	0	0	0
chr1.11105465-11105597>MASP2	0	0	0	0	0	0	0	0	0	0	0	0	0	0	0	0	0	0	0	0	0	0	0	0	0	0	0	0	0	0	0	0	0	0	0	0	0	0	0	0	0	0	0	0	0	0	0	0	0
chr1.11106613-11106791>MASP2	0	0	0	0	0	0	0	0	0	0	0	0	0	0	0	0	0	0	0	0	0	0	0	0	0	0	0	0	0	0	0	0	0	0	0	0	0	0	0	0	0	0	0	0	0	0	0	0	0
chr1.11106948-11107177>MASP2	0	0	0	0	0	0	0	0	0	0	0	0	0	0	0	0	0	0	0	0	0	0	0	0	0	0	0	0	0	0	0	0	0	0	0	0	0	0	0	0	0	0	0	0	0	0	0	0	0
chr1.11107260-11107297>MASP2	0	0	0	0	0	0	0	0	0	0	0	0	0	0	0	0	0	0	0	0	0	0	0	0	0	0	0	0	0	0	0	0	0	0	0	0	0	0	0	0	0	0	0	0	0	0	0	0	0
chr1.11104855-11105011>MASP2	0	0	0	0	0	0	0	0	0	0	0	0	0	0	0	0	0	0	0	0	0	0	0	0	0	0	0	0	0	0	0	0	0	0	0	0	0	0	0	0	0	0	0	0	0	0	0	0	0
chr1.11114649-11114943>SRM	12	0	0	14	7	0	19	1	7	0	5	26	26	3	0	5	0	0	33.0843	0	4	14	15	0	0	3	0	6	7	0	0	0	11	1	21	0	63	3	7	0	0	1	47	62	15	0	1	0	6
chr1.11115019-11115142>SRM	2	0	0	1	0	1	0	0	2	0	2	5	0	0	0	6	0	0	9	0	0	5	9	0	0	2	0	0	4	0	0	0	3	3	10	0	0	0	1	0	0	0	0	0	7	0	0	0	2
chr1.11115838-11115984>SRM	26	1	0	1	5.69382	0	16	0	6	1	15	0	2	3	5	7	2	0	31	1	3	10	1	3	0	7	0	0	7	3	16	1	14	42	18	1	44	5	0	0	0	0	18	0	3	0	0	0	10
chr1.11116068-11116152>SRM	0	0	0	0	0	0	5	0	5	0	11	0	0	0	0	1	0	0	18	19	4	5	0	0	0	0	0	0	0	0	0	3	11	7	7	0	0	0	4	0	0	0	0	0	5	0	0	0	0
chr1.11116661-11116815>SRM	20	39	4	12	8	3	35.7458	0	5	0	7	0	0	28	3	10	0	35	58.08	25	10	10	15	5	28	2	0	12	12	0	0	0	14	32	13	0	0	0	11	0	0	0	13	19	27	0	0	44	20
chr1.11118857-11118950>SRM	9	0	3	4	0	0	0	0	1	0	1	0	0	1	0	0	0	0	0	0	0	0	1	0	0	0	0	0	0	0	0	0	0	0	1	0	0	0	0	0	0	0	0	0	0	0	0	0	3
chr1.11119282-11119403>SRM	3	0	0	0	0	0	1	0	0	0	3	0	0	0	0	1	0	0	5	0	2	4	0	1	0	0	0	0	2	0	0	0	2	0	3	0	0	0	0	0	0	0	48	0	9	0	0	0	12
chr1.11119834-11120092>SRM	1	0	0	0	0	4	1	1	8	1	1	0	0	0	1	0	0	0	2	0	2	0	0	0	0	0	18	0	2	2	0	2	0	0	0	0	3	0	0	0	3	0	4	10	5	0	0	0	2.00986
chr1.11126670-11126806>EXOSC10	19	0	0	9	5	0	5.40708	15	3	0	6	0	14	6	0	1	7	43	35	0	3	2	10	3	0	2	0	5	4	0	0	14	4	6	11	4	0	0	3	0	0	1	0	12	0	0	0	14	0
chr1.11128065-11128142>EXOSC10	2	0	7	8	1	0	10	0	5	4	2	0	12	11	10	10	0	0	20	0	1	1	3	0	0	2	0	10	0	11	3	0	12	1	5	1	0	0	0	31	0	0	3	0	0	0	0	1	0
chr1.11128702-11128764>EXOSC10	0	0	5	2	6	0	6	0	0	0	10	0	0	7	1	0	0	0	9	28	4	4	0	0	0	0	0	0	3	2	0	11	1	13	2	0	0	0	9	0	0	0	22	0	0	0	0	9	0
chr1.11129616-11129788>EXOSC10	53	1	16	16	28	0	34	12	16	24	37	43	8	30	7	29	0	1	87	74	28	34	9	27	0	5	0	15	12	8	23	0	15	30	18	5	190.442	0	0	0	0	0	4	24	21	0	109	0	33
chr1.11130957-11131031>EXOSC10	70	0	2	0	2	0	7	0	12	1	20	0	0	10	8	8	0	0	19	0	6	6	4	13	0	1	0	3	4	1	0	7	1	19	22	0	0	0	23	0	0	0	1	15	15	0	0	4	13
chr1.11132144-11132229>EXOSC10	23	0	0	4	0	2	16	0	4	0	9	21	0	9	0	2	0	2	22	0	10	5	0	5	0	5	0	0	3	0	0	0	6	24	5	0	1	0	0	0	0	0	24	0	5	0	0	0	9
chr1.11133991-11134066>EXOSC10	7	0	3	4	9	23	15	3	8	0	5	26.0204	0	9	0	7	0	0	14	0	8	3	0	0	0	3	0	0	0	0	0	2	6	37	5	0	0	3	0	0	0	0	6	0	20	0	0	12	2
chr1.11134288-11134384>EXOSC10	42.359	0	30	32	24	18	16	9	34	34	12	0	0	21	6	17	14	0	80	7	23.6737	11	11	21	0	6	19	20	23	4	0	43	13	26	8	0	0	0	21	0	0	0	7	23	8	0	0	39	20
chr1.11136899-11137006>EXOSC10	0	0	2	30	18	5	10	1	5	0	10	0	19	3	0	5	0	0	18	0	9	3	0	4	0	0	0	12	0	0	0	27.0053	12	3	0	0	102.809	0	11	0	0	0	0	0	14	0	0	0	11
chr1.11137422-11137501>EXOSC10	12	0	8	3	5	15	8	9	1	0	12	0	0	8	8	4	0	1	8	0	7	3	9	5	0	2	0	0	8	0	0	16	0	1	3	0	0	1	0	0	0	0	22	0	21	0	0	0	0
chr1.11137658-11137709>EXOSC10	0	0	0	6	0	0	1	0	3	0	2	0	0	0	0	0	1	0	11	0	0	0	0	0	0	0	0	0	0	0	0	1	2	0	1	0	0	0	0	0	0	0	16	0	0	0	0	0	0
chr1.11139768-11139880>EXOSC10	8	0	0	7	13	5	17	9	7	0	9	0	19	0	4	3	0	0	26	16	3	1	0	11	0	1	1	0	1	0	0	21	2	47	6	0	0	0	14	0	0	0	1	18	11.1432	0	1	23	12
chr1.11140556-11140607>EXOSC10	0	0	2	2	3	0	1	0	1	1	2	0	0	10	0	2	0	0	8	0	0	0	0	0	0	0	1	0	0	0	0	3	2	0	0	0	0	2	0	0	0	0	0	0	11	0	0	0	2
chr1.11140821-11140970>EXOSC10	2	0	0	12	4	9	46	23	25	1	13	8	23	34	1	6	0	1	31	0	7	21	11	13	30	8	0	44.7346	8	4	25	25	12	22	12	0	166.603	0	21	0	2	0	8	1	21	0	0	3	11.0186
chr1.11141139-11141296>EXOSC10	6	0	0	5	1	10	7	0	11	0	7	0	0	3	7	1	0	0	15	0	7	5	8	6	0	1	35	0	4	0	0	0	9	8	6	0	0	0	0	0	0	0	47	0	26	0	0	0	10
chr1.11142745-11142936>EXOSC10	1	1	2	18.0799	11	0	45	30	42	57	37	159	11	35	27	6	0	9	108.474	0	28	28	13	30	0	28	128	30	47.0103	4	1	57	33	59	17	12	128	0	5	0	0	0	21	18	26.0719	0	0	8	29
chr1.11147505-11147649>EXOSC10	16	0	2	16	7	19	14	24	18	23	27	1	0	10	7	15	1	5	61.1973	0	28	9	21	36	0	11.3834	1	4	7	3	29	17.2272	8	28	9	0	0	0	20	0	0	0	0	20	33.4494	76	0	4	27
chr1.11147857-11147968>EXOSC10	10	33	24	27	12	36.9614	6	35	24	32	12	0	1	12	0	7	0	0	61	35	17	11	22	19	5	21	0	0	28	32	0	38	19	66	19	0	51	0	21	0	0	0	0	21	24	0	0	0	43.265
chr1.11148180-11148256>EXOSC10	41	0	13	31	3	0	15	0	0	0	14	8	0	7	0	5	6	0	38	8	7	2	1	13	0	4	0	0	5	0	0	38	1	6	8	0	43	0	27	0	0	0	0	92	16	99	0	34	37.0001
chr1.11150611-11150726>EXOSC10	135.426	0	10	64	6	12	17	13	44	44	28.1176	0	0	16	33	15	57	8	68	27	23	23	11	37	89	13	0	12	37	0	8	9	16	61	10.0214	20	72	1	17	0	0	0	0	39.1882	69	1	70	22	122
chr1.11151071-11151237>EXOSC10	42	1	14	20	13	15	32	29.168	24	8	24	1	14	13	27.4021	11	0	4	59.1926	11	25	13	9	13	98	9	0	36	12	1	0	1	4	6	26	43	0	5	5	0	0	0	68	55	41	36	2	0	32
chr1.11151550-11151655>EXOSC10	0	1	7	5	3	39.6984	23	4	6	1	28	0	7	6	2	7	20	0	48	17	12	10	7	8	0	4	0	15	2	9	0	0	4	33	13	6	60.0029	0	0	0	0	1	0	0	0	0	1	1	45
chr1.11155815-11155939>EXOSC10	32	0	6	33	7	11	22	0	26	30	29	55	0	8	29	14	16.5242	54.6982	95	0	23	18.5998	5	14	0	30	120	24	19	0	4	0	22	27	17	0	0	9	12	0	0	0	0	28	5	0	0	0	9.00012
chr1.11158077-11158214>EXOSC10	1	1	0	1	0	0	11	10	7	8	11	1	0	12	2	12	7	13	31	0	3	8	6	3	0	2	0	58	3	0	0	0	4	8	10	0	0	0	0	0	0	0	0	19	7	0	0	0	0
chr1.11159778-11159968>EXOSC10	18	0	0	26	10	0	43	0	13	62	24	1	7	5	10	12	0	0	41	0	10	11	29	0	27	11	0	0	20	0	1	14	8	15	10	0	0	2	22	0	0	0	57	44	48	0	0	0	49.6188
chr1.11166588-11167558>MTOR	104	32	39	86	46	89	92.2691	32	74	57	57	102	40	57	47	23	108	55	200	18	79	66	50	58	110	45	66	44	36	27	31	111	50	32	21	4	118.003	9	18	1	1	0	64	19	53	47	28	12	77
chr1.11168238-11168344>MTOR	0	1	0	4	3	1	1	0	4	1	3	0	36	0	0	1	0	0	10	11	9	3	0	0	90	0	0	0	3	0	0	0	1	11	0	1	25	0	0	0	0	0	1	0	6	0	0	0	4
chr1.11169347-11169428>MTOR	18	0	1	2	5	16	3	0	6	7	6	0	11	18	0	2	16	0	16	11	4	1	6	0	108.434	2	0	6	5	0	0	4	2	14	0	0	27.0022	3	0	0	0	0	0	8	0	0	0	0	0
chr1.11169706-11169787>MTOR	11	0	5	5	1	0	2	22	2	0	3	0	0	2	2	6	16	0	14	0	6	2	1	0	0	4	0	0	3	0	0	0	3	0	0	0	0	0	0	0	0	0	0	1	0	0	0	0	0
chr1.11172909-11172975>MTOR	55	0	27	16	6	27	10	6	9	0	12	47	0	3	0	6	0	0	39	0	22	6	4	0	0	1	0	11	13	0	3	23	3	19	0	0	0	0	0	0	0	0	0	0	22	0	0	7	0
chr1.11174375-11174511>MTOR	34	1	9	0	1	6	13	4	11	1	13	13	2	7	4	3	0	30	19	0	27	20	0	0	0	2	0	9	14	6	5	64	6	42	2	0	0	0	6	15	0	0	0	0	9	0	0	0	0
chr1.11174870-11174945>MTOR	0	1	0	0	15	13	12	10	1	29	0	0	0	7	2	5	0	0	21	0	15	6	2	23	2	0	0	43	18	0	0	59.0007	2	0	0	0	0	0	0	0	1	0	0	1	1	25	0	0	0
chr1.11175453-11175526>MTOR	0	0	11	6	0	0	0	0	2	0	1	0	0	3	0	1	17	0	1	0	4	1	0	0	0	3	0	0	1	0	7.90596	5	0	0	0	0	113.761	1	0	0	1	0	0	0	1	0	0	0	0
chr1.11177061-11177144>MTOR	7	0	0	10	1	0	1	0	0	25	0	9	0	0	0	0	0	0	10	0	5	5	0	0	0	4	0	0	7	1	0	3	2	0	2	0	0	0	0	0	0	0	1	0	13	0	0	0	0
chr1.11181303-11181426>MTOR	6	0	0	4	6	0	3	0	2	2	5	0	0	1	0	1	0	0	29	9	8	1	1	7	0	1	7	0	4	0	0	5	0	0	4	0	0	0	0	0	0	0	15	48	4	0	0	0	17
chr1.11182036-11182184>MTOR	50	0	1	8	11	0	27	0	14	1	8	0	0	4	12	6	0	0	40	0	5	4	0	7	1	6	0	5	8	0	0	0	10	0	15	0	0	0	0	0	0	0	60	13	21	0	0	0	24
chr1.11184555-11184691>MTOR	0	0	13	2	7	0	2	0	13	1	7	103	14	1	5	2	0	0	23	15	9	12	2	0	0	10	0	0	6	4	13	1	3	33	2	0	0	1	2	0	0	0	0	0	5	78	0	0	24
chr1.11186679-11186854>MTOR	25	0	12	27	1	1	22	0	22	19	14	0	0	19	0	3	0	0	62	11	28	6	16	14	0	5	0	0	20	0	0	6	5	3	3	0	0	7	1	0	0	0	0	0	5	0	16	0	19
chr1.11187067-11187202>MTOR	8	52	23	17	28	0	43	19	26	34	7	0	1	15	11	13	45	0	54	28	15	24	16	10	163	9	0	20	15	0	3	41	12	10	5	1	0	2	32	54	0	0	0	0	0	0	22.0075	0	2
chr1.11187681-11187864>MTOR	35	0	22	0	8	9	30	26	11	22	13	0	0	9	0	5	0	1	32	13	13	6	3	0	0	5	0	18	12	8	2	20	4	0	10	0	0	2	16	3	0	0	23	1	9	0	0	0	0
chr1.11188061-11188184>MTOR	7	2	0	2	9	4	5	9	4	18	0	0	0	4	0	1	0	0	16	0	4	5	17	8	21	0	3	0	3	1	0	19	7	28	7	14	0	3	0	0	0	0	0	0	24	0	30	0	7
chr1.11188511-11188610>MTOR	2	1	5	11	8	9	18	0	9	0	4	0	0	3	0	5	0	0	29	0	6	13	0	17	0	2	33	0	8	0	0	20	8	5	1	12	0	4	1	0	0	0	0	0	0	0	0	0	16
chr1.11188912-11189009>MTOR	8	0	3	9	3	0	8	0	5	0	5	0	0	1	8	7	0	0	7	8	3	5	5	14	0	0	0	1	12	0	3	0	1	0	0	0	0	0	0	35	8	0	0	0	0	0	0	0	0
chr1.11189795-11189896>MTOR	1	0	0	0	3	0	15	0	4	10	11	0	0	7	0	1	0	0	49	0	7	3	2	0	0	4	0	0	8	0	0	0	0	0	10	0	115	0	1	0	0	0	42	7	33	0	0	0	0
chr1.11190586-11190835>MTOR	39	0	3	11	14	0	64	1	4	29	10	20	0	9	22	6	0	0	35	2	16	4	14	17	0	14	91	0	7	13	0	0	3	13	2	6	0	2	27	9	0	0	0	27	27	0	0	0	29
chr1.11193137-11193255>MTOR	21	0	1	22	0	9	15	5	3	0	7	0	5	11	0	15	0	0	29	33	6	10	1	3	0	0	4	12	8	0	1	27	0	3	4	0	2	0	0	0	0	0	0	24	4	0	0	0	0
chr1.11194408-11194524>MTOR	76	0	0	11	20	37	2	2	8	2	2	52	16	7	0	3	9	0	34	10	17	11	2	11	0	0	0	35	9	0	4	0	3	25	1	0	0	0	10	51	0	0	0	0	13	0	0	6	40.0008
chr1.11199361-11199493>MTOR	0	0	7	49	3	0	29	0	2	4	3	85	10	5	0	1	0	1	46	1	9	7	15	0	0	3	0	0	14	11	0	20	9	12	1	6	102	2	20	1	2	0	0	34	0	0	0	0	21
chr1.11199590-11199716>MTOR	4	0	1	1	6	0	13	10	7	0	3	0	0	5	0	0	14	0	7	0	3	6.42472	5	0	0	1	0	0	0	0	0	0	1	1	0	0	0	0	0	0	0	0	0	3	6	0	0	15	25
chr1.11204705-11204813>MTOR	2	0	0	8	4	1	1	0	2	18	6	0	21	0	12	5	0	0	37	0	2	2	0	0	0	5	0	0	2	0	0	13	1	16	1	0	0	0	0	0	0	1	1	0	0	0	0	0	21
chr1.11205025-11205103>MTOR	7	0	0	0	5	0	3	0	0	0	2	0	1	2	1	1	0	0	3	0	10	1	2	0	0	0	0	0	1	0	0	0	0	4	0	0	0	0	7	0	0	0	0	0	0	0	0	0	5
chr1.11206733-11206849>MTOR	0	0	13	0	4	17	15	14	6	0	7	0	37	2	0	0	0	0	24	0	4	5	14	0	1	6	0	0	4	0	12	0	5	0	5	0	139	1	26	0	0	0	0	0	9	0	0	4	10
chr1.11210183-11210284>MTOR	16	0	0	12	0	1	6	8	3	0	3	0	2	4	0	1	0	0	7	0	3	4	1	0	0	1	0	7	3	0	0	0	4	2	0	0	0	1	0	0	0	0	0	1	3	39	0	0	9
chr1.11217209-11217349>MTOR	34	0	18	7	3	0	3	0	7	9	1	0	0	0	1	0	0	22	20	0	12	5	0	4	0	5	0	6	7	0	0	11	2	15	1	0	0	0	2	0	0	0	0	1	17	0	0	0	16
chr1.11227499-11227575>MTOR	9	0	0	0	5	0	1	0	9	0	3	2	0	0	0	1	15	0	12	1	6	0	8	0	0	0	0	0	9	1	0	0	0	0	3	0	0	0	0	0	0	0	0	0	8	0	0	0	19
chr1.11259315-11259461>MTOR	33	0	0	21	2	0	19	0	19	10	13	0	0	8	9	7	0	0	52	16	14	16	6	10	0	2	0	0	18	0	0	37	5	14	7	1	63	0	41	0	0	0	43	3	4	0	20	0	17
chr1.11259598-11259761>MTOR	61.0349	35	6	15	25	0	17	8	25	0	18	0	0	18	1	8	0	0	79	0	20	11	0	25	67	3	0	16	23	7	20	2	10	12	20	0	0	16	24	0	0	0	4.21206	29	24	0	0	0	30
chr1.11264618-11264761>MTOR	1	27	2	2	4	0	2	0	2	2	11	0	14	1	0	2	22	58	6.10781	0	6	3	3	3	0	1	0	6	10	0	4	5	7	4	5	0	0	0	4	0	0	0	0	17	12	0	0	0	21
chr1.11269369-11269516>MTOR	9	0	4	3	13	1	18	1	14	0	10	0	0	9	10	11	18	0	61	0	16	13	4	0	108.848	4	0	19	12	8	0	0	9	52	5	16	69	0	12	0	44	0	11	15	15	84.4547	0	0	2
chr1.11270871-11270964>MTOR	13	0	7	8	1	16	12	0	0	0	3	0	5	6	2	4	0	0	16	1	1	5	8	0	0	1	0	0	3	7	0	0	0	0	0	5	0	1	0	0	0	0	8	0	0	0	0	8	26
chr1.11272369-11272532>MTOR	28	1	10	53	14	13	43	0	20	2	27	27	0	16	34	3	0	0	72.196	5	21	9	15	29	1	11	0	11	17	3	0	0	5	7	7	7	213	8	24	0	1	0	0	13	5	0	39	2	23
chr1.11272853-11272966>MTOR	0	2	1	6	0	0	13	5	8	1	12	0	6	11	0	2	0	91	49	0	6	12	0	3	0	1	0	0	17	0	0	0	5	6	1	0	115.623	0	0	0	1	0	26	3	20	0	0	19	24
chr1.11273456-11273624>MTOR	57	1	8	20	3	34	32	0	16	43	14	0	3	10	0	6	0	42	57	9	12	14	0	8	1	17	0	58	24	4	24	16	4	9	23	28	12	0	58	33	0	0	17	36	9	0	0	18	51
chr1.11276205-11276292>MTOR	7	0	15	10	0	3	16	0	4	0	0	0	1	14	0	2	0	24	13	8	4	1	0	25	0	10	0	0	8	5	0	0	0	0	0	0	0	0	0	0	0	0	0	0	3	0	0	0	0
chr1.11288725-11288976>MTOR	91.1889	0	2	50.2229	21	24	42	32	29	30	32	13	20	12	10	12	39	82	125.184	21	34	21	22	47	1	12	1	107	31	0	0	0	6	29	28	2	12.0029	10	64	44	0	1	38	16	88	0	0	0	85
chr1.11290982-11291112>MTOR	24	48.1734	1	6	6	0	27	0	11	46	20	0	0	4	7	11	21	0	61	21	25	14	25	31	0	6	84	1	36	0	0	39	9	21	13	10	61	0	5	86	0	0	56	23	38.8558	0	0	0	46
chr1.11291357-11291492>MTOR	43	0	0	9	6	0	28	7	14	26	6	24	7	15	2	3	0	0	46	16	24	6	13	8	0	9	0	0	9	3	0	15	5	23	10	9	0	0	2	0	0	0	85	17	21	0	0	0	17
chr1.11292493-11292586>MTOR	0	0	5	0	3	0	6	1	7	14	5	0	1	3	0	3	0	51	10	7	3	10	7	0	0	1	0	0	0	0	14	12	8	4	0	0	15	5	0	0	0	0	0	0	0	0	0	0	0
chr1.11293455-11293545>MTOR	21	1	2	14	11	1	3	11	2	17	7	0	0	16	0	3	46	0	40	0	6	0	6	0	0	2	0	12	4	10	0	16	7	2	6	0	0	0	6	0	0	0	0	0	9	0	0	13	15
chr1.11294200-11294323>MTOR	7	0	4	4	9	9	23	5	5	13	9	0	1	0	25	2	0	0	26	13	6	1	0	0	0	3	14	0	5	9	0	0	3	17	3	0	0	0	4	0	0	0	0	0	35	0	0	1	15
chr1.11297900-11298106>MTOR	21	0	2	18	4	0	8	8	7	2	12	62	1	6	1	10	0	28	60.2529	4	5	18	6	0	80	1	0	8	17	4	0	20	9	10	26	1	35	0	32	0	0	0	51	60	28	0	0	29	20
chr1.11298459-11298675>MTOR	14	0	11	14	11	9	48.1924	0	18	6	23	48	33	18	17	11	1	0	46	10	8	19	1	0	0	5	1	26	20	4	40	0	3	38	9	0	0	3	29	0	0	0	0	104	50	0	86	0	7
chr1.11300360-11300605>MTOR	74	1	17	48	51	84	59	6	25	17	43	1	36	47	65	12	0	0	134	30	17	15	40	35	24	4	0	4	34	18	0	14	11	18	31	0	62.1421	13	98	0	0	0	22	117	64	0	46	34	70.0918
chr1.11301610-11301739>MTOR	11	0	1	33	5	0	17	7	6	7	7	2	0	8	27	8	0	7	19	6	6	6	3	6	1	8	0	0	26	0	0	11	1	4	2	2	45	0	0	18	0	0	13	36.0115	20	0	0	0	19
chr1.11303171-11303358>MTOR	6	19	13	27	12	37	14	3	4	36	14	8	11	17	16	5	18	46	38	1	18	12	15	7	0	6	0	0	16	0	0	7	16	5	12	21	0	0	10	34	0	0	0	0	4	0	1	0	21
chr1.11307682-11307791>MTOR	9	1	3	13	8	0	18	16	36	0	7	0	74	11	6	3	0	0	48	0	10	2	0	21	0	12	1	29	13	0	0	39	21	18	8	0	33.3143	6	0	0	0	0	25	0	5	0	12	0	22
chr1.11307876-11308152>MTOR	281.188	7	31	48	42	73	67.2051	60	69	33	79	0	111	34	15	30	31.0019	3	369.577	56	72	49	23	45	1	58	0	124	105	1	1	81.7444	38	62	42	6	232.211	1	14	24	4	0	113.873	52	90	103	0	29	100
chr1.11313896-11314031>MTOR	156	0	24	18	14	0	9	14	41	0	29	0	14	22	8	17	23	0	110	26	17	19	16	3	35	9	0	41	14	1	8	28	21	5	8	14	85	5	11	0	0	0	89.6875	24	24.8021	0	6	38	11
chr1.11316049-11316250>MTOR	44	0	5	11	8	24	35	13	30	62	19	35	5	31	2	9	2	0	76	9	24	9	10	41	0	7	0	63	16	0	4	8	7	37.7316	9	1	48.0179	2	7	10	0	0	49	25	30	0	5	1	33
chr1.11316990-11317223>MTOR	5	1	2	18	2	49	23	19	10	44	32	5	11	11	4	15	0	0	49	6	15	19	15	3	187	1	0	2	21	0	1	0	6	19	6	0	3	3	11	0	0	0	18	11	29	0	0	6	3.00013
chr1.11318542-11318651>MTOR	27	0	0	1	2	13	13	0	3	1	5	0	0	8	5	7	12	5	48	0	5	2	34	0	0	0	0	0	10	0	15	0	4	0	7	0	9	0	9	0	0	0	15	29	14	0	0	0	13
chr1.11319305-11319481>MTOR	48	0	22	9	17	4	25	5	18	31	16	0	0	32	18	16	0	1	88	10	16	11	7	10	0	8	0	29	39	0	16	5	11	28	0	13	0	10	12	35	0	0	25	61	24	0	0	6	35
chr1.11322502-11322609>MTOR	0	0	0	1	0	0	0	0	0	0	0	0	0	0	0	0	0	0	0	0	0	0	0	0	0	0	0	0	1	0	0	0	0	1	0	0	0	0	0	0	0	0	0	5	1	0	0	0	2
chr1.11203955-11204045>MTOR-AS1	0	0	0	0	0	0	0	0	0	0	0	0	0	0	0	0	0	0	0	0	0	0	0	0	0	0	0	0	0	0	0	0	0	0	0	0	0	0	0	0	0	0	0	0	0	0	0	0	0
chr1.11204724-11204944>MTOR-AS1	0	0	0	0	0	0	0	0	0	0	0	0	0	0	0	0	0	0	0	0	0	0	0	0	0	0	0	0	0	0	0	0	0	0	0	0	0	0	0	0	0	0	0	0	0	0	0	0	0
chr1.11205210-11205337>MTOR-AS1	0	0	0	0	0	0	0	0	0	0	0	0	0	0	0	0	0	0	0	0	0	0	0	0	0	0	0	0	0	0	0	0	0	0	0	0	0	0	0	0	0	0	0	0	0	0	0	0	0
chr1.11209327-11209596>MTOR-AS1	1	0	0	0	0	0	0	0	0	0	0	0	0	0	0	0	0	0	0	0	0	0	0	0	0	0	0	0	0	0	0	0	0	0	0	0	0	3	0	0	0	0	0	0	0	0	0	0	0
chr1.11249346-11250013>ANGPTL7	0	0	0	0	0	0	0	0	0	0	0	0	0	0	0	0	0	0	0	0	0	0	0	0	0	0	0	0	0	0	0	0	1	0	0	0	0	0	0	0	0	1	0	0	0	0	0	0	0
chr1.11252327-11252428>ANGPTL7	0	0	0	0	0	0	0	0	0	0	0	0	0	0	0	0	0	0	0	0	0	0	0	0	0	0	0	0	0	0	0	0	0	0	0	0	0	0	0	0	0	0	0	0	0	0	0	0	0
chr1.11253637-11253832>ANGPTL7	0	0	0	0	0	0	1	0	0	0	0	0	0	0	0	0	0	0	0	0	0	0	0	0	0	0	0	0	0	0	0	0	0	0	0	0	0	0	0	0	0	0	0	0	1	0	0	1	0
chr1.11254518-11254717>ANGPTL7	0	0	0	0	0	0	0	0	0	0	0	0	0	0	0	0	0	0	0	0	0	0	0	0	0	0	0	0	0	0	0	0	0	0	0	0	1	0	0	0	0	0	0	0	0	0	0	0	0
chr1.11254911-11256039>ANGPTL7	0	0	5	0	0	0	18	0	0	0	0	0	0	5	0	0	0	0	0	0	0	0	0	0	0	0	0	1	5	0	0	1	0	0	0	0	0	0	0	1	0	1	1	0	0	0	0	0	1
chr1.11333255-11334118>UBIAD1	68	3	5	36	42	76.2523	77	6	52	31	74	56	62	20	41	43	55	22	212.146	0	59	57	46	28	3	15	0	24	37	3	3	54	38	93.105	67	32	145.002	2	106	0	0	1	21	123	87	0	33	18	94.1796
chr1.11345701-11348492>UBIAD1	206	6	77	208.356	81	176	215	32	138	43	169	230	113.13	186	120	91	78	106	525	94	125	121	154	167	205.357	67	3	158	124	45	45	191	100	243	124	37	387.362	17	93.2055	11	0	1	179	286	235.064	92.0002	123	123	224.002
chr1.11539295-11539430>DISP3	0	0	0	0	0	0	0	0	0	0	0	0	0	0	0	0	0	0	0	0	0	0	0	0	0	0	0	0	0	0	0	0	0	0	0	0	0	0	0	0	0	0	0	0	0	0	0	0	0
chr1.11561047-11562146>DISP3	17	2	0	0	4	8	9	0	0	0	4	0	0	1	0	1	0	0	3	0	0	0	0	0	0	1	0	0	3	0	11	0	0	0	1	0	0	0	0	0	0	0	14	3	0	0	0	0	0
chr1.11562735-11562955>DISP3	0	0	0	0	0	0	0	0	0	0	0	0	0	0	0	0	0	0	4	0	0	0	0	0	0	0	0	0	0	0	0	0	0	0	0	0	0	0	0	0	0	0	0	0	4	0	0	0	0
chr1.11574447-11574584>DISP3	0	0	0	0	0	0	0	0	0	0	0	0	0	0	0	0	0	0	0	0	0	0	0	0	0	0	0	0	0	0	0	0	0	0	0	0	0	0	0	0	0	0	0	0	0	0	0	0	0
chr1.11575426-11575561>DISP3	0	0	0	0	0	0	0	0	0	0	0	0	0	0	0	0	0	0	0	0	0	0	0	0	0	0	0	0	0	0	0	0	0	0	0	0	0	0	0	0	0	0	0	0	0	0	0	0	0
chr1.11576058-11576219>DISP3	0	0	0	0	0	0	0	0	0	0	1	0	0	0	0	0	0	0	0	0	0	0	0	0	0	0	0	0	1	0	0	0	0	0	1	0	0	0	0	0	0	0	0	0	0	0	0	0	0
chr1.11577520-11577660>DISP3	0	0	0	0	1	0	0	0	0	0	0	0	0	0	0	0	0	0	0	0	0	0	0	0	0	6	0	0	0	0	0	0	0	0	0	0	0	0	0	0	0	0	0	0	0	0	0	0	0
chr1.11579412-11579561>DISP3	0	0	0	0	0	0	0	0	0	0	0	0	0	0	0	0	0	0	0	0	0	0	0	0	0	0	0	0	0	0	0	0	0	0	0	0	0	0	0	0	0	0	0	0	0	0	0	0	0
chr1.11579776-11579938>DISP3	0	0	0	1	0	0	0	0	0	0	0	0	0	0	0	0	0	0	0	0	3	0	0	0	0	0	0	0	0	0	0	0	0	0	0	0	0	0	0	0	0	0	0	0	0	0	0	0	0
chr1.11580744-11580906>DISP3	0	0	0	0	0	0	0	0	0	0	0	0	0	0	0	0	0	0	0	0	0	0	0	0	0	0	0	0	0	0	0	0	0	0	0	0	0	0	0	0	0	0	0	0	0	0	0	0	0
chr1.11583999-11584113>DISP3	0	0	0	0	0	0	0	0	1	0	0	0	0	0	0	0	0	0	3	0	0	0	0	0	0	0	0	0	0	0	0	0	0	0	0	0	0	0	0	0	0	0	0	0	0	0	0	0	0
chr1.11585233-11585370>DISP3	0	0	0	0	0	0	0	0	0	0	0	0	0	0	0	0	0	0	0	0	0	0	0	0	0	0	0	0	0	0	0	0	0	0	0	0	0	0	0	0	0	0	0	0	0	0	0	0	0
chr1.11586708-11586893>DISP3	0	0	0	0	0	0	0	0	0	0	0	0	0	0	0	0	0	0	0	0	0	0	0	0	0	0	0	0	0	0	0	0	0	0	0	0	0	0	0	0	0	0	0	0	0	0	0	0	0
chr1.11589613-11589744>DISP3	0	0	0	1	0	0	0	0	0	0	0	0	0	0	0	0	0	0	2	0	0	0	0	0	0	0	0	0	0	0	0	0	0	0	0	0	0	0	0	0	0	0	0	0	0	0	0	0	0
chr1.11589844-11590017>DISP3	0	0	0	0	0	0	0	0	0	0	0	0	0	0	0	0	0	0	0	0	0	0	0	0	0	2	0	0	0	0	0	0	0	0	0	0	0	0	0	0	0	0	0	0	0	0	0	0	0
chr1.11590964-11591091>DISP3	0	0	0	0	0	0	0	0	0	0	0	0	0	0	0	0	0	0	0	0	0	0	0	0	0	0	0	0	0	0	0	0	0	0	0	0	0	0	0	0	0	0	0	0	0	0	0	0	0
chr1.11591622-11591768>DISP3	0	0	0	0	0	0	0	0	0	0	0	0	0	0	0	0	0	0	0	0	0	0	0	0	0	0	0	0	0	5	0	0	1	0	0	0	0	0	0	0	0	0	0	0	0	0	0	0	0
chr1.11594438-11594598>DISP3	0	0	0	1	0	1	0	0	0	0	0	0	0	0	0	0	0	0	1	0	0	0	0	0	0	0	0	0	0	0	0	0	0	0	0	0	0	0	0	0	0	0	0	0	0	0	0	0	0
chr1.11595068-11595182>DISP3	0	0	0	0	0	0	0	0	0	0	0	0	0	0	0	0	0	0	0	0	0	0	0	0	0	0	0	0	0	0	0	0	0	0	0	0	0	0	0	0	0	0	1	0	0	0	0	0	0
chr1.11595535-11595702>DISP3	0	0	0	0	0	0	0	0	0	0	0	0	0	0	0	0	0	0	0	0	0	0	0	0	0	0	0	0	0	0	0	0	0	0	0	0	0	2	0	0	0	0	0	0	0	0	0	0	0
chr1.11596381-11597641>DISP3	0	0	0	0	0	12	1	8	0	0	2	0	0	0	0	0	0	0	0	0	1	1	1	1	0	0	0	0	0	0	0	0	0	0	2	0	0	0	0	0	0	0	2	1	20	0	0	0	0
chr1.11669588-11670171>LOC101929181	0	0	0	0	0	0	0	0	0	0	1	0	0	0	0	0	0	0	0	0	0	0	0	0	0	0	0	0	0	0	0	0	0	0	1	0	0	0	0	0	0	0	0	1	1	1	0	0	0
chr1.11671900-11672036>LOC101929181	0	0	0	0	0	0	0	0	0	0	0	0	0	0	0	0	0	0	0	0	0	0	0	0	0	0	0	0	0	0	0	0	0	0	0	0	0	0	0	0	0	0	0	0	0	0	0	0	0
chr1.11672847-11673412>LOC101929181	0	0	0	1	0	0	0	0	0	0	0	0	0	0	0	0	0	0	0	0	0	0	0	0	1	0	0	0	0	0	0	0	0	0	0	0	0	0	0	0	0	0	2	0	0	0	0	0	0
chr1.11708418-11708886>FBXO2	4	0	2	1	1	0	1	0	1	0	3	0	8	0	0	0	15	0	9	0	7	0	1	0	0	1	0	2	0	0	0	0	0	1	0	0	0	0	0	0	0	0	0	8	3	1	0	0	0
chr1.11709144-11709283>FBXO2	0	0	0	0	0	0	7	0	0	0	0	0	0	0	11	0	0	0	0	0	0	0	0	0	0	0	0	0	0	0	0	14	0	0	0	0	0	0	0	0	0	0	0	0	0	0	0	0	0
chr1.11709836-11709932>FBXO2	0	0	0	0	0	0	0	0	0	0	0	0	0	0	0	1	0	0	0	0	1	0	0	0	0	0	0	0	0	0	0	18	0	0	0	0	0	0	0	0	0	0	0	0	5	0	0	0	0
chr1.11710002-11710132>FBXO2	0	0	0	0	0	0	0	0	0	0	0	0	0	1	0	0	0	0	0	0	3	0	0	0	0	0	0	0	0	10	0	0	0	2	0	0	6	0	0	0	0	0	0	0	2	0	0	0	0
chr1.11710523-11710892>FBXO2	0	0	1	0	0	0	1	0	1	11	1	0	0	0	0	0	0	0	0	0	1	0	0	0	0	0	0	0	1	0	0	0	0	0	0	0	32	0	0	0	0	0	0	0	8	0	0	0	0
chr1.11714376-11714889>FBXO2	0	0	7	0	0	0	0	0	0	0	3	0	0	0	0	0	0	0	2	0	0	1	9	0	0	0	0	0	0	0	0	0	0	0	1	0	0	0	0	0	0	0	0	1	2	0	0	0	0
chr1.11714432-11714639>FBXO44	1	0	0	0	0	0	0	0	0	0	0	0	0	0	0	0	0	0	0	0	0	0	0	0	0	0	0	0	0	0	0	0	1	0	0	0	0	0	0	0	0	0	0	0	0	0	0	0	0
chr1.11715863-11716158>FBXO44	22	0	7	17	4.3995	25	19.7835	0	6.99999	0	28.6133	0	29	2.20149	1.29774e-013	5.99404	4	0	64.9667	1.29774e-013	6.60448	1.29774e-012	8	10	0	6	0	2.20617e-012	2.20149	10	6.60445	43	11.0047	8.80597	22.8355	14	89	2.59549e-013	0	5.19097e-013	0	0	33.0224	3.63368e-012	17	0	0	1.29774e-013	57.2378
chr1.11718324-11718451>FBXO44	10	0	1.2183e-005	3.04575e-005	6.0915e-006	0	23.9433	2.13202e-005	3.04575e-006	4.37966	13.004	0	0	3	3.95947e-005	9.13724e-006	0	4.87319e-005	29.9955	1.2183e-005	10	1.52287e-005	0	3.35033e-005	0	1.2183e-005	0	9	4.36604	5.17777e-005	13	2.13202e-005	2.4366e-005	18.9905	7	0	0	0	0	0	0	0	0	0	18	0	0	0	0
chr1.11718590-11718686>FBXO44	5	0	4	12	0	1	7	0	2	0	0	0	0	1	0	4	0	0	16	0	0	8	1	0	0	1	0	0	4	0	0	0	1	25	0	0	0	0	0	0	0	0	0	0	22	0	0	0	10
chr1.11718793-11718929>FBXO44	7	0	0	0	0	0	1	1	2	0	3	45	0	0	0	6	0	0	14	0	1	2	0	2	0	2	0	1	3	0	0	0	0	0	2	0	0	0	10	0	0	0	31	0	9	0	0	0	24.2212
chr1.11721187-11723385>FBXO44	100	0	19	67	38	44.0816	61	39	46	2	77.0946	103	50	23	28	26	22	3	259	41	30	15	30	68	230.309	24	97	40	35	13	17	30	25	55	50	20	144	11	26	14	1	0	181	26	78.0997	36	0	26	183.021
chr1.11718324-11718422>FBXO44	1.82169e-044	0	3.99999	9.99997	1.99999	0	0.0567092	6.99998	0.999997	17.6203	2.99598	0	0	0	13	2.99999	0	16	0.00447904	3.99999	1.82169e-044	4.99998	0	11	0	3.99999	0	0	1.63396	17	3.41882e-015	6.99998	7.99998	0.00948087	6.10911e-007	0	0	0	0	0	0	0	0	0	3.93684e-007	0	0	0	0
chr1.11714914-11715010>FBXO44	1	0	1	0	0	0	0	0	0	0	0	5	0	0	0	0	0	0	0	0	1	0	0	2	0	0	0	0	0	0	0	0	0	0	0	0	0	0	1	0	0	0	0	0	0	0	0	0	0
chr1.11715385-11715757>FBXO44	2	0	1	13	1	13	8	0	2	1	16	0	0	4.00074	4	3	0	0	18	0	0	4	13	0	7	0	0	0	4	6	9	0	4	0	2	2	32	0	12	75	0	0	13	0	4	0	0	0	18
chr1.11715727-11715757>FBXO44	0	0	0	0	0	0	0	0	0	0	0	0	0	0	0	0	0	0	0	0	0	0	0	0	0	0	0	0	0	0	0	0	0	0	0	0	0	0	0	0	0	0	0	0	0	0	0	0	0
chr1.11715997-11716158>FBXO44	0	0	0	0	0.600497	1.41456e-026	2.21651	0	5.88102e-006	0	5.38671	0	0	13.7985	1	0.00595561	0	0	0.033282	1	4.39552	10	0	0	0	2.37404e-011	0	17	12.7985	0	2.39555	0	1.99533	9.19403	0.714371	2.77568e-029	0	2	0	4	0	0	34.9776	28	2.08444e-033	0	0	1	16.7833
chr1.11724150-11724313>FBXO6	3	0	0	0	0	0	0	0	1	0	1	0	0	0	0	0	0	0	1	0	0	0	0	2	0	0	0	0	0	0	0	0	1	0	0	0	0	0	0	0	0	0	0	0	0	0	0	0	0
chr1.11728713-11729002>FBXO6	6	0	0	30	1	4	21.3951	7	9	71	14	11	12	16	0	6	0	0	45	0	5	5	13	11	0	2	0	31	14	0	0	0	4	16	4	12	56	0	9	63.0004	1	0	19	8	50	75	1	26	63.0499
chr1.11731323-11731450>FBXO6	33	0	1	3	7	0	22	18	9	19	6	0	27	17	1	6	0	0	6	0	4	0	0	9	0	6	0	0	4	0	0	32	2	0	10.4886	1	143.832	0	19	0	1	0	20	9	20	0	0	0	54
chr1.11731985-11732081>FBXO6	22	0	14	10	1	0	22	15	2	17	9	0	3	6	0	0	0	0	4	11	4	0	0	0	0	4	0	12	9	1	7	1	5	2	14	0	12	0	9	0	0	0	42	25	10	73	0	47	52
chr1.11733334-11733470>FBXO6	7	0	0	14	1	0	2	0	3	0	11	0	0	0	0	0	0	0	6	0	4	1	4	1	0	0	0	0	1	4	0	8	2	0	2	0	0	0	0	0	0	0	0	24	16	0	0	37	73
chr1.11733672-11734410>FBXO6	8	0	9	27	17	0	12	0	12	15	30	0	40	9	9	2	0	0	49	1	7	3	7	12	0	2	0	46	1	10	7	16	5	6	7	0	1	0	13	0	0	0	47	57	23	0	22	10	54.2387
chr1.11734537-11734874>MAD2L2	4	21	0	3	7	0	7	4	4	0	6	0	16	3	0	7	0	0	18	0	3	4	4	0	0	0	45	0	3	0	0	0	1	0	9	0	0	0	0	0	0	0	18	16	23	0	0	3	31
chr1.11735139-11735232>MAD2L2	13	0	3	15	0	0	2	0	1	1	9	0	0	2	0	3	0	0	1	0	3	0	7	0	0	4	0	20	2	0	10	1	2	26	3	0	0	0	0	0	0	0	0	22	50	0	0	0	7
chr1.11735715-11735789>MAD2L2	2	0	0	0	0	0	3	0	6	1	10	0	41	1	0	1	0	0	26	14	8	4	0	0	0	0	0	0	4	0	0	0	2	25	6	0	0	0	0	0	0	0	49	13	0	0	1	0	15
chr1.11736103-11736198>MAD2L2	6	0	5	6	1	0	3	8	3	0	0	0	9	1	0	0	5	0	14	0	1	1	0	0	0	0	0	1	0	0	0	2	0	0	0	0	4	0	0	0	1	0	0	34	2	0	13	0	9
chr1.11736905-11737006>MAD2L2	0	0	6	15	2	0	3	0	1	1	5	23	9	0	8	4	15	0	4	24	2	0	4	2	0	3	0	0	0	0	0	0	1	0	2	0	0	0	0	0	0	0	0	0	5	0	0	0	0
chr1.11737600-11737672>MAD2L2	35	0	3	12	9	0	11	0	11	0	4	0	10	5	0	1	0	0	8	0	3	6	0	0	0	0	0	0	0	0	0	8	0	0	4	0	0	0	0	0	0	0	28	0	9	0	0	0	15
chr1.11740410-11740529>MAD2L2	23	0	2	18	1	0	25	0	6	0	14	0	7	2	0	1	0	0	27	0	4	11	1	0	0	5	21	0	3	0	0	17	2	3	6	0	65	0	6	0	0	0	0	13	24	0	0	11	23
chr1.11740619-11740671>MAD2L2	21	19	0	3	5	0	0	0	4	0	1	0	0	0	0	1	0	0	6	0	8	5	16.2709	1	0	0	0	0	0	0	0	1	0	1	3	0	0	0	0	0	0	0	4	0	2	0	0	0	6
chr1.11751470-11751679>MAD2L2	0	0	0	1	0	0	0	0	0	0	0	0	0	0	0	0	0	0	0	0	0	0	0	0	0	0	0	0	0	0	0	0	0	0	0	5	0	0	0	0	0	0	0	0	0	0	0	0	0
chr1.11741096-11741272>MAD2L2	14	0	0	1	0	0	0	0	0	0	0	0	0	0	0	0	0	0	0	0	0	1	0	0	0	0	0	0	0	0	0	0	0	0	0	0	0	0	0	0	0	0	0	0	0	0	0	0	0
chr1.11751781-11751911>DRAXIN	0	0	0	0	0	0	0	0	0	0	0	0	0	0	0	0	0	0	0	0	0	0	0	0	0	0	0	0	0	0	0	0	0	0	0	0	0	0	0	0	0	0	0	0	0	0	0	0	0
chr1.11766306-11766767>DRAXIN	1	0	0	0	0	5	0	1	1	0	2	0	0	0	0	0	0	0	0	0	0	0	0	0	0	0	0	0	0	0	0	0	0	0	2	7	0	0	10	0	0	0	14	0	12	0	0	0	0
chr1.11769332-11769523>DRAXIN	0	0	0	0	0	0	0	0	0	0	0	0	0	0	0	0	0	0	0	0	0	0	0	0	0	0	0	0	0	0	0	0	0	0	0	0	0	0	0	0	0	2	30	0	0	0	0	0	0
chr1.11771908-11772023>DRAXIN	6	0	0	0	0	0	0	0	0	0	0	0	0	0	0	0	19	0	0	0	0	0	0	0	0	0	0	0	0	0	0	0	0	0	3	0	0	0	0	0	0	0	0	0	0	0	0	0	0
chr1.11772397-11772487>DRAXIN	3	0	0	0	0	0	0	0	0	0	0	0	0	0	0	0	0	0	0	0	0	0	0	0	0	0	0	0	0	0	0	0	0	0	0	0	0	0	0	0	0	0	0	0	0	0	0	0	0
chr1.11775176-11775266>DRAXIN	0	0	0	0	0	0	0	0	0	0	0	0	0	0	0	1	0	0	0	0	0	0	0	0	0	0	0	0	0	0	0	0	0	0	0	0	0	0	0	0	0	0	0	0	0	0	0	0	0
chr1.11779641-11780337>DRAXIN	9	0	1	4.00587	0	0	5	1	3	0	8	0	2	3	0	3	11	0	14	0	1	6	2	0	0	0	0	19	1	0	14	0	3	0	5	0	0	0	4	0	0	0	0	1	1	0	0	3	1
chr1.11796142-11796293>AGTRAP	0	0	0	3	4	0	7	6	9	3	4	0	0	4	0	3	0	0	1	0	1	3	1	1	0	0	0	0	1	0	0	0	1	1	11	0	0	0	0	0	0	0	5	8	5	0	1	0	28
chr1.11805860-11805895>AGTRAP	0	0	0	0	0	0	0	0	0	0	0	0	0	0	0	0	0	0	0	0	0	0	0	0	0	0	0	0	0	7	0	0	0	0	0	0	0	0	0	0	0	0	0	0	0	0	0	0	0
chr1.11807497-11807603>AGTRAP	29	0	1	12	2	18	9	0	1	6	8	0	0	5	0	3	0	0	40	0	17	8	2	0	0	1	0	0	2	0	0	0	1	7	16	0	0	0	1	0	0	0	22	1	25	0	2	2	70
chr1.11808472-11808647>AGTRAP	27.8919	0	3.98456	32.8726	0.00114059	27.8919	9.32017e-008	13.5542	6.97298	26.8958	0.010229	0	9.9614	2.98842	1.99228	1.99228	38.8494	0	55.8908	9.9614	19.9228	12.9498	6.97298	0.99614	0	8.96526	0	5.97684	7.96912	18.9267	0	6.97298	4.9807	33.8687	26.4531	0	0	0	8.96526	17.9305	0	0	145.436	6.10914	93.068	0	0	3.98456	124.154
chr1.11810134-11810829>AGTRAP	407.785	86	147	457.956	110	164	161	130	135	354	300.028	133	185	165	57	86	215	160	422.329	50.1619	180	92	320	103	151	109	113	226	134	41	53	213	99.8748	187	273	73	713.764	30	154	196	90	1	776.105	461	428	2	86	118	906.281
chr1.11806184-11806281>AGTRAP	69	0	18	23	17	0	25	20	9	24	2	0	1	7.13741	0	4	19	43	22	1	8	3	15	1	0	1	0	18	29	2	0	23	9	7	13	19	0	0	0	3	0	0	57	0	13	0	0	13	1
chr1.11808472-11808668>AGTRAP	0.108092	0	0.0154418	0.127395	19.9989	0.108092	21	9.44577	0.0270231	0.104232	22.9898	0	0.0386044	0.0115813	0.00772088	0.00772088	0.150557	0	19.1092	0.0386044	0.0772089	0.0501858	0.0270231	0.00386044	0	0.034744	0	0.0231626	0.0308835	0.0733483	0	0.0270231	0.0193022	0.131255	9.54686	0	0	0	0.034744	0.0694878	0	0	0.563626	69.8908	28.7088	0	0	0.0154418	28.8465
chr1.11822250-11822363>C1orf167	0	0	0	0	0	0	0	0	0	0	0	0	0	0	0	0	0	0	0	0	0	0	0	0	0	0	0	0	0	0	0	0	0	0	0	0	0	0	0	0	0	0	0	0	0	0	0	0	0
chr1.11824388-11824528>C1orf167	0	0	0	0	0	0	0	0	0	0	0	0	0	0	0	0	0	0	0	0	0	0	0	0	0	0	0	0	0	0	0	0	0	0	0	0	0	0	0	0	0	0	0	0	0	0	0	0	0
chr1.11825914-11827143>C1orf167	0	0	0	0	0	0	1	0	0	0	0	1	0	0	0	0	0	0	1	0	0	0	0	0	0	0	0	1	0	0	0	0	0	0	0	0	0	0	0	0	0	0	1	0	1	0	0	0	0
chr1.11827278-11827322>C1orf167	0	0	0	0	0	0	0	0	0	0	0	0	0	0	0	0	0	0	0	0	0	0	0	0	0	0	0	0	0	0	0	0	0	0	0	0	0	0	0	0	0	0	0	0	0	0	0	0	0
chr1.11828134-11828333>C1orf167	0	0	0	0	0	0	0	0	0	0	1	0	0	0	0	0	0	0	0	0	0	0	0	0	0	0	0	0	0	0	0	0	0	0	0	0	0	0	0	0	0	0	0	0	0	0	0	0	0
chr1.11829030-11829185>C1orf167	0	0	0	0	0	0	0	0	0	0	0	0	0	0	0	0	0	0	0	0	0	0	1	0	0	0	0	0	0	0	0	0	0	0	0	0	0	0	0	0	0	0	0	0	0	0	0	0	0
chr1.11831581-11831694>C1orf167	0	0	0	0	0	0	0	0	0	0	0	0	0	0	0	0	0	0	0	0	0	0	0	0	0	0	0	0	0	0	0	0	0	0	0	0	0	0	0	0	0	0	0	0	0	0	0	0	0
chr1.11832139-11832317>C1orf167	0	0	0	0	0	0	0	0	0	0	0	0	0	0	0	0	0	0	1	0	0	0	0	0	0	0	0	0	0	0	0	0	0	0	0	0	0	0	0	0	0	0	0	0	0	0	0	0	0
chr1.11835492-11835668>C1orf167	0	0	0	0	0	0	0	0	0	0	0	0	0	0	0	0	0	0	0	0	0	0	0	0	0	0	0	0	0	0	0	0	0	0	0	0	0	0	0	0	0	0	0	0	0	0	0	0	0
chr1.11836521-11836696>C1orf167	0	0	0	0	0	0	0	0	0	0	0	0	0	0	0	0	0	0	0	0	0	0	0	0	0	0	0	0	0	0	0	0	0	0	0	0	0	0	0	0	0	0	0	0	0	0	0	0	0
chr1.11838717-11838874>C1orf167	0	0	0	0	0	0	0	0	0	0	0	0	0	0	0	0	0	0	0	0	0	0	0	0	0	0	0	0	0	0	0	0	0	0	0	0	0	0	0	0	0	0	0	0	0	0	0	0	0
chr1.11838983-11839138>C1orf167	0	0	0	0	0	0	2	0	0	0	0	0	0	0	0	0	0	0	0	0	0	0	0	0	0	0	0	0	0	0	0	0	0	0	0	0	0	0	0	0	0	0	0	0	0	0	0	0	0
chr1.11839859-11840068>C1orf167	0	0	0	0	0	0	0	0	0	0	0	0	0	0	0	0	0	0	0	0	0	0	1	0	0	0	0	0	0	0	0	0	0	0	0	0	0	0	0	0	0	0	0	0	0	0	0	0	0
chr1.11842246-11842391>C1orf167	0	0	0	0	0	0	0	0	0	0	0	0	0	0	0	0	0	0	0	0	0	0	0	0	0	0	0	0	0	0	0	0	0	0	0	0	0	0	0	0	0	0	0	0	0	0	0	0	0
chr1.11844231-11844651>C1orf167	0	0	0	0	0	0	0	0	0	0	0	0	0	0	0	0	0	0	0	0	0	0	0	0	0	0	0	0	0	0	0	0	0	0	0	0	0	0	0	0	0	0	1	0	1	0	1	0	0
chr1.11845205-11845347>C1orf167	0	0	0	0	0	0	0	0	0	0	0	0	0	0	0	0	0	0	0	0	0	0	0	0	0	0	0	0	0	0	0	0	0	0	0	0	0	0	0	0	0	0	0	0	0	0	0	0	0
chr1.11847445-11847551>C1orf167	0	0	0	0	0	0	0	0	0	0	0	0	0	0	0	0	0	0	0	0	0	0	0	0	0	0	0	0	0	0	0	0	0	0	0	0	0	0	0	0	0	0	0	0	0	0	0	0	0
[truncated: 255,086 more rows]
[truncated: 9 more columns]
