# Supplementary material for: Assessing the accuracy of blood RNA profiles to identify patients with post-concussion syndrome: A pilot study in a military patient population
Source: PLoS One. 2017 Sep 1;12(9):e0183113. doi: 10.1371/journal.pone.0183113 (PMC5581162; doi:10.1371/journal.pone.0183113)
Supplement: S2 DATA — (GZ) [file pone.0183113.s002.gz › Hardy_Exon_RPKM.txt]

ID	001	002	003	004	005	006	007	009	010	012	013	014	015	017	018	019	020	021	023	024	025	026	027	028	029	030	032	033	034	035	036	037	038	039	040	041	042	043	044	045	046	047	048	049	050	051	052	053	055
Number of Alignments	2.76515e+007	2.15976e+007	1.88793e+007	3.98203e+007	1.61765e+007	2.57425e+007	4.25276e+007	2.25736e+007	1.95364e+007	2.40096e+007	2.19444e+007	3.91571e+007	2.34181e+007	2.1713e+007	1.75239e+007	1.43979e+007	2.70763e+007	2.00659e+007	6.80518e+007	1.85356e+007	1.99644e+007	1.51695e+007	2.05163e+007	1.72589e+007	5.03423e+007	1.41448e+007	1.5566e+007	2.18426e+007	1.98339e+007	8.54047e+006	8.14687e+006	3.30445e+007	1.48206e+007	2.02286e+007	1.55866e+007	9.33635e+006	8.31305e+007	3.12296e+006	2.0124e+007	2.59266e+007	1.39838e+007	3.26136e+006	3.44412e+007	3.69456e+007	3.70133e+007	1.61068e+007	1.9972e+007	1.34988e+007	4.02078e+007
chr1.11874-12228>DDX11L1	0	0	0	0	0	0	0	0	0	0	0	0	0	0	0	0	0	0	0	0	0	0	0	0	0	0	0	0	0	0	0	0	0	0	0	0	0	0	0	0	0	0	0	0.230364	0.153291	0	0	0	0.141164
chr1.12613-12722>DDX11L1	0	0	0	0	0	0	0	0	0	0	0	0	0	0	0	0	0	0	0	0	0	0	0	0	0	0	0	0	0	0	0	0	0	0	1.17932	0	0	0	0	0	0	0	1.06974	4.7383	0.995687	0	0	0	1.83384
chr1.13221-14410>DDX11L1	0	0	0	0	0	0	0	0	0	0	0	0	0	0	0	0	0	0	0	0	0	0	0	0	0	0	0	0	0	0	0	0	0	0	0.0540563	0	0	0	0	0	0	0	0.95676	0.502964	0.296654	0	0	0.561385	0.504345
chr1.14362-14830>WASH7P	0	0	0	0	0	0	0	0	0	0	0	0	0	0	0	0	0	0	0	0	0	0	0	0	0	0	0	0	0	0	0	0	0	0	4.94407	0	0	0	0	0	0	0.655352	5.41897	2.14908	2.89877	0	5.35855	0.475418	8.75581
chr1.14970-15039>WASH7P	0	0	0	0	0	0	0	0	0	0	0	0	0	0	0	0	0	0	0	0	0	0	0	0	0	0	0	0	0	0	0	0	0	0	2.79448	0	0	0	0	0	0	0	1.26741	0.393955	1.96612	0	3.6345	0	2.89694
chr1.15796-15948>WASH7P	0	0.305367	0.698469	0	0	0	0	0	0	0	0	0	0	1.51876	0	0	0	0	0	0	0	0	0	0	0	0	0	0	0	0.771147	0	0	0	3.58579	1.26854	0	0	0	0	0	0	0	0.191778	0.71534	2.14204	0	0	4.87929	1.31506
chr1.16607-16766>WASH7P	0	0	0	0	0	0	0	0	0	0	0	0	0	0	0	0	0	0	0	0	0	0	0	0	0	0	0	0	0	0	0	0	0	0	0	0	0	0	0	0	0	0	0	0.512885	0.170644	0	0.315447	0	1.41431
chr1.16858-17056>WASH7P	0	0	0	0	0	0	0	0	0	0	0	0	0	0	0	0	0	0	0	0	0	0	0	0	0	0	0	0	0	0	0	0	0	0	5.19377	0	0	0	0	0	0	0	3.97504	2.1966	4.65911	0.314003	0.253313	0	3.281
chr1.17233-17369>WASH7P	0	0	0	0	0	0	0	0	0	0	0	0	0	0	0	0	0	0	0	0	0	0	0	0	0	0	0	0	0	0	0	0	0	0	3.30817	0	0	0	0	0	0	0	2.14341	4.19736	3.19205	4.11437	2.58156	6.54398	2.93954
chr1.17606-17743>WASH7P	0	0	0	0	0	0	0	0	0	0	0	0	0	0	0	0	0	0	0	0	0	0	0	0	0	0	0	0	0	0	0	0	0	0	4.69145	0	0	0	0	0	0	0	1.48943	1.98868	2.17852	0	0	3.24811	2.7357
chr1.17915-18062>WASH7P	0	0	0	0	0	0	0	0	0	0	0	0	0	0	0	0	0	0	0	0	0	0	0	0	0	0	0	0	0	0	0	0	0	0	1.74892	0	0	0	0	0	0	0	3.76773	0.739671	4.79894	1.69177	0	13.1176	3.05952
chr1.18268-18367>WASH7P	0	0	0	0	0	0	0	0	0	0	0	0	0	0	0	0	0	0	0	0	0	0	0	0	0	0	0	0	0	0	0	0	0	0	5.19377	0	0	0	0	0	0	0	1.47224	0.54915	5.20724	3.76804	0	3.74571	3.78577
chr1.24738-24892>WASH7P	0	0	0	0	0	0	0	0	0	0	0	0	0	0	0	0	0	0	0	0	0	0	0	0	0	0	0	0	0	0	0	0	0	0	4.17357	0	0	0	0	0	0	0	6.81436	3.35373	6.34265	0	3.25689	2.88955	8.27461
chr1.29321-29371>WASH7P	0	0	0	0	0	0	0	0	0	0	0	0	0	0	0	0	0	0	0	0	0	0	0	0	0	0	0	0	0	0	0	0	0	0	0	0	0	0	0	0	0	0	0	0	0	0	0	0	0
chr1.17369-17437>MIR6859-1	0	0	0	0	0	0	0	0	0	0	0	0	0	0	0	0	0	0	0	0	0	0	0	0	0	0	0	0	0	0	0	0	0	0	0	0	0	0	0	0	0	0	0	0	0	0	0	0	0.734885
chr1.30366-30504>MIR1302-10	0	0	0	0	0	0	0	0	0	0	0	0	0	0	0	0	0	0	0	0	0	0	0	0	0	0	0	0	0	0	0	0	0	0	0	0	0	0	0	0	0	0	0	0	0	0	0	0	0
chr1.34611-35175>FAM138A	0	0	0	0	0	0	0	0	0	0	0	0	0	0	0	0	0	0	0	0	0	0	0	0	0	0	0	0	0	0	0	0	0	0	0	0	0	0	0	0	0	0	0	0	0	0	0.177858	0	0
chr1.35277-35482>FAM138A	0	0	0	0	0	0	0	0	0	0	0	0	0	0	0	0	0	0	0	0	0	0	0	0	0	0	0	0	0	0	0	0	0	0	0	0	0	0	0	0	0	0	0	0	0	0	0	0	0
chr1.35721-36082>FAM138A	0	0	0	0	0	0	0	0	0	0	0	0	0	0	0	0	0	0	0	0	0	0	0	0	0	0	0	0	0	0	0	0	0	0	0	0	0	0	0	0	0	0	0	0	0	0	0	0	0
chr1.69091-70009>OR4F5	0	0	0	0	0	0	0	0	0	0	0	0	0	0	0	0	0	0	0	0	0	0	0	0	0	0	0	0	0	0	0	0	0	0	0	0	0	0	0	0	0	0	0	0	0	0	0	0	0
chr1.134773-139697>LOC729737	1.23783	0.0377057	0.344979	0.830006	0.742086	0.2532	0.950161	0.162363	0.823063	1.23836	0.584517	0.901505	0.739117	0.797011	0.255481	1.54003	0.466477	1.25788	0.325333	0.735662	0.203911	0.616916	0.744171	0.542347	0	0.431438	0.0392101	0.745685	0.410509	0.904579	1.22263	0.154227	0.617681	0.97609	4.50328	1.30668	1.8436	1.171	1.87172	0.565836	0.538298	0.124575	2.68839	4.60409	10.7706	1.18689	3.08637	0.99409	9.69463
chr1.139790-139848>LOC729737	0	0	0	0	0	0	0	0	0	0	0	0	0	0	0	0	0	0	0	0	0	0	0	0	0	0	0	0	0	0	0	0	0	0	2.21631	0	0	0	0	0	0	0	0	0	0.935602	0	0	0	6.46192
chr1.140075-140567>LOC729737	0	0	0	0	0	0	0	0	0	0	0	0	0	0	0	0	0	0	0	0	0	0	0	0	0	0	0	0	0	0	0	0	0	0	0.65318	0	0	0	0	0	0	0	0.473989	1.16025	1.48898	0.252734	1.73303	0.904453	1.21888
chr1.323892-324061>LOC100132062	0	0	0	0	0	0	0	0	0	0	0	0	0	0	0	0	0	0	0	0	0	0	0	0	0	0	0	0	0	0	0	0	0	0	5.7047	0	0	0	0	0	0	0	2.58731	3.5386	4.49532	3.31097	6.23241	1.31654	4.69892
chr1.324288-324346>LOC100132062	0	0	0	0	0	0	0	0	0	0	0	0	0	0	0	0	0	0	0	0	0	0	0	0	0	0	0	0	0	0	0	0	0	0	0	0	0	0	0	0	0	0	0	2.81202	0.467801	0	0	0	0.430794
chr1.324439-328582>LOC100132062	0	0.39212	0.128129	0.18268	0.0298975	0	0.19962	0	0.0123825	0.110889	0.0441082	0	0.0620081	0.0334326	0.0552076	0.134337	0.062595	0	0.014299	0.0521995	0	0.0318788	0.0707564	0.0140127	0	0.0854615	0	0.12186	0.0365921	0.198045	0.50414	0.21996	0.489414	0.0597986	4.81388	0.0258834	5.22551e-014	0.154638	0.120246	0.186806	0	3.9013e-022	2.77209	4.2894	8.29367	0.149499	3.22475	0.910797	11.0509
chr1.324439-326939>LOC100133331	0	0	0	0	0	0	0	0	0	0	0	0	0	0	0	0	0	0	0	0	0	0	0	0	0	0	0	0	0	0	0	0	0	0	0.785789	0	0.00486267	0	0	0	0	0	0.761863	0.203315	0.000387294	0.044379	0.000239849	3.62144e-005	0.0119929
chr1.327036-328582>LOC100133331	0	0	0	0	0	0	0	0	0	0	0	0	0	0	0	0	0	0	8.76417e-012	0	0	0	0	0	0	0	0	0	0	0	0	0	0	0	0.0055662	0	0	0	0	0	0	0.99193	1.3326	1.4998	1.83014	1.94052	1.57723	0.101702	0.176984
chr1.367659-368598>OR4F16	0	0	0	0	0	0	0	0	0	0	0	0	0	0	0	0	0	0	0	0	0	0	0	0	0	0	0	0	0	0	0	0	0	0	0.0684483	0	0	0	0	0	0	0	0	0	0.0577901	0	0	0.157966	0.0266092
chr1.562760-563204>LOC101928626	0	0	0	0	0	0	0	0	0	0	0	0	0	0	0	0	0	0	0	0	0	0	0	0	0	0	0	0	0	0	0	0	0	0	0	0	0	0	0	0	0	0	0	0	0	0	0	0	0
chr1.563341-563604>LOC101928626	0	0	0	0	0	0	0	0	0	0	0	0	0	0	0	0	0	0	0	0	0	0	0	0	0	0	0	0	0	0	0	0	0	0	0	0	0	0	0	0	0	0	0	0	0	0	0	0	0
chr1.564299-564390>LOC101928626	0	0	0	0	0	0	0	0	0	0	0	0	0	0	0	0	0	0	0	0	0	0	0	0	0	0	0	0	0	0	0	0	0	0	0	0	0	0	0	0	0	0	0	0	0	0	0	0	0
chr1.567705-567794>MIR6723	0	0	7.75379	0	0	0	0	0	0	0	0	0	0	0	0	0	0	0	0	0	0	0	0	0	0	0	0	0	0	0	0	0	0	0	1.44434	0	0.136592	0	0	0	0	0	0	2.74883	0	0	0	0	0
chr1.621096-622035>OR4F16	0	0	0	0	0	0	0	0	0	0	0	0	0	0	0	0	0	0	0	0	0	0	0	0	0	0	0	0	0	0	0	0	0	0	0	0	0	0	0	0	0	0	0	0	0.0577901	0	0	0.0789831	0.0532185
chr1.661139-665185>LOC100133331	0.0896849	0.022944	0.0262401	0.0561178	0.0459215	0.00962957	0.0876342	0.0987982	0.0380382	0.0103225	0.124206	0.00634044	0	0.0342341	0.0847967	0.0687788	0.128191	0	0.0805302	0.0801764	0.0124081	0	0.108679	0	0.00493797	0.210025	0	0	0.0374694	0.202793	0	0.00750779	0.0334098	0	1.92323	0.0530078	0.0150231	0	0.233945	0.56429	0	0	2.00324	2.16335	3.75437	1.39835	1.4008	0.439932	4.64466
chr1.665278-665336>LOC100133331	0	0	0	0	2.13561	0	0	0	0	0	0.787674	0	0	0	0	0	0	0	0	0	0	0	0.842367	0	0	0	0	0	0	0	0	0	0	0	3.32446	0	0	0	0	0	0	0	0	0.937341	0	0	0	0	0
chr1.665563-665732>LOC100133331	0	0	0	0	0	0	0	0	0	0	0	0	0	0	0	0	0	0	0	0	0	0	0	0	0	0	0	0	0	0	0	0	0	0	0	0	0	0	0	0	0	0	0	0.321691	0.160547	0	0	0.438847	0.44354
chr1.700245-700628>LOC100288069	0	0	0	0	0	0	0	0	0	0	0	0	0	0	0	0	0	0	0	0	0	0	0	0	0	0	0	0	0	0	0	0	0	0	2.18159	0	0	0	0	0	0	0	1.21777	2.27116	3.11704	0.811654	1.1786	0	1.6964
chr1.701709-701768>LOC100288069	0	0	0	0	0	0	0	0	0	0	0	0	0	0	0	0	0	0	0	0	0	0	0	0	0	0	0	0	0	0	0	0	0	0	1.08937	0	0	0	0	0	0	0	0	0	1.37962	6.32264	1.7002	0	0.846986
chr1.703928-703994>LOC100288069	0	0	0	0	0	0	0	0	0	0	0	0	0	0	0	0	0	0	0	0	0	0	0	0	0	0	0	0	0	0	0	0	0	0	10.7122	0	0	0	0	0	0	0	5.74173	7.41352	7.81086	25.4343	26.5979	11.2371	3.78577
chr1.704877-705093>LOC100288069	0	0	0	0	0	0	0	0	0	0	0	0	0	0	0	0	0	0	0	0	0	0	0	0	0	0	0	0	0	0	0	0	0	0	1.19024	0	0	0	0	0	0	0	0.539821	1.38431	2.26104	2.60869	1.16102	0.343357	2.89191
chr1.708356-708488>LOC100288069	0	0	0	0.764487	0	0	0.17901	0	0	0.316401	0	0	3.56805	0	11.263	0	0	0	0.224397	0	0	3.00167	0	0	0	0	0	0	0	0	0	0	0	0	0.486916	0	0	0	0	0	0	0	0.220836	1.02966	3.28878	1.88402	0	0	0.378577
chr1.709551-709661>LOC100288069	0	0	0	0	0	0	0	0	0	0	0	0	0	0	0	0	0	0	0	0	0	0	0	0	0	0	0	0	0	0	0	0	0	0	1.7529	0	0	0	0	0	0	0	0.795009	0.494235	0.493317	0	2.27982	0	0.454292
chr1.713664-714069>LOC100288069	0	0	0	0.934373	0.305841	0.481003	0.116688	0	0.126669	0	0.676816	0	0	0	0.141188	0	0	0	0.182842	0	0.123958	0.326108	0	0.143345	0	0.174848	0	0	0.249549	0	4.55044	0	0.166884	1.10109	0.476096	0	0	0	1.23007	0.668835	0	0	0	0.134237	0.468956	0	0	0	0.678634
chr1.752751-753583>FAM87B	0	0	0	0	0	0	0	0	0	0	0	0	0	0	0	0	0	0	0	0	0	0	0	0	0	0	0	0	0	0	0	0	0	0	0	0	0	0	0	0	0	0	0	0	0	0	0	0	0
chr1.754103-755215>FAM87B	0	0	0	0	0	0	0	0	0	0	0	0	0	0	0	0	0	0	0	0	0	0	0	0	0	0	0	0	0	0	0	0	0	0	0	0	0	0	0	0	0	0	0	0	0	0	0	0	0
chr1.761586-762903>LINC00115	0.716239	0	0.523985	0.919474	0.423231	0	0.251184	0.876839	0.311622	0.443971	0.208133	0	0.0650214	0.525858	0.303925	0.475836	0	0.568905	0.607253	0	0.45743	0.701986	0.927436	0.132243	0	0.591456	0	0	0.498814	0	0	0	0.667156	0.902946	3.8554	0	0.0184612	0.243229	1.66438	2.0309	0	0.232881	2.6118	1.98144	1.60693	0.0472078	2.5516	2.4778	1.84583
chr1.762971-763156>LINC01128	0	0	0	0	0	0	0	0	0.277302	0	0	0	0	0.249569	0	0.376053	0	0	0	0	0	0	0	0	0	0	0	0	0	0	0	0	0	0	1.04226	0	0	0	0	0	0	0	0	0	1.1733	0	0	0	1.75578
chr1.764383-764485>LINC01128	0	0	0	0	0	0	0.231659	0	0	0	0	0	0	0	0	0	0	0	0	0	0	0	0	0	0	0	0	0.44997	0	0	0	0	0	0	0.630127	0	0	0	0	0	0	0	0	0	0.532009	0	0	0	0
chr1.783034-783187>LINC01128	0	0	0.693904	1.64889	0.809578	1.27324	1.5444	0	0.335299	0	0	0	0	0	6.72721	0	0	0	0.580793	0	0.328124	0	0	3.03554	0.261164	0	0	0	0.330286	6.12886	0	0.198539	0.883504	0	0	0	0	0	1.95365	0	0	0	0	0	0.532009	0	0	0	0.163308
chr1.787307-787491>LINC01128	4.14068	0	0	0	2.69273	0.423492	0.25684	0	1.39404	0	0.744866	0	0	0.752778	0	0	0	0	1.12687	0	0.818527	1.43558	3.18635	0	0.868653	0.384855	0	0	1.64784	0	0	0	1.4693	0	0.349309	0	0	0	0	7.57113	0	0	0	0.147733	0.147459	22.3011	0	0	2.44429
chr1.788051-788147>LINC01128	0	0	0	0	0	0	0	0	0	0	0	0	0	0	0	0	0	0	0	0	0	0	0	0	0	0	0	0	0	0	0	0	0	0	0	0	0	0	0	0	0	0	0	0	0	0	0	0	0
chr1.788771-794827>LINC01128	0.22166	0.551838	0.298026	0.354093	0.143173	0.398876	0.280929	0.381373	0.372727	0.158619	0.377189	0.759029	0.226244	0.434562	0.198284	0.35612	0.103997	0.981511	0.462208	0	0.348171	0.447079	0.322704	0.469729	1.41529	0.257248	0.0106269	0.742717	0.56787	0.309681	0.405752	0.712263	0.334815	0.466364	0.8915	0.230194	0.319319	0.10579	0.329049	0.236424	0	0	0.760527	0.430905	0.52419	0.698108	0.505205	0.342904	0.88293
chr1.776580-778985>LINC01128	0.241366	0.0578991	0.0882888	0.534982	1.03007	0.0162001	0.677929	0.498633	0.490611	0.329952	0.797827	0.0640002	0.160228	0.537534	0.35664	0.520688	0.308086	0.415383	0.738972	0.606974	0.772354	0.768828	0.162519	0.0724175	0.0166146	0.588885	0.267596	0	0.630358	0.243689	0.459774	0.707311	0.730681	0.350243	0.320697	0	0.00505475	0.665973	0.0414287	0	0	0	0.399984	0.497317	0.789718	0	0.625647	0.986813	0.976587
chr1.763178-763230>LINC01128	0	0	0	0	0	0	0	0	0	0	0	0	0	0	0	0	0	0	0	0	0	0	0	0	0	0	0	0	0	0	0	0	0	0	0	0	0	0	0	0	0	0	0	0	0	0	0	0	0
chr1.803451-804056>FAM41C	0	0	0	0	0	0	0	0	0	0	0	0	0	0	0	0	0	0	0	0	0	0	0	0	0.0330232	0	0.21275	0	0	0	0	0	0	0	0.212472	0	0	0	0	0	0	0	0.0963647	0.359443	0.269082	0	0.248708	0	0.412993
chr1.809492-810536>FAM41C	0	0	0	0	0	0	0	0	0	0	0	0.0245722	0	0	0	0	0	0	0	0.051787	0	0	0	0	0	0	0	0	0	0	0	0	0	0	0	0	0	0	0	0	0	0	0	0	0	0	0	0	0
chr1.812126-812183>FAM41C	0	0	0	0	0	0	0	0	0	0	0	0	0	0	0	0	0	0	0	0	0	0	0	0	0	0	0	0	0	0	0	0	0	0	0	0	0	0	0	0	0	0	0	0	0	0	0	0	0
chr1.852198-853101>LOC100130417	0	0	0	0	0	0	0	0	0	0.0462514	0	0	0	0	0	0	0	0	0	0	0	0	0	0	0	0	0	0	0	0	0	0	0.0748483	0	0	0	0.0134626	0	0	0	0	0	0	0	0	0	0	0	0.0276701
chr1.853402-853556>LOC100130417	0	0	0	0	0	0	0	0	0	0	0	0	0	0	0	0	0	0	0	0	0	0	0	0	0	0	0	0	1.0252e-011	0	0	0	0	0	0	0	0.0789395	0	0	0	0	0	0	0	0	0	0	0	0
chr1.854205-854296>LOC100130417	0	0	0	0	0	0	0	0	0	0	0	0	0	0	0	0	0	0	0	0	0	0	0	0	0	0	0	0	0	0	0	0	0	0	0	0	0	0	0	0	0	0	0	0	0	0	0	0	0
chr1.854715-855073>LOC100130417	0	0	0	0	0	0	0	0	0	0	0	0	0	0	0	0	0	0	0	0	0	0	0	0	0	0	0	0	0	0	0	0	0	0	0.179533	0	0	0	0	0	0	0	0	0.0759299	0	0	0	0	0
chr1.853402-853496>LOC100130417	0	0	0	0	0	0	0	0	0	0	0	0	0	0	0	0	0	0	0	0	0	0	0	0	0	0	0	0	0.537592	0	0	0	0	0	0	0	0	0	0	0	0	0	0	0	0	0	0	0	0
chr1.861121-861181>SAMD11	0	0	0	0	0	0	0	0	0	0	0	0	0	0	0	0	0	0	0	0	0	0	0	0	0	0	0	0	0	0	0	0	0	0	0	0	0	0	0	0	0	0	0	0	0	0	0	0	0
chr1.861302-861394>SAMD11	0	0	0	0	0	0	0	0	0	0	0	0	0	0	0	0	0	0	0	0	0	0	0	0	0	0	0	0	0	0	0	0	0	0	0	0	0	0	0	0	0	0	0	0	0	0	0	0	0
chr1.865535-865717>SAMD11	0	0	0	0	0	0	0	0	0	0	0	0	0	0	0	0	0	0	0	0	0	0	0	0	0	0	0	0	0	0	0	0	0	0	0	0	0	0	0	0	0	0	0	0	0	0	0	0	0
chr1.866419-866470>SAMD11	0	0	0	0	0	0	0	0	0	0	0	0	0	0	0	0	0	0	0	0	0	0	0	0	0	0	0	0	0	0	0	0	0	0	0	0	0	0	0	0	0	0	0	0	0	0	0	0	0
chr1.871152-871277>SAMD11	0	0	0	0	0	0	0	0	0	0	0	0	0	0	0	0	0	0	0	0	0	0	0	0	0	0	0	0	0	0	0	0	0	0	0	0	0	0	0	0	0	0	0	0	0	0	0	0	0
chr1.874420-874510>SAMD11	0	0	0	0	0	0	0	0	0	0	0	0	0	0	0	0	0	0	0	0	0	0	0	0	0	0	0	0	0	0	0	0	0	0	0	0	0	0	0	0	0	0	0	0	0	0	0	0	0
chr1.874655-874841>SAMD11	0	0	0	0	0	0	0	0	0	0	0	0	0	0	0	0	0	0	0	0	0	0	0	0	0	0	0	0	0	0	0	0	0	0	0	0	0	0	0	0	0	0	0	0	0	0	0	0	0
chr1.876524-876687>SAMD11	0	0	0	0	0	0	0	0	0	0	0	0	0	0	0	0	0	0	0	0	0	0	0	0	0	0	0	0	0	0	0	0	0	0	0	0	0	0	0	0	0	0	0	0	0	0	0	0	0
chr1.877516-877632>SAMD11	0	0	0	0	0	0	0	0	0	0	0	0	0	0	0	0	0	0	0	0	0	0	0	0	0	0	0	0	0	0	0	0	0	0	0	0	0	0	0	0	0	0	0	0	0	0	0	0	0
chr1.877790-877869>SAMD11	0	0	0	0	0	0	0	0	0	0	0	0	0	0	0	0	0	0	0	0	0	0	0	0	0	0	0	0	0	0	0	0	0	0	0	0	0	0	0	0	0	0	0	0	0	0	0	0	0
chr1.877939-878439>SAMD11	0	0	0	0	0	0.0779224	0	0	0	0	0	0	0	0	0	0	0	0	0	0	0	0	0	0	0	0	0	0	0	0	0	0	0	0	0	0	0	0	0	0	0	0	0	0.0543658	0	0	0	0	0
chr1.878633-878758>SAMD11	0	0	0	0	0	0	0	0	0	0	0	0	0	0	0	0	0	0	0	0	0	0	0	0	0	0	0	0	0	0	0	0	0	0	0	0	0	0	0	0	0	0	0	0	0	0	0.401248	0	0
chr1.879078-879189>SAMD11	0	0	0	0	0	0	0	0	0	0	0	0	0	0	0	0	0	0.449999	0	0	0	0	0	0	0	0	0	0	0	0	0	0	0	0	0	0	0	0	0	0	0	0	0	0	0	0	0	0	0
chr1.879288-879962>SAMD11	0	0	0	0	0	0	0	0	0	0	0	0	0	0	0	0	0	0	0	0	0	0	0	0	0	0	0	0	0	0	0	0	0	0	0	0	0.0180366	0	0	0	0	0	0	0	0	0	0	0	0
chr1.879583-880181>NOC2L	2.00209	0	0.355075	0.759374	0.828532	0.456068	1.4225	0.594184	1.11523	1.60635	1.22234	2.01624	0.357998	0.154416	0.0956208	1.27971	1.23904	0.250584	1.28785	0.180822	1.25927	0.773006	0.817012	0.67957	0.735014	1.53942	0	0.0767507	1.18306	0	0	1.16833	0.904188	1.40859	2.04212	2.68984	0.0203289	5.35674	0.583154	0.323552	0	1.53865	0.0974927	0.636389	1.36192	0	2.68394	1.36424	2.25735
chr1.880437-880527>NOC2L	6.85294	0	0	1.12125	0	0	1.57528	0	3.99006	0	4.0609	0	3.33018	0.513004	0	3.09199	0	0	3.1266	0.600729	2.23124	1.46749	3.25715	0	0	0	0	0	0	0	0	0	0	4.40437	3.57072	0	0	0	0	0	0	0	0.971677	0	6.63238	0	0	0	0.555246
chr1.880898-881034>NOC2L	10.6707	0	0.390321	3.15351	2.27694	0	1.38996	0	15.8429	0.921286	5.71064	0	10.3893	8.82669	6.30675	5.11542	0	0	7.84071	7.55329	15.5039	2.91339	3.2332	1.70749	0	7.8103	0	4.04973	7.803	0	0	4.02042	7.45456	9.83696	4.25336	0	0	0	0	0	0	0	1.28604	2.59837	10.5737	0	0	0	8.45117
chr1.881553-881667>NOC2L	0	0	1.39694	1.54909	2.71635	7.17707	0.621823	1.55843	0.450007	0	3.20597	21.7595	3.38026	2.02502	1.50477	1.22052	4.87464	0	2.33846	5.69112	0.880754	1.15854	0	1.0185	0	1.86351	0	0	0.443278	0	0	1.3323	1.77863	0	1.69139	1.88131	0	0	2.185	0	0	0	0	5.72272	4.04607	0	0	0	0
chr1.881782-881926>NOC2L	6.80255	0	0	0.175195	0.860177	0	3.28184	0	1.06877	0	0.634515	0	1.78402	0.320627	0	0	0	0	0.308546	0	2.09179	2.75153	0	1.61263	0	1.47528	0	0	1.05279	0	0	0	0.469361	0	1.78536	0	0	0	0	0	0	0	2.83406	0.56631	0.37684	0	0	0	0
chr1.883511-883613>NOC2L	0	0	0	0	0	0	0	1.74177	0	0	0	0	0	0	0	0	0	0	0.580793	0	0	0	1.91597	0	0	0	0	0	0	0	4.81811	0	0	0	1.26025	0	0	0	0	0	0	0	2.00051	1.59899	2.92605	0	0	2.18133	0
chr1.883870-883984>NOC2L	0	0	0	6.19637	2.71635	6.8353	2.28002	4.28568	4.50007	4.39631	10.4194	0.22503	6.38493	6.48005	9.53021	2.44104	0	0	8.62445	0	9.6883	4.05489	6.85717	3.05551	0	6.2117	25.9685	15.7016	3.54622	0	0	0	3.55726	14.3432	0.563798	0	2.45266	2.80994	1.311	0	0	0	9.71677	7.86873	14.2802	0	0	0	13.5808
chr1.886507-886619>NOC2L	0	0	0	0.225251	0.552971	0	0.843902	0	0.916086	0	1.63161	0	0	0	0	0.621158	0	0	1.05787	0	0.896482	1.76884	0	0	0	0	0	0	0.451194	0	0	0	1.20693	0	2.29546	4.78727	0	0	10.2305	0	0	0	0	0.970818	1.45352	0	0	0	1.78472
chr1.887380-887520>NOC2L	9.8475	0	2.27501	1.80201	0	0	0.337561	0	4.76365	0	3.91587	0	1.835	0	0	2.98156	0	33.181	6.13567	0	3.22733	1.88677	4.88573	0.414676	0	0	0	1.63917	2.88764	0	0	0.43395	0.965543	2.83386	4.59092	0	0	4.57618	0	0	0	0	0.208217	4.65993	7.55833	0	0	0	1.25282
chr1.887792-887981>NOC2L	2.87939	20.6292	1.12346	1.60178	0.327687	3.09216	1.62529	1.88001	4.70892	0.662936	1.93376	0	4.30431	0.97715	0	2.20856	0	0	1.09705	0	1.85937	1.74701	3.36056	0	0	4.49609	0	0	1.0695	0	8.45081	0	0	1.57299	3.40068	0	0.0643211	3.38977	9.48915	0	0	0	2.93046	0.719124	0.71779	0	0	0	8.19652
chr1.888555-888669>NOC2L	0	0	0.465646	0	3.80289	0.341765	0	0	0	0	0	0	0	0	0	0	0	0	0.389743	0	0	0	0	0	0	0	0	0	0	0	0	0	0	0	0.563798	0	0	0	0	0	0	0	8.94966	0	2.14204	0	0	0	2.19176
chr1.889162-889273>NOC2L	6.21014	0	0	0.90912	1.67386	0	0	2.00069	0	0	3.29262	0	0	0	0	1.88026	0	0	0.400276	0	1.35684	0.594926	0.440156	0	0	0	0	4.54834	2.27629	0	0	0	0	0.446389	3.47421	0	6.24262	0	0.448811	0	0	0	7.35323	0	0.977746	0	0	0	0
chr1.889384-889463>NOC2L	3.67395	0	0	0	0	0	0.598209	0.562218	0	0	2.89146	0	0	2.33774	0	3.52252	0	0	1.12483	0	1.27096	2.50773	0	0	0	0	0	0	0.639667	0	0	0	0	0	0	0	0	0	0	0	0	0	4.79689	0	1.71724	0	0	6.5716	2.53024
chr1.891303-891394>NOC2L	0.797369	0	0	2.77232	2.04174	0.428145	1.29831	0	0	0	5.02034	0	0	2.02947	0	0.764503	0	0	1.953	0	0	0.72568	1.07379	0	0	0	0	0	2.22126	0	0	0	5.9418	1.08899	0.706296	1.1784	0.13359	0	0	2.97668	0	0	0.320333	0	2.08711	0	0	0	2.19658
chr1.891475-891596>NOC2L	0	0	0.877416	0	0	3.86392	0.781133	0	2.11987	0	0.755126	0	0	0	0	0	0	0	0.367196	0	0.829801	0.545759	0	0	0	0	0	0	0	4.84357	0	0	0	0	0.531181	0	0	0	0	0	0	0	1.68638	0	0.224235	0	0	0	0
chr1.892274-892406>NOC2L	15.1768	0	1.6086	1.52897	0.469187	0.295161	0.537029	0	1.55457	0.632803	2.42269	8.55114	0	0.699551	0	2.63522	0	0	2.80497	4.91506	5.70488	2.00112	0.370131	0	0	0	0	0	0	0	0	3.22175	0.51203	3.75372	4.86916	0	6.47708	0	0	0	0	0	0	2.05931	1.02774	0	0	8.98971	0.757154
chr1.892479-892654>NOC2L	1.86584	0	0	2.01825	0.707803	5.78852	0.405073	0.253801	0	0.238657	0	0	0	2.90214	0.6535	0.397541	0.211699	0	2.11575	4.6342	3.15562	1.13206	0	0	0	1.61859	0	0	0.866292	0	26.6786	2.25654	2.3173	0	8.4473	0	0	0	0	11.4985	0	0	9.9944	5.12592	0.310085	36.5623	0	0	3.14111
chr1.894309-894462>NOC2L	4.50539	0.303371	5.20428	2.63823	0	4.07438	2.93435	0	0	0	1.79157	0	0	0	0	0.909408	0	0	0.87119	0	0.328124	3.02129	0.319329	0	0	0.462833	0	0.599959	1.65143	3.06443	0	0	0.883504	0	3.36068	0	0	0	0	0	0	0	2.09582	0	0.709345	0	0	0	2.93954
chr1.894595-894680>NOC2L	0.426827	0	0	0.593602	0	0	0	0	0	0	0	0	0	0	0	0	0	0	0	0	0	0	0	0	0	0	0	0	0	0	0	0	0	2.91466	1.5123	0	0	0	0	0	0	0	3.0865	0	0	0	0	0	0
chr1.895967-896181>KLHL17	0	0	0	0	0	0	0	0	0.239723	0	0	0	0	0	0	0	0	0	0.41524	0	0	0.308583	0	0	0	0	0	0	0	0	0	0	0	0	0.600682	0	0	0	0	0	0	0	0	0	0.126787	0	0	0	0
chr1.896673-896933>KLHL17	0	0	0	0	1.90562	0	0.545291	0	0	0	0.175712	0	2.96423	0	0	0	0	0	0.170887	0	0.579265	0.253988	0	0	0	0	0	0	0	0	0	0	0	0.381147	0.247204	0	0	0	0	0	0	0	0.224233	0	0.417422	0	0	0	0.288301
chr1.897009-897131>KLHL17	0	0	0	0.206788	0	0	0.387365	0.728119	0	0	1.1234	0	0	0	0	0	0	0	2.06372	0	1.2345	1.08257	0	0	0	0	0	0	0.828421	4.80387	0	3.9838	0	0	0	0	0	0	0	0	0	0	0.238937	0	0	0	0	0	1.22882
chr1.897206-897428>KLHL17	0	0	0	0	0	1.40401	0.106438	0	0	0	0.411578	0	0	0.415949	0	0.313377	0	0	0.333564	0	0	0	0	1.04603	0	0	0	0	0.227629	0	0	0	0	1.56236	0	0	0	0	0	0	0	0	0.525231	0	0	0	0	0	0.33765
chr1.897735-897852>KLHL17	0	0	1.81483	1.50937	0	0	1.81764	1.89809	0.438468	0	1.17141	0	0	0	0	0	0	0	0	0	0	0	0	0.496194	0.683044	0	0	0	0.863824	0	0	0	0	0	0	0	0	0	0	0	0	2.62141	0	0	0	0	10.2884	0	2.98979
chr1.898084-898298>KLHL17	1.86487	0	0.248055	0	0.578811	2.00268	0	0.415096	0.479447	0	0	0	0	0	0	0.325092	0	0	0.20762	0	0.469187	0.92575	0.913221	0	0	0	0	0	1.65297	0	0	0	2.21082	0	0.901022	0	0	0	0	0	0	0	0.681082	0	0.88751	0	0	0	0.116757
chr1.898489-898634>KLHL17	0	0	0	0	0	0	0.16296	0	0	0	0	0	0	0	0	0	0	0	0	0	0	0	0	0	0	0	0	0	0	0	0	0	0	0	0.886523	0	0	0	0	0	0	0	0	0	0	0	0	0	1.03391
chr1.898717-898885>KLHL17	0.431908	0	0.947923	0.600669	0	0	0.421951	0	0.305362	0	0	0	1.2743	0	0	0.828211	0	0	0.617093	0	0	0.393076	0.872452	0	0	0	1.91538	0	0	0	0	0	0	0	0	0	0	0	0	0	0	0	0	0	0.161503	0	0	0.441459	3.12326
chr1.899300-899389>KLHL17	0	0	0	0.850385	0	0	0	0	0	0	0	0	0	0	0	0	0	0	0	0	0.564078	0	1.09792	0	0	0	0	0	0	0	0	0	0	0	0	0	0	0	0	0	0	0	2.62025	0	0	0	0	0	0
chr1.899487-899561>KLHL17	0	0	0	0	0	0	0	0	0	0	0	0	0	0	0	0	0	0	0.200138	0	0	0	0	0	0	0	0	0	0	0	0	0	0	0	0	0	0	0	0	0	0	0	0	0	2.19993	0	0	0	0
chr1.899729-899911>KLHL17	0.797369	0	0.291668	0	1.02087	0	0.649156	0	0.563745	0	0.502034	0	0.235256	2.79052	0.314183	0	0	0	0.976499	0	0	0.36284	0	0	0	0	0	0	0	0	0	0	0	3.81147	1.05944	0	0	0	0.821176	0	0	0	1.60167	0	0.149079	0	0	0	0
chr1.900343-901100>KLHL17	0.670969	0	0	0.699854	0.0818134	0.977891	1.74803	1.46682	0.94876	0.110343	0	0	0	0.182974	1.4352	0.551411	0	0	0.919525	0.499946	0.331592	0.523409	0.193622	0.230071	0	0.374179	0	3.57717	0.267021	0.619363	0.486903	0	0.267852	0	0.594334	0	0.91624	0.846322	3.55373	0	0	0	0.154031	0.466813	0.430105	0	0.0662563	0	0.330067
chr1.901877-901995>PLEKHN1	0	0	0	0	0	0	0	0	0	0	0	0	0	0	0	0	0	0	0.376531	0	0	0	0	0	0	0	0	0	0	0	0	0	0	0	2.72343	0	0	0	0	0	0	0	0	0	0	0	0	0	0
chr1.902084-902184>PLEKHN1	0	0	0	0	0	0	0	0	0	0	0	0	0	0	0	0	0	0	0	0	0	0	0	0	0	0	0	0	0	0	0	0	0	0	0	0	0	0	0	0	0	0	0	0	0.271325	0	0	0	0
chr1.905657-905804>PLEKHN1	0	0	0.361113	0	0	0	0	0	0.348985	0	0	0	0	0	0	0	0	0	0.2015	0	0	0	0	0	0	0	0	0	0	0	0	0	0	0	0	0	0	0	0	0	0	0	0	0	0	0	0	0	0.849867
chr1.905901-905982>PLEKHN1	0	0	0	0	0	0	0	0	0	0	0	0	0	0	0	0	0	0	0	0	0	0.81527	0.603177	0	0	0	0	0	0.623873	0	0	0	0	0	0	0	0	0	0	0	0	0	0	0	0	0	0	0	0
chr1.906066-906139>PLEKHN1	0	0	0	0	0	0	0	0	0	0	0	0	0	0	0	0	0	0	0	0	0	0	0	0	0	0	0	0	0	0	0	0	0	0	0	0	0	0	0	0	0	0	0	0	0	0	0	0	0
chr1.906259-906387>PLEKHN1	0	0	0	0	0	0	0	0	0	0	0	0	0	0	0	0	0	0	0	0	0	0	0	0	0	0	0	0	0	0	0	0	0	0	0	0	0	0	0	0	0	0	0	0	0	0	0	0	0.195204
chr1.906457-906589>PLEKHN1	0	0	0	0	0	0	0	0	0	0	0	0	0	0	0	0	0	0	0	0	0	0	0	0	2.53028e-008	0	0	0	0	0	0	0	0	0	0	0	0	0	0	0	0	0	0	0	0	0	0	0	0
chr1.906704-906785>PLEKHN1	0	0	0	0	0	0	0	3.83836	0	0	0	0	0	0	0	0	0	0	0	0	0	0.81527	0	0	0	0	0	0	0	0	0	0	0	0	0	0	0	0	0	0	0	0	0	3.35591	0	0	0	0	0
chr1.907455-907531>PLEKHN1	0	0	0	0	0	0	0	0	0	0	0	0	0	0	0	0	0	0	0.779486	0	0	0	0	0	0	0	0	0	0	0	0	0	0	0	0	0	0	0	0	0	0	0	0	0	0	0	0	0	0
chr1.907668-907805>PLEKHN1	0	0	0	0	0	0	0	0	0	0	0	0	0	0	0	0	0	0	0	0	0	0	0	0	0	0	0	0	0	0	0	0	0	0.723345	0	0	0	0	0	0	0	0	0	0	0	0	0	0	0
chr1.908241-908391>PLEKHN1	0	0	0	0	0	0	0.157528	0	0	0	0.304567	0	0	0	0	0	0	0	0	0	0	0	0	0	0	0	0	0	0	0	0	0	0	0	0	0	0	0	0	0	0	0	0	0	0	0	0	0	0
chr1.908880-909021>PLEKHN1	0	0	0	0.71569	0	0	0	0	0	0	0	0	0	0	0	0	0	0	0	0	0	0	0	0	0	0	0	0	0	0	0	0	0	0	0	0	0	0	0	0	0	0	2.27414	0	0	0	0	0	0
chr1.909213-909432>PLEKHN1	0.662653	0	0	0	0	0	0	0	0	0	0	0	0	0	0	0	0	0	0	0	0	0	0	0	0	0	0	0	0	0	0	0	0	1.58376	0	0	0	0	0	0	0	0	0	0	0.247785	0	0	0	0
chr1.909696-909745>PLEKHN1	0	0	0	0	0	0	0	0	0	0	0	0	0	0	0	0	0	0	0	0	0	0	0	0	0	0	0	0	0	0	0	0	0	0	0	0	0	0	0	0	0	0	0	0	0	0	0	0	0
chr1.909822-910485>PLEKHN1	0	0	0	0	0	0	0	0	0.0773768	0	0	0	0	0	1.81117	0	0	0	0	0	0	0.0996031	0	0	0.0301343	0	0	0	0	0	0	0	0	0	0	0	0	0	0	0	0	0	0.0439673	0.0409999	0.0818475	0	0	0	0
chr1.906493-906589>PLEKHN1	0	0	0	0	0	0	0	0	0	0	0	0	0	0	0	0	0	0	0	0	0	0	0	0	0.208115	0	0	0	0	0	0	0	0	0	0	0	0	0	0	0	0	0	0	0	0	0	0	0	0
chr1.908566-908707>PLEKHN1	0	0	0	0.178923	0	0	0	0	0	0	0	0	0	0	0	0	0	0	0	0	0	0	0	0	0	0	0	0	0	0	0	0.215436	0	0	0	0	0	0	0	0	0	0	0	0	0	0	0	0	0
chr1.910579-911650>PERM1	0	0	0	0	0	0	0	0	0	0	0	0	0	0.215548	0	0	0.0345913	0	0.0138284	0	0	0	0	0	0	0	0	0	0.0471836	0	0	0	0	0	0.0600121	0	0	0	0	0	0	0	0	0	0	0	0.046831	0	0
chr1.911879-912005>PERM1	0	0	0	0	0	0	0	0	0	0	0	0	0	0	0	0	0	0	0	0	0	0	0	0	0	0	0	0	0	0	0	0	0	0	0	0	0	0	0	0	0	0	0.231352	0	0	0	0	0	0
chr1.914261-916428>PERM1	0	0	0	0	0	0	0	0	0	0	0	0	0	0	0	0	0	1.38117e-006	0	0	0	0	0	0	0	0	0	0	0	0	0	0	0	0	0	0	0	0	0	0	0	0	8.06039e-007	7.51637e-007	0	0	0	0	0.0115303
chr1.917445-917498>PERM1	0	0	0	0	0	0	0	0	0	0	0	0	0	0	0	0	0	0	0	0	0	0	0	0	0	0	0	0	0	0	0	0	0	0	0	0	0	0	0	0	0	0	0	0	0	0	0	0	0
chr1.914261-916038>PERM1	0	0	0	0	0	0	0	0	0	0	0	0	0	0	0	0	0	0.0281074	0	0	0	0	0	0	0	0	0	0	0	0	0	0	0	0	0	0	0	0	0	0	0	0	0.0164033	0.0152962	0	0	0	0	0
chr1.916517-916554>PERM1	0	0	0	0	0	0	0	0	0	0	0	0	0	0	0	0	0	0	0	0	0	0	0	0	0	0	0	0	0	0	0	0	0	0	0	0	0	0	0	0	0	0	0	0	0	0	0	0	0
chr1.934342-934813>HES4	0	0	0.0504983	0.428502	0	0	0.0674352	0	0.326757	0	0.34768	0.170828	0.0407312	0.0439217	0	0	0	0	0.157964	0	0.0477579	0	0.0929555	0.369775	0	0	0	0.30563	0	0	0	0	0.128592	0.525999	0	0.918107	0	0	0	0	0	0	0	0.25859	0.180677	0	0	0.987742	0.142615
chr1.934906-934994>HES4	0	0	0	0	0	0	0	4.03775	0	0	0.519149	0	0	0	0	0	0	0	0	0	0	0	1.11039	0	0	0	0	0	0	0	0	0	0	0	0	0	0	0	0	0	0	0	0	0	0	0	0	0	0
chr1.935072-935168>HES4	0	0	0	0	5.16106	3.72841	0	0	0	0	9.04092	0	1.78392	0	0	0	0	0	3.39401	0	1.56884	0	0	0	0	0	0	0	0	0	0	0	0.704042	6.70978	2.67804	0	0.126632	0	0	0	0	0	3.03627	0	1.69578	0	0	0	0
chr1.935246-935553>HES4	0	0	0	0	0	0	0	0	0	0	0.147888	0	0.139358	0	0	0	0.120675	0	0	0	0	0	0	0	0	0	0	0	0	0	0	0	0	0	0	0	0	0	0	0	0	0	0.0947305	0	0	0	0	0	0
chr1.934344-934813>HES4	0	0	0.0624712	0	0	0	0.0834239	0	3.15624e-010	0	0.430114	0.21133	0.0503884	0.0543353	0	0	0	0	1.50754e-006	0	0.0590811	0	0.114995	3.18262e-025	0	0	0	0.378094	0	0	0	0	0.159081	0	0	1.13579	0	0	0	0	0	0	0	0.319901	0.223515	0	0	1.22193	0.176428
chr1.935072-935553>HES4	0	0	0	0	5.23656e-035	3.78297e-035	0	0	0	0	0.000773819	0	9.15655e-005	0	0	0	2.14429e-011	0	3.44367e-035	0	1.5918e-035	0	0	0	0	0	0	0	0	0	0	0	7.14341e-036	6.80794e-035	2.71722e-035	0	1.28485e-036	0	0	0	0	0	0.000185698	0	1.72059e-035	0	0	0	0
chr1.948847-948957>ISG15	3.29821	0	1.44774	0.917385	1.68907	1.06258	1.07406	1.6151	3.73097	15.1873	8.7217	0	5.44939	0	0	0	0.673587	0	0.538554	0	0.912782	0	5.77405	0	0	0.643758	0	0	0.459397	0	0	0	0	0	0.584299	0	0	0	0	2.11074	0	0	0.265003	5.93082	7.89308	0	0	13.4846	2.04432
chr1.949364-949920>ISG15	4.11089	0.0834816	10.7886	2.67708	4.23281	3.57378	7.81976	1.91721	5.90513	24.1876	25.0611	0.968924	8.47091	2.57425	0.925596	5.13014	1.86569	4.22238	5.70115	0.875163	4.06319	3.20682	1.32146	2.50596	0.539002	1.91043	0	4.70526	3.90818	3.37308	0	3.38731	3.40371	5.7035	5.20195	1.35008	4.30911	0	1.34401	3.13194	0.128844	0	3.40786	8.36629	6.78311	2.12461	4.1496	4.66867	15.0299
chr1.955503-955754>AGRN	0	0	0	0	0	0	0	0	0	0	0	0	0	0	0	0	0	0	0	0	0	0	0	0	0	0	0	0	0	0	0	0	0	0	0	0	0	0	0	0	0	0	0	0	0	0	0	0	0
chr1.957581-957843>AGRN	0	0	0	0	0	0	0.45094	0	0.587414	3.50698	0.523112	0	0	0	0	0.531067	0	0	0.169583	0	0	0.252049	0	0	0	0.27028	0	0	0.57863	0	0	0	0	0	0.73595	0	0.0927991	0	1.52116	0	0	0	0	0	0.724913	0	0	0	0
chr1.970657-970705>AGRN	0	0	0	0	0	0	0	0	0	0	0	0	0	0	0	0	0	0	0	0	0	0	0	0	0	0	0	0	0	0	0	0	0	0	0	0	0	0	0	0	0	0	0	0	0	0	0	0	0
chr1.976045-976261>AGRN	0	0	0	0	0	0	0	0	0	0	0	0	0	0	0	0	0	0	0	0	0	0	0	0	0	0	0	0	0	0	0	0	0	0	0	0	0	0	0	0	0	0	0	0	0	0	0	0	0
chr1.976553-976778>AGRN	0	0	0	0	0	0	0	0	0	0	0	0	0	0	0	0	0	0	0	0	0	0	0	0	0	0	0	0	0	0	0	0	0	0	0	0	0	0	0	0	0	0	0	0	0.844121	0	0	0	0
chr1.976858-977083>AGRN	0	0	0	0	0	0	0.105019	0	0.228004	0	0	0	0	0	0	0	0	0	0	0	0.223124	0	0.217144	0	0	0	0	0	0	0	0	0	0	0	0	0	0	0	0	0	0	0	0	0	0	0	0	0	0
chr1.977336-977543>AGRN	0	0	0.256443	0.121875	0	0	0	0	0	0	1.54491	0	0	0	0	0	0	0	0	0	0	0	1.41615	0.841372	0	0	0	0	0	0	0	0	0	0	0	0	0.0587279	0	0	0	0	0	0	0	0.131075	0	0	0	0
chr1.978619-978838>AGRN	0	0	0	0	0	0	0	0	0	0	0	0	0	0	0	0	0	0	0.270506	0	0.687712	0	0	0	0	0	0	0	0	0	0	1.10964	0	0	0	0	0	0	0	0	0	0	0	0	0	0	0	0	0
chr1.978918-979113>AGRN	0	0	0	0	0	0	0.121176	0	0	0.856718	0.93713	0	3.07401	0	0	0	0	0	0	0	0	0	0	0	0	0	0	0	0	0	0	0	0	0	0	0	0	0	0	0	0	0	0	0	0	0	0	0	0
chr1.979203-979404>AGRN	0	0	0	0	0	0	0	0	0	0	0	0	0	0	0	0	0	0	0	0	0	0	0	0	0	0	0	0	0	0	0	0	0	0	0	0	0.483848	0	0	0	0	0	0	0	0	0	0	0	0
chr1.979489-979638>AGRN	0	0	0	0	0	0	0.475757	0	0	1.68181	0	0	0	0	0	0	0	0	0	0	0	0	0.327901	0	0	0	0	0	0	0	0	0	0.453611	0	0	0	0	0	0	0	0	0	0.586919	0	0.182097	0	0	0	1.67692
chr1.979714-979820>AGRN	0	0	0	0	0	0	0	0	0	0	0	0	2.42358	0	0	0	0	0	0.139719	0	0	0	0	0	0	0	0	0	0	0	0	0	0	0	0	0	0	0	0	0	0	0	0	0	0	0	0	0	0
chr1.980541-980658>AGRN	0	0	0	0	0	0	0	0	0	1.0709	0.780942	0	0	0	0	0	0	0	0	0	0	0	0	0	0	0	0	0	0	0	0	0	0	0	0	0	0	0	0	0	0	0	0	0	0	0	0	0	0.640669
chr1.980739-980904>AGRN	0	0	0	0	0	0	0.143208	0	0	0	0.276879	0	0	0	1.38621	0	0	0	0.089759	0	0.608521	0	0	0	0	0	0	0	0	0	0	0	0	0	0	0	0	0	0	0	0	0	0	0	0	0	0	0	0
chr1.981113-981257>AGRN	0	0	0	0	0	0	0	0	0	0	0	0	0	0	0	0	0	0	0	0	0	0	0	0	0	0	0	0	0	0	0	0	0	0	0	0	0	0	0	0	0	0	0	0	0	0	0	0	0
chr1.981344-981469>AGRN	0	0	0	0	0	0.31169	0	0	0	0	1.46192	0	11.6461	0	0	0	0	0	0	0	0	0	0	0	0	0	0	0	0	0	0	0	0	0	0	0	0	0	0	0	0	0	0	0	0	0	0	0	0
chr1.981540-981646>AGRN	0	0	0	0.476002	0	0	0	0	0	0	1.29297	0	0	0	0	1.31264	0	0	0.139719	0	0	0	0	0	0	0	0	0	0.476733	0	0	0	0	0	0	0	0	0	0	0	0	0	0	0	0	0	0	0	0
chr1.981777-982116>AGRN	0.214043	0	0	0	0	0	0	0	0	0.492802	0.808586	0	0	0	0	0	0	0	0.43688	0	0	0	0	0	0	0	0	0	0	0	0	0	0	0	0	0	0	0	0	0	0	0	0	0	0	0	0	0	0
chr1.982200-982338>AGRN	0	0	0	0	0	0	0	0	0	0	0	0	0	0.334568	0	0	0	0	0	0	0	0	0	0	0	0	0	0	0	0	0	0	0	0	0	0	0	0	0	0	0	0	2.32358	0	0	0	0	0	0
chr1.982707-982835>AGRN	0	0	0	0	0	0	0.369207	0	0	0	2.85532	0	0	0	0	0	0	0	0	0	0	0	0	0	0	0	0	0	0	0	0	0	0	0	0	0	0	0	0	0	0	0	0	0	0	0	0	0	0
chr1.982953-983068>AGRN	0	0	0.461597	0	0	0	0.616416	0	0	0	0	0	0	0	0	0	0	0	0	0	0	0	0	0	0	0.615769	0	0	0	0	0	0	0	0	0	0	0	0	9.09721	0	0	0	0	0	0	0	0	0	0
chr1.983156-983276>AGRN	0	0	0	0	0	0	0	0	0	0	0	0	0	0	0	0	0	0	0	0	0	0	0	0	0	0	0	0	0	0	0	0	0	0	0	0	0	0	0	0	0	0	0	0	0	0	0	0	0
chr1.983392-983746>AGRN	0.61492	0	0	0	0	0.11006	0.0667493	0	0	0	0.258108	0	0	0	0	0.196525	0	0	0	0	0	0	0	0	0	0	0	0	0	0	0	0	0	0	0	0	0	0	0	0	0	0	0	0.230364	0.919744	0	0	0	0.211746
chr1.984247-984440>AGRN	0	0	0	0	0	0	0	0	0	0	0.23671	0	0	0	0	0	0	0	0.0767369	0	0	0	0	0	0	0	0	0	0	0	0	0	0	0	0	0	0	0	0	0	0	0	0	0	0	0	0	0	0
chr1.984616-984832>AGRN	0	0	0	0.116797	0	0	0	0	0	0	0.211505	0	0	0	0	0	0	0	0.274264	0	0.232421	0	0	0	0	0	0	0	0	0	0	0.843792	0	0	0	0	0	0	0	0	0	0	0	0	0	0	0	0	0
chr1.984946-985176>AGRN	0	0	0	0	0	0	0	0	0	0	0	0	0	0.200741	0	0	0	0	0	0	0	0	0	0	0	0	0	0	0	0	0	0	0	0	0.558895	0	0	0	0	0	0	0	0	0	0	0	0	0	0.325905
chr1.985283-985418>AGRN	0	0	0	0	0	0	0.175032	0	0	0	0	0	0	0	0	0	0	0	0	0	0	0	0	0	0.147993	0	0	0	0	0	0	0	0	0.367031	0	0	0	0	0	0	0	0	0	0	0.200981	0	0	0	0.185082
chr1.985613-985710>AGRN	0	0	0	0	0	0	0	0	0	0	3.76784	0	0	0	0	0	0	0	0.458048	0	1.03511	0	0	0	0	0	0	0	0	0	0	0	0	0	0	0	0.125327	0	0	0	0	0	0	0	0	0	0	0	0
chr1.985807-985972>AGRN	0.879522	0	0	0	0.37535	0	0	0	0	0	1.10752	0	0	0	0	0	0	0	0	0	0	0	0	0	0	0	0	0	0	0	0	0	0	0	0	0	0.147354	0	0	0	0	0	0	0	0	0	0	0	0
chr1.986106-986218>AGRN	0	0	0	0	0	0	0	0	0	0	0	0	0	0	0	0	0	0	0	0	0	0	0	0	0	0.632263	0	0	0	0	0	0	0	0	0	0	0	0	0	0	0	0	0	0	0	0	0	0	0
chr1.986622-986750>AGRN	0	0	0	0	0	0	0	0	0	0	0	0	0	0	0	0	0	0	0	0	0	0	0	0	0	0	0	0	0	0	0	0	0	0	0	0	0	0	0	0	0	0	0	0	0.0153803	0	0	0	0.0023606
chr1.986833-987026>AGRN	3.75961	0	0	0	1.28358	0	0	0	0	0	1.42026	0	0	0	0	0	0	0	0	0	0	0.34216	0	0	0	0	0	0	0	0	0	0	0	0	0.999061	0	0	0	0	0	0	0	0	0.140844	0	0	0	0	0
chr1.987108-987196>AGRN	0	0	0.603223	0	0	0	0.537029	0	3.49778	0	0.519149	0	0	0	0	0.790565	0	0	0	0	0	0	0	0	0	0	0	0	0	0	0	0	0	0	0	0	0	0	0	0	0	0	0	0	0	0.706508	0	13.4846	0
chr1.987373-987397>AGRN	0	0	0	0	0	0	0	0	0	0	0	0	0	0	0	0	0	0	0	0	0	0	0	0	0	0	0	0	0	0	0	0	0	0	0	0	0	0	0	0	0	0	0	0	0	0	0	0	0
chr1.988841-988874>AGRN	0	0	0	0	0	0	0	0	0	0	0	0	0	0	0	0	0	0	0	0	0	0	0	0	0	0	0	0	0	0	0	0	0	0	0	0	0	0	0	0	0	0	0	0	0	0	0	0	0
chr1.989133-989358>AGRN	0.322491	0	0	0.112125	0	0	1.05019	0	0.228004	0.556866	0.203045	0	0	0	0	0.309199	0	0	0.131646	0	0	0	0	0	0	1.57363	0	0	0	0	0	0	0.300391	0	0	0	0	0	3.54262	0	0	0	0	0	1.0853	0	0	0	0
chr1.989828-989932>AGRN	0	0	0	0	0	0	0	0	0	0	0	0	0	1.33184	0	0	0	0	0	0	0	0	0	0	0	0	0	0	0	0	0	0	0	0	0	0	0	0	0	0	0	0	0	0	0.260889	0	0	0	0
chr1.990204-991500>AGRN	0.251946	0	0.327677	0.0583983	0.143363	0.0601253	0.200557	0	0.19792	0.0322261	0.317258	0	0.13215	0.285002	0.352971	0.375762	0	0	0.0571382	0	0.232421	0.203817	0.0753971	0	0	0	0	0.672871	0.350928	0	0	0	0.365059	0.573485	0	0	0.00938016	0	0	0	0	0	0.314895	0.146821	0.314033	0	0	0	0.0578381
chr1.986633-986750>AGRN	0	0	0	0	0	0	0	0	0	0	0	0	0	0	0	0	0	0	0	0	0	0	0	0	0	0	0	0	0	0	0	0	0	0	0	0	0	0	0	0	0	0	0	0	1.37458	0	0	0	0.210974
chr1.1007126-1007956>RNF223	0.0437112	0	0	0	0	0	0	0	0	0	0	0	0	0	0	0	0	0	0	0	0	0	0	0	0	0	0	0	0	0	0	0	0.162863	0	0	0	0.0146466	0	0	0	0	0	0.0702417	0	0.0326897	0	0	0	0.0301037
chr1.1009396-1009688>RNF223	0	0	0	0	0	0	0	0	0	0	0	0	0	0	0	0	0	0	0	0	0	0	0	0	0	0	0	0	0	0	0	0	0	0	0	0	0	0	0	0	0	0	0	0	0	0	0	0	0.0855688
chr1.1017198-1018368>C1orf159	0.187194	0	0	0.409687	0.158802	0.899105	0.161568	0.721273	0.789243	0.392662	0.27333	0	0.182977	0.315695	0.34211	0.594613	0.189986	0	0.556966	0	0.30036	0.33865	0.793409	0.297716	0	0.181573	0	0.196141	0.172765	0.701283	0	0	0.404373	0.254098	0.164802	0	0	1.91652	0	0	0	0	1.61946	0.0464665	0.695704	0.265695	0	0.126778	0.213556
chr1.1019733-1019764>C1orf159	0	0	0	0	0	0	4.57341	0	0	0	0	0	0	0	0	0	0	0	0	0	0	0	0	0	0	0	0	0	0	0	0	0	0	0	0	0	0	0	0	0	0	0	0	0	0	0	0	0	0
chr1.1019861-1019887>C1orf159	0	0	0	0	0	0	0	0	0	0	0	0	0	0	0	0	0	0	0	0	0	0	0	0	0	0	0	0	0	0	0	0	0	0	0	0	0	0	0	0	0	0	0	0	0	0	0	0	0
chr1.1021258-1021393>C1orf159	1.8812	0.34382	0	1.86875	0	3.75182	1.40025	0	0	0	2.03045	0	0	0.684005	0	0	0	0	1.42617	0	2.60312	1.95665	0	0	0	0	0	0	0	0	0	0	0	0	0	0	0	0	0	0	0	0	0	0	1.80883	0	0	0	0
chr1.1022519-1022585>C1orf159	0	0	0	0	0.938375	0	0	0	0	0	0	0	0	0	0	0	0	0	0	0	0	0	0	0	0	0	0	0	0	0	0	0	0	0	0	0	0	0	0	0	0	0	0	0	0	0	0	0	0
chr1.1022882-1022978>C1orf159	0	0	0	0	2.58053	0	0.738415	0	0	0	0.951773	0	0	0	0	0	0	0	0.771366	0	0	0	0	0	0	0	0	0	0	0	0	0	0	0	1.33902	0	0	0	0	0	0	0	0	0	0	0	0	0	0
chr1.1025733-1025809>C1orf159	0	0	0	0.995845	0	0	0.310911	0	0	0	0	0	0	0	0	0	0	0	0.389743	0	0	0	0	0	0	0.931755	0	0	0.664917	0	0	0	0	3.91177	1.69139	0	0	0	1.9665	0	0	0	0	0	0	0	0	0	1.64382
chr1.1026852-1026946>C1orf159	0	0	0	0.268384	0	2.90137	0	0	0.545753	0	0.486012	0	0	0	0	0	0	0	0	0	0	0	0	0	0	0	0	0	0	0	0	2.58523	0	3.16271	0	0	0	0	0	0	0	0	0	0	0	0	0	0	0.265809
chr1.1027371-1027484>C1orf159	0	0	0	1.78606	0	0	0.418217	0	0	0	0.808586	0	0	0.817174	0	0.615661	0	0	0	0	0.444274	0.584397	0	0	0	0	0	0	0	0	0	0	2.99062	0.876976	0	0	0	0	0	0	0	0	0	0	1.92088	0	0	0	0
chr1.1051440-1051737>C1orf159	0	0	0	0	0	0	0	0	0	0	0	0	0	0	0	0	0	0	0	0	0	0	0	0	0	0	0	0	0	0	0	0	0	0	0	0	0	0	0	0	0	0	0	0	0	0	0	0	0
chr1.1072397-1072491>LINC01342	0	0	0	0	0	0	0	0	0	0	0	0	0	0	0	0	0	0	0	0	0	0	0	0	0	0	0	0	0	0	0	0	0	0	0	0	0	0	0	0	0	0	0	0	0	0	0	0	0
chr1.1076205-1076413>LINC01342	0	0	0	0	0	0	0	0	0	0	0	0	0	0	0	0	0	0	0	0	0	0	0	0	0	0	0	0	0	0	0	0	0	0	1.54502	0	0	0	0	0	0	0	1.12117	0	0	0	0	0	0
chr1.1078119-1079435>LINC01342	0	0	0	0.0191703	0.0470614	0	0.0718215	0	0	0	0.208291	0	0	0	0	0	0	0	0.123794	0	0.0381482	0	0	0	0	0.269048	0	0.0697521	0	0	0	0	0	0.188257	0.244198	0	0	0	0	0	0	0	0	0.103279	0.0206174	0	0	0.0563565	0
chr1.1102484-1102579>MIR200B	0	0	0	0	0	0	0	0	0	0	0	0	0	0	0	0	0	0	0	0	0	0	0	0	0	0	0	0	0	0	0	0	0	0	0	0	0	0	0	0	0	0	0	0	0	0	0	0	0
chr1.1103243-1103333>MIR200A	0	0	0	0	0	0	0	0	0	0	0	0	0	0	0	0	0	0	0	0	0	0	0	0	0	0	0	0	0	0	0	0	0	0	0	0	0	0	0	0	0	0	0	0	0	0	0	0	0
chr1.1104385-1104468>MIR429	0	0	0	0	0	0	0	0	0	0	0	0	0	0	0	0	0	0	0	0	0	0	0	0	0	0	0	0	0	0	0	0	0	0	0	0	0	0	0	0	0	0	0	0	0	0	0	0	0
chr1.1109286-1109307>TTLL10	0	0	0	0	0	0	0	0	0	0	0	0	0	0	0	0	0	0	0	0	0	0	0	0	0	0	0	0	0	0	0	0	0	0	0	0	0	0	0	0	0	0	0	0	0	0	0	0	0
chr1.1109665-1109702>TTLL10	0	0	0	0	0	0	0	0	0	0	0	0	0	0	0	0	0	0	0	0	0	0	0	0	0	0	0	0	0	0	0	0	0	0	0	0	0	0	0	0	0	0	0	0	0	0	0	0	0
chr1.1109804-1109870>TTLL10	0	0	0	0	0	0	0	0	0	0	0	0	0	0	0	0	0	0	0	0	0	0	0	0	0	0	0	0	0	0	0	0	0	0	0	0	0	0	0	0	0	0	0	0	0	0	0	0	0
chr1.1114569-1114714>TTLL10	0.250209	0	0	0	0	0	0	0	0	0	0	0	0	0	0	0	0	0	0	0	0	0	0	0	0	0	0	0	0	0	0	0	0	0	0	0	0	0	0	0	0	0	0	0	0	0	0	0	0
chr1.1115037-1115118>TTLL10	0	0	0	0	0	0	0	0	0	0	0	0	0	0	0	0	0	0	0	0	0	0	0	0	0	0	0	0	0	0	0	0	0	0	0	0	0	0	0	0	0	0	0	0	0	0	0	0	0
chr1.1115414-1115721>TTLL10	0.118177	0	0	0	0	0	0	0	0	0	0	0.0835616	0	0	0	0	0	0	0	0	0	0	0	0	0	0	0	0	0	0	0	0	0	0	0	0	0	0	0	0	0	0	0	0	0	0	0	0	0
chr1.1115863-1115982>TTLL10	0	0	0	0	0	0	0	0	0	0	0	0	0	0	0	0	0	0	0	0	0	0	0	0	0	0	0	0	0	0	0	0	0	0	0	0	0	0	0	0	0	0	0	0	0	0	0	0	0
chr1.1116111-1116241>TTLL10	0	0	0	0	0	0	0	0	0	0	0	0	0	0	0	0	0	0	0	0	0	0	0	0	0	0	0	0	0	0	0	0	0	0	0	0	0	0	0	0	0	0	0	0	0	0	0	0	0
chr1.1117121-1117196>TTLL10	0	0	0	0	0	0	0	0	0	0	0	0	0	0	0	0	0	0	0.19747	0	0	0	0	0	0	0	0	0	0	0	0	0	0	0	0	0	0	0	0	0	0	0	0	0	0	0	0	0	0
chr1.1117741-1117827>TTLL10	0	0	0	0	0	0	0	0	0	0	0	0	0	0	0	0	0	0	0	0	0	0	0	0	0	0	0	0	0	0	0	0	0	0	0	0	0	0	0	0	0	0	0	0	0.315494	0	0	0	0
chr1.1118256-1118428>TTLL10	0	0	0	0	0	0	0	0	0	0	0	0	0	0	0	0	0	0	0	0	0	0	0	0	0	0	0	0	0	0	0	0	1.57181	0	0	0	0	0	0	0	0	0	0	0	0	0	0	0	0
chr1.1119300-1119472>TTLL10	0	0	0	0	0	0	0	0	0	0	0	0	0	0	0	0	0	0	0	0	0	0	0	0	0	0	0	0	0	0	0	0	0	0	0	0	0	0	0	0	0	0	0	0	0	0	0	0	0
chr1.1120349-1120490>TTLL10	0	0	0	0	0	0	0	0	0	0	0	0	0	0	0	0	0	0	0	0	0.35605	0	0.346506	0	0	0	0	0	0	0.831308	0	0	0	0	0	0	0	0	0	0	0	0	0	0	0	0	0	0	0
chr1.1131980-1132097>TTLL10	0	0	0	0	0	0	0	0	0	0	0	0	0	0	0	0	0	0	0	0	0	0	0	0	0	0	0	0	0	0	0	0	0	0	0	0	0	0	0	0	0	0	0.249148	0	0	0	0	0	0
chr1.1132473-1132567>TTLL10	0	0	0	0	0	0	0	0	0	0	0	0	0	0	0	0	0	0	0	0	0	0	0	0	0	0	0	0	0	0	0	0	0	0	0	0	0	0	0	0	0	0	0	0	0	0	0	0	0
chr1.1132818-1133314>TTLL10	0	0	0	0	0	0	0	0.0895469	0	0	0	0	0	0	0	0	0	0	0	0	0	0	0	0	0	0	0	0	0	0	0	0	0	0	0	0	0.0245094	0	0	0	0	0	0	0	0	0	0	0	0
chr1.1115077-1115234>TTLL10	0	0	0	0	0	0	0	0	0	0	0	0	0.272717	0	0	0	0	0	0	0	0	0	0	0	0	0	0	0	0	0	0	0	0	0	0	0	0	0	0	0	0	0	0	0	0	0	0	0	0
chr1.1120349-1121244>TTLL10	0	0	0	0.0281878	0	0.0435321	0.0264014	0	0	0	0	0	0	0.051587	0	0	0	0	0.0330955	0	2.6378e-041	0	2.56704e-041	0	0	0	0	0	0	6.15857e-041	0	0	0	0	0	0	0	0	0	0	0	0	0.0977106	0	0	0	0	0	0
chr1.1138888-1139349>TNFRSF18	0	0	0	0	0.120024	0	0	0	0.0331398	0.0539595	0	0	0	0	0	0.0449413	0	0	0.181778	0	0.0648612	0.0426591	0	0.487536	0	0	0	0	0.0652885	0	0	0	0.879562	0.0640165	0.0415197	0	0	0	0	0	0	0	0.207139	0	0.0876365	0	0	0	0
chr1.1139414-1139617>TNFRSF18	0	0	0	0	0	0	0	0	0.00238668	0	0.00212542	0	0	0.001074	0	0.00161831	0.00344712	0	0.00310059	0	0.0011678	0	0	0	0	0	0	0	0	0	0	0	0	0	0	0	0	0	0	0	0	0	0	0	0.00441802	0	0	0	0
chr1.1139779-1139867>TNFRSF18	0	0	0	0	0.703781	0	0	0	0	0	0	0	0	0.524663	0	0	0	0	0	0	0	0	0	0	0	0	0	0	1.72274	0	0	0	0	0	0	0	0	0	0	0	0	0	0	0	0	0	0	0	1.7036
chr1.1140750-1140873>TNFRSF18	0.589923	0	0	0	0.503518	2.85082	1.15265	0	0	0	0	0	0	0	0	0	0	0	1.08368	0	1.63262	0	0	0	0	0.575719	0	0	0.410843	0	0	0	0	0	2.61272	0	0.0988348	0	0	0	16.3077	0	0	0	0	0	0	0	1.62511
chr1.1141765-1142090>TNFRSF18	0	0	0	0	0.190562	0	0	0	0	0.128508	0.14057	0	0	0	0	0	0	0	0	0	0	0	0	0	0	0	0	0	0	0	0	0	0	0	0.197763	0	0	0	0	0	0	0	0.26908	0	0.0834845	0	0	0	0
chr1.1138888-1139341>TNFRSF18	0	0	0	0	0.288007	0	0	0	0.0795218	0.12948	0	0	0	0	0	0.107841	0	0	0.436192	0	0.15564	0.102364	0	1.16988	0	0	0	0	0.156665	0	0	0	0.00011062	0.153613	0.09963	0	0	0	0	0	0	0	0.497047	0	0.210291	0	0	0	0
chr1.1139435-1139617>TNFRSF18	0	0	0	0	0	0	0	0	0.561083	0	0.499663	0	0	0.252485	0	0.380446	0.810381	0	0.728916	0	0.274538	0	0	0	0	0	0	0	0	0	0	0	0	0	0	0	0	0	0	0	0	0	0	0	1.03863	0	0	0	0
chr1.1146706-1147006>TNFRSF4	0.483737	0	0.353891	0.168187	0.412885	3.50651	0.315057	0	0	1.11373	0.304567	0	0	0	0	0	0	0	0.987349	0	0.50203	0.660368	0.325715	0.967578	0	0	0	0	1.17912	0	0	0.101255	0.67588	0.165164	1.28546	2.85959	0	0	0.16606	0	0	0	0.291503	0	1.17574	6.01002	0	0	0
chr1.1147084-1147213>TNFRSF4	0	0	0	0	0	0	0	0	0	0	0	0	0	0	0	0	0	0	0.229616	0	0	0	0	0	0	0	0	0	0	0	0	0	0	0	0	0	0	0	0	0	0	0	0	0	0	0	0	0	0.387381
chr1.1147322-1147519>TNFRSF4	0.368328	0.235613	0.808381	0.128061	0.314379	0	0.239891	0	0.26041	0	0	0	0	0	0	0	0	0	1.12768	0	0	0.670425	0	0	0	0	0	0	0	0	0	0	0	2.94345	0	0	0	6.50422	1.26442	0	0	0	2.51551	0	4.82049	0	0	0	0.507332
chr1.1148018-1148085>TNFRSF4	0	0	0	0	0.924369	0	0.352676	0	0	0	0	0	0	0	0	0	0	0	0	0	0	0	0	0	0	0	0	0	0	0	0	0	0	0	0	0	0	0	0	0	0	0	0	0	0	0	0	0	0
chr1.1148372-1148474>TNFRSF4	0	0	1.04086	0.247334	0	0	0	0	0	5.32299	0	0	0	0	0	0	0	0	1.16159	0	0	0	0	0	0	0	0	0	1.48628	0	0	0	0.662628	0	0	0	0	0	0	0	0	0	0	0	0	0	0	0	0.489923
chr1.1149043-1149166>TNFRSF4	0	0	0	0	0	0	0	0	0	1.01866	0	0	0	0	0	0	0	0	0.361225	0	0	0	0	0	0	0	0	0	0	0	0	0	0	0.402839	0	0	0	0	0	0	0	0	0	0	1.32353	0	0	0	0
chr1.1149363-1149549>TNFRSF4	0	0	0	0	0	0	0	0	0	0	0	0	0	0	0	0	0	0	0.238875	0	0	0.710073	0	0	0	0	0	0	0	0	0	0	0	0	0.345553	0	0	0	0	0	0	0	0	0	0	0	0	0	0.268668
chr1.1152288-1153069>SDF4	0.0685307	4.92722	4.94878	0.0593939	2.72186	1.74405	3.30106	0.568055	1.90701	1.06832	4.33142	6.06981	2.90233	4.27777	3.0878	4.2709	2.60602	0.74051	0.413157	7.67543	1.99291	0.0556123	0.655438	3.56399	1.96896	2.35476	0.16462	2.75892	2.59956	4.17905e-008	10.6852	4.87336	6.95375	6.52727	7.25227	7.40607	6.03773	3.68725	1.90702	0	0.183243	0	12.154	4.8783	1.47321	0	1.73199	1.0434	2.21828
chr1.1153838-1154014>SDF4	24.1214	0.527452	4.52418	8.88716	16.5389	19.0379	11.8146	1.00944	13.6996	15.6619	15.834	2.33213	4.62225	15.4776	4.54851	11.4632	14.9452	8.23037	13.8004	12.5948	17.3999	15.0084	2.22079	11.8748	0	7.64463	0	28.9463	18.9501	10.6559	38.3943	2.58891	6.52839	25.6192	14.9727	3.04644	0.0690721	9.10037	4.24585	0	0	1.74264	27.8253	28.2293	15.7245	72.0638	0	11.3776	30.9487
chr1.1154149-1154308>SDF4	34.4549	0.291923	7.67877	4.12535	10.5169	5.88094	7.72781	4.19012	17.7456	0.525346	13.5044	0	6.73217	4.93645	3.5963	9.626	6.99006	0	10.5255	7.82082	6.69822	13.7058	3.99462	16.4306	0	7.12588	0.809519	13.2783	11.9963	3.68599	0.772716	2.86571	5.52606	18.0745	16.5735	2.0233	0.0764571	0	8.14634	0	0	0	17.0502	8.0352	29.6661	0	19.8731	18.1915	22.3146
chr1.1158624-1158738>SDF4	26.7328	0	9.31292	7.52416	7.60578	0.341765	7.04732	0	16.6503	7.32719	15.2284	13.0517	8.26285	8.10006	2.00636	7.93339	11.6991	3.50525	17.1436	2.3713	13.6517	14.771	9.00003	2.54626	3.15458	6.83287	0	24.5589	9.30884	9.25377	1.07774	1.06584	8.30028	25.6439	16.9139	0	25.8065	0	4.37	0	0	0	35.8434	11.207	11.9002	0	0	13.662	12.493
chr1.1159212-1159349>SDF4	28.6005	0.338801	10.2031	6.44513	14.014	2.84388	13.6256	5.83558	11.9827	9.45047	16.0065	0	8.43831	11.7953	2.50429	13.7108	5.40836	0	12.8644	6.31424	13.5585	6.74829	11.7685	13.5602	0.145832	6.71952	0	21.4409	21.025	10.267	3.58721	8.86905	12.8269	16.9986	17.8275	0.782736	10.0283	0	0.72727	23.731	1.5687	4.47744	20.4265	3.57148	18.4184	0	28.556	7.03757	34.5812
chr1.1163848-1164327>SDF4	10.4524	0.0969013	6.31685	2.89675	2.45662	3.17221	3.65045	3.24537	4.71239	1.56946	6.58094	0.0535562	1.78775	5.3014	1.55189	5.22862	3.24841	7.091	4.28282	8.69114	5.86924	3.72233	3.97794	0.969598	8.09189	2.66105	20.8253	4.98254	4.00894	1.22353	1.79548	1.20491	2.25764	4.03427	10.332	7.83553	10.2291	3.34377	3.32814	3.39305	0	0	5.23367	11.884	8.60988	0.129797	0	3.87083	15.9141
chr1.1167272-1167448>SDF4	0.206138	0	0.603223	0.143341	0.351891	1.10685	0.805543	0.504719	0.291482	0.711903	0	0.583032	0.729828	0	0.97468	0	0	0	0.168298	1.22876	0.285244	0.375209	0.277598	0	0	0	0	0	0	1.99797	0	0	0	1.9707	1.46075	0	0	0	0.283057	0	0	0	0.165627	0.617793	1.54162	0	2.84978	0	2.1295
chr1.1152288-1153185>SDF4	5.94772	0.00484761	1.84582	3.0728	2.67037	0.00171589	1.02775	0.000558882	1.7711	0.00105107	1.98392	0.00597186	0.00285546	0.804958	0.49887	0.00420193	0.00256393	0.85876	2.8764	0.00755147	1.73481	4.07428	3.13311	0.00350644	0.00193715	0.00231674	0.000161962	0.00271437	0.440755	4.05089	0.0105127	0.00479462	1.179	0.00642185	0.564307	0.00728646	0.00594022	0.00362771	2.56053	0	0.000180284	0	0.011958	3.99532	6.76328	0	0.00170402	0.00102655	7.01011
chr1.1167629-1170421>B3GALT6	0.532769	1.47959	1.0457	0.975871	1.04256	0.293046	1.22739	0.397701	1.12083	0.433805	1.22721	0.450221	0.920127	1.37254	0.921617	2.04324	0.62687	0.214684	1.45406	2.30437	1.33059	1.34817	0.839954	0.686177	0.636867	1.11597	4.54093	0.0821936	1.14027	0.335858	0.924104	0.783348	1.2588	1.61496	2.50922	0.153632	1.8505	0.45893	1.35608	0.0138599	0.307896	0	1.91064	2.03531	1.82697	4.43136	1.38324	0.929721	2.35363
chr1.1177826-1178027>FAM132A	0	0	0	0	0	0	0	0	1.02091	0	0.454578	0	0	0	0	0.346118	0	0	0	0	0	0	0	0	0	0	0	0	0	0	0	0.151127	0	0	0	0	0	0	0	0	0	0	0	0	0	0	0	0	0
chr1.1178215-1178294>FAM132A	0	0	0	0	0	0	0	0	0	0	0	0	0	0	0	0	0	0	0	0	0	0	0	0	0	0	0	0	0	0	0	0	0	0	0	0	0	0	0	0	0	0	0	0	0.343449	0	0	0	0
chr1.1178442-1178533>FAM132A	0	0	0	0	0	0	0	0	0	0	0	0	0	0	0	0	0	0	0.3255	0	0	0	0	0	0	0	0	0	0	0	0	0	0	0	0	0	0	0	0	0	0	0	0	0	0	0	0	0	0
chr1.1178824-1178933>FAM132A	0	0	0	0	0	0	0	0	0	0	0	0	0	0	0	0	0	0	0	0	0	0	0	0	0	0	0	0	0	0	0	0	0	0	0	0	0	0	0	0	0	0	0	0	0	0	0	0	3.43845
chr1.1179334-1179486>FAM132A	0	0	0	0	0	0	0	0	0	0	0	0	0	0	0	0	0	0	0	0	0	0	0	0	0	0	0	0	0	0	0	0	0	0	0	0	0	0	0	0	0	0	0	0	0	0	0	0	0
chr1.1179571-1179656>FAM132A	0	0	0	0	0	0	0	0	0	0	0	0	0	0.543181	0	0	0	0	0	0	0	0	0	0	0	0	0	0	0	0	0	0	0	0	0	0	0	0	0	0	0	0	0	0	0	0	0	0	0
chr1.1179761-1179878>FAM132A	0	0	0	0	0	0	0	0	0	0	0	0	0	0	0	0	1.58322	0	0	0	0	0	0	0	0	0	0	0	0	0	0	0	0	0	0	0	0	0	0	0	0	0	0	0	0	0.53139	0	0	0
chr1.1181894-1182103>FAM132A	0	0	0	0	0	0	0	0	0	0	0	0	0	0	0	0	0	0	0	0	0	0	0	0	0	0	0	0	0	0	0	0	0	0	0	0	0	0	0	0	0	0	0	0	0	0	0	0	0
chr1.1189292-1190868>UBE2J2	2.55527	3.29858	0.842063	1.05651	1.65049	0.667483	1.94911	0.845468	1.82287	2.17305	2.14688	1.07432	1.19539	2.02142	1.05219	1.14772	0.352608	0.982516	2.43391	0.754723	1.56088	1.75986	1.51904	1.14194	0.164802	0.629053	0	0.465958	1.25052	0.818121	1.16937	1.17574	1.37235	0.911754	2.69163	0.408254	0.115704	0.203257	0.695429	3.36388	0.227275	0	3.03341	2.6562	2.20365	0	0	0.0470591	2.21958
chr1.1191425-1191506>UBE2J2	4.92695	11.4607	4.58748	3.73749	2.29381	8.17705	4.95923	3.83836	3.16672	14.4373	6.20415	0	4.2288	6.27005	1.41188	3.43554	8.88537	0	2.37695	10.0122	3.71874	5.70689	8.44447	0	9.86618	6.11968	0.794528	0	1.24775	0	27.3026	5.62528	3.33768	9.78748	0.793493	0	0	0	0.615037	0	0	0	0	0	1.33987	0	0	0.915619	0
chr1.1192372-1192511>UBE2J2	20.3587	0	9.92932	1.99647	0.891119	0	5.43983	9.58603	8.48862	7.51169	4.60138	0.184557	6.77673	4.31809	7.40477	6.00602	0	3.59351	2.66371	0	6.50111	9.97679	0.702983	3.75894	0	14.774	0	0	4.72617	2.52981	11.4907	5.4634	3.40371	11.0505	12.4847	0	0.0874582	9.21821	4.30084	0.55679	0	0	0.209715	8.4091	6.05112	0	4.69085	11.7384	16.3578
chr1.1192588-1192691>UBE2J2	5.63577	0	0	10.777	9.01933	0	7.11172	0	1.4942	6.08228	0.887089	12.8741	0	0.896512	0	4.72804	0	0	1.15031	0	1.94963	3.84681	0	0	31.9676	2.75004	0	12.9224	2.45309	3.41401	0	0	5.90575	0	3.12005	0	0	0	0	0	0	0	5.66026	4.4865	1.84395	0	0	0	1.69808
chr1.1198726-1198767>UBE2J2	0	0	0	0	0	0	0	0	0	0	0	0	0	0	0	0	0	0	0	0	0	0	1.19164	0	0	0	0	0	0	0	0	0	0	1.20852	0	0	0	0	0	0	0	0	0.710983	1.326	0	0	0	0	0
chr1.1203242-1203373>UBE2J2	7.47761	0	8.08553	3.25596	0.930879	0.00171771	4.68978	6.17647e-036	10.5734	7.01397	6.62608	0	15.0348	10.2209	0	5.84173	13.8574	1.14389	7.81387	0	13.7962	8.05775	2.23774	11.5223	7.16805	5.93778	0	7.70787	3.07407	5.3686	8.44089	0	9.8697	5.24543	5.8876	0	13.2794	0	1.14087	0	1.0937	0	4.67295	8.30012	3.70886	0	0.382871	7.3599	2.61409
chr1.1209046-1209235>UBE2J2	0	0	0	0.133482	0	0	0	0	0	0	0.24172	0	0	0	0	0.736188	0	0	0.078361	0	0	0	0.258504	0	0	0.374674	0	0	0.267374	0	0	0	0.357609	0.262165	0.680137	0	1.47938	0	0	0	0	0	0	0.5753	0.430674	0	0	2.35445	0.264403
chr1.1200163-1200211>UBE2J2	0	0	0	0	0	0	0	0	0	0	0	0	0	0	0	0	0	0	0	0	0	0	0	0	0	0	0	0	0	0	0	0	0	0	0	0	0	0	0	0	0	0	0	0	0	0	0	0	0
chr1.1203113-1203373>UBE2J2	9.74226e-015	0	1.2345	1.1734	0.960198	2.99615	6.11011e-015	1.70828	1.37757e-014	9.13819e-015	8.63285e-015	0	1.95883e-014	1.33164e-014	0.879711	7.61095e-015	1.80542e-014	1.49033e-015	0.57404	0	1.79745e-014	0.511913	2.91546e-015	1.50119e-014	9.33895e-015	0.548941	0.247526	1.00423e-014	0.783468	6.99452e-015	1.09973e-014	0.467331	1.28588e-014	3.45692	7.6707e-015	0	1.73013e-014	0	1.48639e-015	0	1.42493e-015	0	6.08819e-015	1.08139e-014	1.26197	0	4.98826e-016	9.5889e-015	3.68012
chr1.1215816-1216047>SCNN1D	0	0	0	2.07504	0	0	0.306874	0	0.222081	0	0.988855	0	0	0	0	0.301168	0	0	0.256454	0	0	0.571747	0	0	0	2.45241	0	0	1.31256	0	0	1.841	0	1.71599	0	0	0.0529701	1.38672	0	0	0	0	0.126192	0	0.117457	0	0	0	0
chr1.1216606-1216678>SCNN1D	0	0	0	0	0	0	0	0	0	0	0	0	0	0	0	0	0	0	0.205698	0	0	0	0	0	0	0	0	0	0	0	0	0	1.87745	0	0	0	0	0	0	0	0	0	0	0	0	0	0	0	0
chr1.1216791-1216991>SCNN1D	0	0	0	0	0	0	0	0	0.256504	0	0.913702	0	0	0	0	0.347849	0	0	0.0740511	0	0.251015	0.330184	0	0.580547	0	0	0	0	0	0	0	2.27824	1.35176	0	0	0	0	0	0	0	0	0	0	0	2.30626	0	7.27263	0	0
chr1.1217622-1217696>SCNN1D	0	0	0	0	0	0	0	0	0	0	0	0	0	0	0	0	0	0	0	0	0	0	0	0	0	0	0	0	0.682888	0	0	0	0	0	0	0	0	0	0	0	0	0	0	0	0	0	0	0	0
chr1.1219358-1219471>SCNN1D	0	0	0	0	0	0	0	0	0	0	0	0	0	0	1.01206	0	0	0	0	8.61223	0	0	0	0	0	0	0	0	0	0	0	0	0	0	0	0	0	0	0	0	0	0	0	0	0	0	0	0	1.99004
chr1.1220951-1221045>SCNN1D	0	0	0	0	0	0	0	0	0	0	0	0	0	0	0	0	0	0	0	0	0	0	0	0	0	0	0	0	0	0	0	0	0	0	0	0	0	0	0.529979	0	0	0	0	0	0	0	0	0	0
chr1.1221306-1221659>SCNN1D	0	0	0	0	0	0	0	0	0	0	0	0	0	0	0	0	0	0	0.0419553	0.612642	0	0	0	0	0	0	0	0.390059	0	0	0	0	0	0	0	0	0	0	0	0	0	0	0	0	0	0	0	0	0
chr1.1222148-1222356>SCNN1D	0	0	0	0	0	0	0	0	1.47983	0	0.21964	0	0	0	0	0	0	0	0	0	0	0	0	0	0	0	0	0	0	0	0	0	0	0	0	0	0	0	0	0	0	0	0	0	0	0	0	0	0.120125
chr1.1222489-1222680>SCNN1D	0	0	0	0	0	0	0.742281	0	0	0	0	0	0	0.483459	0	0	0	0	0	0	0	0	0	0	0	0	0	0	0	0	0	0	0	0	0	0	0	0	0	0	0	0	0	0	0	0	0	0	0
chr1.1222888-1222977>SCNN1D	0	0	0	0	0	0	0.265497	0	0	0	0	0	0	0	0	0	0	0	0	0	0	0	0	0	0	0	0	0	0	0	0	0	0	0	0	0	0	0	0	0	0	0	0.982595	0	0	0	0	0	0
chr1.1223053-1223217>SCNN1D	0	0	0	0	0	0	0	0	0	0	0	0	0	0	0	0	0	0	0.812756	0	0	0.402664	0.29791	0	0	0	0	0	0.308132	0	0	0	0	0.302129	0	0	0	0	0	0	0	0	0	0	0	0	0	0	0
chr1.1223319-1223418>SCNN1D	0	0	0	0	0	0	0	0	0	0	0	0	0	0	0	0	0	0	0	0	0	0	0	0	0	0	0	0	0	0	0	0	0	0	0	0	0	0	0	0	0	0	0	0	0	0	0	0	0
chr1.1225651-1225769>SCNN1D	0	0	0	0	0	0	0.200248	0	0	1.41576	0	0	0	0	0	0	0	0	0.12551	0	0	0	0	0	0	0	0	0	0	0	0	0	0	0	0	0	0	0	0.422187	0	0	0	0	0	0	0	0	0	0
chr1.1225857-1225936>SCNN1D	0	0	0	0	0	0	0	0	0	0	0	0	0	0	0	0	0	0	0	0	0	0	0	0	0	0	0	0	0	0	0	0	0	0	0	0	0	0	0	0	0	0	0	0	0	0	0	0	0
chr1.1226017-1226075>SCNN1D	0	0	0	0	0	0	0	0	0	0	0	0	0	0	0	0	0	0	0.255349	0	0	0	0	0	0	0	0	0	0	0	0	0	0	0	0	0	0	0	0	0	0	0	0	0	0	0	0	0	0
chr1.1226275-1226334>SCNN1D	0	0	0	0	0	0	0	0	0	0	0	0	0	0	0	0	0	0	1.00408	0	0	0	0	12.7917	0	0	0	0	0	0	0	0.514856	0	0	0	0	0	0	0	0	0	0	0	0	0	0	0	1.25704	0
chr1.1226445-1226521>SCNN1D	0	0	0	0	0	0	0	0	0	0	0	0	0	0	0	0.915391	0	0	0.389743	0	0	0	0	0	0	0	0	0	0	0	0	0	0	0.651962	0	0	0	0	0	0	0	0	0	0.35767	0	0	0	0	0
chr1.1226634-1227410>SCNN1D	0	0.0598141	0	0.162552	0	0	0.0304501	0	0.132219	0.107642	0.294363	0	0	0.0594979	0	0.0896517	0	0	0.114512	0	0	0.425495	0	0	0	0	0	0	0.0651207	0	0	0	0.087098	0	0	0	0.0626633	0	0.577786	0	0	0	0.112695	0	0.0349645	0	0	0	0
chr1.1227764-1229089>ACAP3	1.6155	0	0.400631	0.590242	0.794609	0.44107	0.856004	0.301689	0.929222	1.29235	1.37917	0.17425	0.710917	1.1499	0.172623	1.15512	0	1.31943	1.26306	1.02011	1.023	1.09646	0.405608	0.788668	0.0150785	1.17577	0	0.450309	0.991604	0.265391	0.185452	0.0917026	0.204039	0.972285	2.08584	0.971183	0.0550491	0.241761	0.827167	0	0	0	4.00404	1.47711	1.7201	0.0469228	0.0378536	0.559737	1.66088
chr1.1229203-1229314>ACAP3	0	0	0	0.22728	0	0.351002	0	2.80096	0.462169	0	0	0	0	0	0	0.626754	14.0179	0	2.26823	0	0	4.16448	0	0	0	3.18979	0	0	0	0	0	1.6857	0	0	1.73711	0	0	2.88588	0	0	0	0	0	0	2.44437	0	0	0	0
chr1.1229470-1229580>ACAP3	4.28767	0	0	0.229346	0	0	0	0	0.466371	0	0.415319	2.79855	0	2.09865	0.51983	0	0	0	0.403915	0	0	0	0	0	0	0.643758	0	0	0	0	0	0	0	0	0.584299	2.92459	0	2.91212	0	0	0	0	0	0	0.246659	0	0.455964	0	0.454292
chr1.1229782-1230009>ACAP3	3.67598	0	0	0	0	0	0.728656	0.195662	0	0.183987	1.00628	0	0	0.406787	0	0	0	0	0.260973	0	0	0	0.430461	0	0	0.623907	0	0	0	0	0	1.20435	0.893234	1.30967	1.13256	0	0	0	0	0	0	0	0.128416	0.119748	0.478105	0	0	0	0
chr1.1230098-1230197>ACAP3	0	0	0	0	0	0	1.43208	0	0	0	4.15319	0	0	0.466367	0	0.702725	0	0	0.747991	0	0	0.667039	1.48052	0	0	0	0	0.463605	0	0	0	0	0	0	5.19377	0	0	0	0	0	0	0	10.3057	0	1.64439	0	0	0	0
chr1.1230827-1230935>ACAP3	0	0	0	0	0	0.360752	0.656368	0	0	0	1.69204	4.98816	0	0	0.529456	2.57666	0	0	0.411395	0	0.929685	1.83436	0.904765	0	0	1.96704	0	0	0	0	0	1.12506	0	0	0	0	0	0	0	0	0	0	0	0	0	0	0	0	2.54488
chr1.1231116-1231319>ACAP3	0.893603	0	0.522992	1.73987	1.22035	3.83854	0.582002	0	1.51628	0	0.675149	0	0	0	0.563362	0.685416	0	0	1.53209	3.196	0.989221	0	0	0.285984	0	0	0	0	2.48934	0	0	0	0.332946	0	4.116	1.58475	0.538966	0	0	0	0	0	0	4.5528	2.40583	0	0.247074	0	3.20019
chr1.1231395-1231490>ACAP3	0	0	0	0.531117	0	0	0	0	0	0	0	0	0	0	0	1.46463	0	0	0.623589	0	1.0569	1.39025	0	0	0	0.745404	0	0	0.531933	0	0	1.59876	0	0	0	0	0	0	0	0	0	0	0	2.00295	0	0	0	0	0
chr1.1231591-1231661>ACAP3	0	1.32616	2.27501	0	0	0	0	5.07603	1.46574	0	3.91587	0.366477	3.66999	0	5.71812	4.96927	0	0	1.26945	0	1.43437	0	0.697962	0	0	3.03486	0	0	0.72191	0	0	0	0	0	0.918185	0	0	9.15237	0.711686	0	0	0	0	6.21323	2.32564	0	0	0	0
chr1.1231805-1232014>ACAP3	0.52077	0	3.30185	0.120709	0.888987	0	0.226117	0	1.22729	0	1.31153	0	0	0.883643	0	0	0	0	0.212587	0	0.240206	0	0.233767	0.833321	0	3.04938	0	0.439205	1.45073	2.24334	7.05427	0	2.26371	0	1.53763	0	0	6.13077	0	0	0	0	3.06845	0.260123	1.16838	0	0	0	2.51056
chr1.1233202-1233314>ACAP3	2.59145	4.14426	0.473961	0.901003	2.21188	5.21802	2.95366	2.37939	2.29021	0	4.07903	0	4.58749	0.412235	0	3.10579	11.5773	0	1.58681	0	2.68945	3.53769	2.61736	0	0	3.16131	0	0.409794	1.80477	0	0	0	2.41386	4.86643	4.59092	0	0	11.4405	4.00323	0	0	0	0	0	2.18029	0	0	0	5.35416
chr1.1233393-1233494>ACAP3	0.359211	0	0	5.49523	0	16.2017	1.87163	2.63853	3.04757	0	1.80931	0	0	1.3714	3.96306	0.688809	0	0	1.75963	0	1.98824	0	8.22351	0.574799	0	3.50561	0	0	2.00133	1.16054	0	0.300757	5.35351	6.8682	2.54546	0	0	0	10.3582	0	0	0	7.79266	0	2.14911	0	0	0	0
chr1.1233750-1233802>ACAP3	0	0	0	0	0	0.749254	0	0	0	0	0	0	0	0	0	1.33788	0	0	0	0	0.965442	0	0	1.11644	0	0	0	0	0	0	0	0	5.19908	0	0	0	0	0	0	0	0	0	0	0.522748	0	0	0	0	0
chr1.1233947-1234060>ACAP3	9.63193	0.410759	1.87907	2.45583	0	2.06874	1.25465	8.64722	8.17181	5.54402	1.61717	0	7.19925	2.04294	0	0.615661	0	0	4.45618	0	0.444274	3.50638	0	0	0.176806	1.25333	0	0	0.447201	0	0	0.537637	0	4.38488	9.66938	0	0	0	0	0	0	0	0	0	3.12143	0	0	0	7.0757
chr1.1234725-1234737>ACAP3	0	0	0	0	0	0	0	0	0	0	0	0	0	0	0	0	0	0	0	0	0	0	0	0	0	0	0	0	0	0	0	0	0	0	0	0	0	0	0	0	0	0	0	0	0	0	0	0	0
chr1.1235211-1235286>ACAP3	5.32111	0	0	1.00912	0	0	0.945171	0	1.36802	0	2.43654	0	0	1.23121	3.04967	0	0	0	2.36964	3.60438	1.33875	2.64147	0	0	0	0	0	8.56742	2.02135	0	0	0.40502	3.60469	3.96393	4.28486	0	0	0	1.32848	15.9947	0	0	6.99608	9.42341	3.25589	0	0	0	3.99777
chr1.1235353-1235449>ACAP3	0	0	0	0	0	0	3.1998	2.31329	0	3.04536	3.80709	0	0	0.961882	4.2227	4.34811	0	0	1.69701	9.01094	0.522948	5.50307	1.52679	0	0	9.58932	0	0	0.526393	1.22098	0	0	0	0	6.6951	0	5.82541	0	0	0	0	0	0	0.283155	1.69578	0	0	0	0
chr1.1235538-1235583>ACAP3	0	0	10.6167	0	0	0	1.57528	0	0	0	3.04567	0	0	0	0	0	0	0	0.658232	0	0	0	0	0	0	0	0	0	4.49188	0	0	0	0	0	0	0	0	0	0	0	0	0	27.207	0	0	0	5.57289	0	0
chr1.1235889-1236073>ACAP3	2.56328	0	1.44249	0.548437	2.35614	0	2.69682	0	2.50928	0	1.48973	0	0	4.01481	0	3.40287	0	0	2.44856	0	1.09137	1.07669	1.06212	0.631029	0	1.15457	0	3.74159	4.11959	3.18517	1.33545	2.80652	2.93861	0	1.39724	0	3.832	0	0.27075	0	0	0	0.316851	0	0.737295	0	0	3.22457	2.85167
chr1.1237368-1237427>ACAP3	1.84476	0	0	0	2.09942	0	9.21141	0	0.869505	0	3.0973	0	0	0	0	1.17915	0	0	0	0	0.850898	1.11927	0	0	0	0	0	0	0	0	0	3.08914	0	0	0	1.81754	19.2939	0	0	0	0	0	0	0	0.459872	0	0	0	0
chr1.1238302-1238356>ACAP3	0	0.859551	0	1.40156	0	5.05053	0	3.29002	7.60012	8.50768	0.84602	0	0	1.71001	0	0	0	0	2.74264	0	11.1562	3.66871	8.14289	0	0	0	0	0	0.935809	10.8532	0	0	0	11.0109	2.38048	1.98583	0	11.8642	0	0	0	0	0	0	0	0	0	0	0
chr1.1238542-1238662>ACAP3	0	0	0.442364	0.420468	1.54832	0	0.393821	1.48051	1.71003	4.1765	0.761418	0	0	0	0.953021	1.1595	1.54364	0	0.617093	0	0.836716	0.550307	1.62858	0	0	0	0	0.764948	1.26334	0	0	0.253137	0	0	0.535608	0	0	0	1.6606	0	0	0	3.15795	0	0.452208	0	0	0	2.49861
chr1.1239466-1239524>ACAP3	0	0	0	0.434967	0	0	2.03701	0	3.53799	0	0.787674	0	0	1.59208	9.85884	1.19948	0	0	0.510698	0	0.865569	3.4157	2.5271	0	0	0	0	0	0	0	0	0	0	0	8.86523	0	0	0	0	0	0	0	0	0.468671	1.4034	0	0	0	0.430794
chr1.1243149-1243270>ACAP3	0	0	0	0.208497	0	0	1.1717	0	0	0	0.377563	0	0	0	0	0	0	0	0.244797	0	0	0	0	0	0	0	0	0	0	0	0	0	0	0	0	0	0	0	0	0	0	0	0	0	0.896941	0	0	3.06468	0
chr1.1231490-1231551>MIR6726	0	0	0	0	0	0	0	0	0	0	0	0	0	0	0	0	0	0	0	0	0	0	0	0	0	0	0	0	0	0	0	0	0	0	0	0	0	0	0	0	0	0	0	0	0.889589	0	0	0	0
chr1.1243994-1244101>PUSL1	0	0	0	2.59354	0	0	0	0	0	0	0.426964	0	1.60062	0	0	0	0	0	0	0	0	0	0	0	0	0.661808	0	0	0	0	0	0	0.631664	0	0	0	0	0	0	0	0	0	0	0.508092	0.760723	0	0	0	2.33515
chr1.1244295-1244353>PUSL1	0.625522	0	0	0	0	2.01524	0	0	0	0	0	0	0	0	0	0	0	0	0	0	0	0	0	0	0	0	0	0	0	0	0	0	0	0	0	0	0	0	0	0	0	0	0	0	2.80681	0	0	0	0
chr1.1244466-1244654>PUSL1	0	0	0	0	0	0	0	0	0	0	0	0	0	0	0	0	0	0	0.0787778	0	0	0	0.259879	0	0	0	0	0	0	0	0	0	0	0	0	0	0	1.7039	0	0	0	0	0.155055	0	0.144322	0	0	0	0.132905
chr1.1244834-1244984>PUSL1	0	0	0	0	0.412885	5.19483	0.315057	0.296102	0.684011	5.0118	0.304567	0	0	0.307802	0	0	0	0	0.592409	0	0.669373	0.440246	0	1.93516	0	0	0	0	2.02135	0	0	0	0	0	1.71394	0	0.0810446	0	0	0	0	0	0	0	0.725046	0	0	0	0.666295
chr1.1245061-1245232>PUSL1	0	0	0	0.295065	1.08654	0	0	0	0	0.488479	0.267164	0	0	0.270002	0	0	0	0	0.0866095	0	0.587169	0	0	0	0	0	0	0	0	0	0	0	0.395252	0	0	0	0	0	0	0	0	0	2.21611	0	1.42802	0	0	0	1.60729
chr1.1246014-1246069>PUSL1	0	0	0	1.37608	2.2521	0	0	0	5.59645	0	0	0	0	1.67892	0	0	0	0	1.07711	0	0.912782	0	0	0	0	0	0	0	1.83759	0	0	0	0	0	0	0	0	0	0	0	0	0	0	0.494235	0	0	0	0	0
chr1.1246289-1246452>PUSL1	0	0	0	0.309547	0.379956	1.19513	1.73958	0	1.25892	0	0	0	3.94018	0.566507	4.91127	0	3.86383	0	0.636022	2.32184	0.923981	0.405134	0.299738	0	0	0	0	2.81576	0.620045	0	3.76877	0	0.41465	1.82389	0	0	5.96647	0	0.305632	0	0	0	0	2.83503	3.66205	0	0	0	2.60591
chr1.1246710-1247058>PUSL1	0.625522	0.133379	0.457618	0.579956	0	3.24677	0.407401	0	0.589664	0	1.44407	0	6.15181	0	0	0.599739	0	0	2.0921	0	1.00983	1.70785	0.701973	0	0	1.01743	0	4.35229	0.435635	0	0	0.349155	1.16531	2.4205	0.738769	0	0.244531	0.920497	0.572621	0	0	0	3.09932	0.156224	1.24747	0	0	0	3.08736
chr1.1246965-1247305>CPSF3L	1.6006	10.2388	2.49805	3.56176	2.73233	4.69827	1.6768	4.57216	2.26327	3.93082	2.41862	0	7.6818	1.49375	2.69088	2.25079	4.79436	0.881468	3.30316	1.74918	4.42968	2.91339	6.75381	2.04899	1.35452	1.6662	1.70356	1.75488	3.71571	4.13698	7.58853	0.982769	1.98788	4.22625	3.59172	7.25412	3.07493	0	3.80961	5.23546	0	0	2.48635	4.74084	5.58609	2.74291	3.68794	5.45332	4.50436
chr1.1247398-1247528>CPSF3L	0.558158	0	0	0.194062	0.476406	0	1.27235	0	0.394622	1.92761	3.86566	0	0	0	1.75942	0	0	0.38423	1.13925	4.57478	2.31706	0.507976	3.38243	0	0	0	0	0	4.66465	0.901649	8.50582	0	1.55972	0	1.48322	0	0.093513	0	4.21537	0	0	0	0	2.30009	0.208711	0	0	0	11.9164
chr1.1247606-1247749>CPSF3L	9.64091	0	3.71214	1.7642	0.866192	7.90123	3.96575	6.83312	6.45744	9.34601	3.19476	0.179394	0	1.93722	2.79908	4.37851	0	14.6706	7.304	4.1589	6.67033	4.15616	3.75825	2.02988	6.28711	8.41838	0.450047	0	5.65412	0	0	6.58512	2.36322	1.73249	12.5849	6.74904	0.93513	51.5221	12.1932	0	0	0	4.79192	8.74415	12.9021	45.2165	0	6.22365	13.6288
chr1.1247820-1247882>CPSF3L	2.34066	0	0	0.406905	0	0	0	0	0.827432	1.34726	1.47371	0	0	0.744683	0	0	0	41.8934	0.716624	0	1.61945	0	0	0	0	1.14215	0	0	0	0	1.98164	0	0	0.79918	6.21996	0	0	0	0	0	45.0621	0	3.29117	1.75374	0.875241	0	0	0	0.403001
chr1.1247973-1248081>CPSF3L	0	0	0.491515	0.934373	2.86726	0.721504	0.437579	0	1.90003	0	0.42301	0	0	0.855007	0	1.28833	3.08727	0	1.91984	6.5079	1.85937	3.05726	1.80953	0	9.24955	1.96704	0	0.424971	1.87162	0	11.3761	0.281264	0	9.63455	1.78536	0	0.450248	0	0	0	0	0	0	4.78218	0.502453	0	0	0	2.54488
chr1.1248167-1248330>CPSF3L	8.45798	0	0.977	5.72662	0	10.0391	4.34894	0	5.03566	2.8185	7.28719	19.2007	1.57607	3.39904	2.80644	5.1217	0	18.6929	3.99785	1.32676	7.08386	2.4308	1.79843	1.06849	0	4.34438	0	13.7972	4.34032	0	0	0	5.80511	0.607965	2.36587	0	0	1.96523	0	0	0	0	2.86138	17.6772	6.82473	0	7.69265	0	7.97102
chr1.1248415-1248505>CPSF3L	7.25606	0	0	0	3.44071	0	0	0.987006	5.70009	0	0.507612	0	0	0	0	1.54599	0	0	0.164558	1.80219	0	0.733743	0	3.87031	0	0.786816	0	0	0	0	0	0	0	0	0.714144	0	0	0	2.21413	0	0	0	0	4.83252	0.301472	0	0	0	0
chr1.1248889-1248973>CPSF3L	1.72763	0	0	3.60401	0	0	3.09431	0	1.83217	0	2.17548	1.22159	1.01944	0.549647	0	0	0	0	1.05787	0	2.98827	0.786153	0	0.691127	0	0	0	0	0.601591	0	0	0	2.41386	2.35948	1.53031	0	0	0	0	0	0	0	0	2.91245	0	0	0	0	0.594907
chr1.1249112-1249302>CPSF3L	35.1346	0.244293	6.42592	9.42733	10.4308	2.46071	7.08878	0.467529	13.5002	14.9026	12.0224	29.5689	0.901402	7.29006	3.61145	9.52007	0.584957	1.57736	13.4851	1.99189	17.4389	13.9025	6.42859	12.222	30.3762	16.0262	0.67744	6.28063	9.30884	3.08459	7.11305	3.03765	4.26872	12.2569	5.75074	6.77272	19.4507	6.74385	4.4574	0.407336	0.754076	0	17.6436	7.86873	7.74038	0.327225	7.91938	10.1489	15.7807
chr1.1249681-1249746>CPSF3L	2.79079	0	0	0	0	0	0	0	0	0	0	0	0	0	0	0	0	0	0	0	5.40648	0	0	1.7863	0	0	0	0	2.33232	0	0	0	0	0.762294	0	0	0	0	0	0	0	0	0.896933	0	0.417422	0	0	0	0
chr1.1250204-1250343>CPSF3L	3.91514	0	1.14569	0.362994	4.01003	0.280297	0.509984	4.79301	5.16699	1.50234	0.986009	1.84557	1.8482	3.98593	0.822752	3.50351	0.266527	0	5.43397	0	7.58462	2.37543	5.62386	0	0	3.05669	0.462998	2.97174	4.72617	0	20.3297	0	0.486245	8.19878	3.23677	0	4.72274	0	0	0	0	0	7.34001	5.28013	9.95507	0	0	0	10.7854
chr1.1250784-1250819>CPSF3L	3.10974	0	0	0	0	0	0	0	0	0	1.30529	0	0	0	0	0	0	0	0	0	0	0	0	0	0	0	0	0	0	0	0	0	0	0	0	0	0	0	0	0	0	0	0	0	0	0	0	0	0
chr1.1250900-1250999>CPSF3L	1.97276	0.468846	0.250995	0	0.146418	0	5.01227	0	7.25466	1.03676	8.30638	0	0	0.466367	0.0675925	0.328947	0	0	5.2359	4.91506	7.95287	3.33503	0	5.86411	2.19635	0.715287	0	0.92231	4.08353	8.28788	0	0.93359	0.239682	0.585708	0.227926	0	0.0143701	0	0.294443	0	0	0	2.27422	0.224926	0.0962178	0	0	2.54239	1.38816
chr1.1254676-1254905>CPSF3L	1.58429	0	1.85445	1.10166	2.43404	2.04164	6.19107	0.775812	5.3765	4.37712	6.18445	18.82	2.61779	2.82264	0	5.46836	3.39735	5.45304	3.10433	0.472189	4.82299	4.9023	1.49345	1.52108	14.9188	10.823	12.3655	10.2216	3.0894	5.63038	12.3398	3.58151	3.83687	1.5146	5.68199	2.17728	3.45059	4.1965	5.00356	6.08335	0	0	2.67317	3.20497	1.30331	0	6.13262	0.971596	11.2383
chr1.1255836-1255910>CPSF3L	0.490274	42.0251	0	1.7046	2.51079	0	11.176	0	4.85278	18.0605	3.7042	0	4.62882	3.74354	0	6.58092	0	0	6.8047	0	6.10577	0	2.64094	0	0	0	0	0	2.04866	0	0	0	0.913352	0	0	0	0	0	14.1375	0	0	0	0	0	4.39986	0.840171	0	46.1027	3.3765
chr1.1256376-1256474>CPSF3L	10.736	0	2.70835	5.14859	3.15983	11.1318	2.89338	0	6.80521	10.2282	4.19557	14.9209	0	0	0	0.709895	0	0	4.53374	0.55169	3.07365	4.71692	0	0.592395	0	4.33552	0	0	2.0626	0	0	0.309964	2.06902	15.6737	3.93508	0	0	0	0	0	0	0	0	9.98556	9.69016	0	0	0	17.3373
chr1.1257288-1257365>CPSF3L	0	0	0	0	0	0	0	0	0	0	0	0	0	0	0	0	0	0	0.192341	0	0	0	0	0	0	0	0	0	0	0	0	0	0	0	0	0	0	0	0	0	0	0	0	0	0	0	0	0	0
chr1.1258272-1258668>CPSF3L	1.92395	0	0	0	0.214728	5.06816e-028	0.477359	0	0	0	0.480896	0	0	0.116592	0	0.175681	0	0	0.86019	0	0.348137	0.500279	0	0	0	0	0	0.231802	0.177311	0.295996	0	0.153417	0	0.375372	0.668546	0	0	0	0	0	0	0	0.662507	0	0	0	0	0	0.82025
chr1.1259961-1260068>CPSF3L	0	0	0.496109	0.235776	0	0	1.10417	0	0	0	0	1.68419	0	0	0	0.650184	0	0	0	0	0	0	0	0	0	0	0	0	0.944555	0	0	0	0	0	0	0	0	0	0	0	0	0	0	1.27023	0.507149	0	0	0	2.56866
chr1.1258561-1258668>CPSF3L	0	0	0	0	3.29092	0	2.06961e-018	0	0	0	1.28822e-015	0	0	0	0	0	0	0	4.24512e-026	0	0.504745	0	0	0	0	0	0	0	0	0	0	0	0	0	1.4847	0	0	0	0	0	0	0	0	0	0	0	0	0	0
chr1.1250900-1250995>CPSF3L	15.5115	0	1.97354	0	1.15126	0	2.14971e-020	0	2.47871e-014	8.15185	2.63997e-006	0	0	0	0.531469	2.58645	0	0	4.40325e-005	0	1.22442	0.000169935	0	1.64e-025	17.2696	0	0	7.25198	9.62718e-010	0	0	7.34067	1.88458	4.60533	1.79215	0	0.11299	0	2.31516	0	0	0	17.8818	1.76855	0.756545	0	0	19.9904	10.9149
chr1.1258557-1258668>CPSF3L	0	0	0	0	0.525239	2.10601	3.30315e-019	0	0	0	0.342259	0	0	0	0	0	0	0	1.01577e-011	0	0.0805587	0	0	0	0	0	0	0	8.92786	0	0	0	0	0	0.236963	0	0	0	0	0	0	0	0	0	0	0	0	0	0
chr1.1247882-1247947>MIR6727	0	0	0	0	0	0	0	0	0	0	0	0	0	0	0	0	0	0	0	0	0	0	0	0	0	0	0	0	0	0	0	0	0	0	0	0	0	0	0	0	0	0	0	0	0	0	0	0	0
chr1.1260143-1260483>CPTP	2.02743	0	0.156128	1.4098	0.36431	2.17724	0.138996	0.130633	1.9615	0	0.67184	0.0754512	1.13338	0.678976	0	0.409234	1.7434	0	0.479154	0	0.147656	0.582678	0.71849	0	0	0	0	1.34991	1.18903	2.75798	0	1.2508	0	0.145733	0.756152	0	0	1.88431	3.95614	3.86969	0	0	1.28604	1.43909	3.49563	4.57152	0	2.18133	2.35163
chr1.1262216-1262413>CPTP	4.23577	0	1.3473	1.28061	0	0.395545	1.3194	2.25458	2.08328	3.60409	2.55094	0	0.869373	1.4062	0	1.76573	0	0	2.40572	1.64667	5.09675	1.67606	0.74402	0	0	2.87567	0	4.19362	2.82168	0	0	6.16783	1.37238	7.79707	6.19891	0	0.246836	0	1.26442	0	0	0	12.8735	0.827906	1.79047	0.315597	0	1.50589	4.81965
chr1.1262621-1264277>CPTP	2.32548	0.0280288	0.609052	0.565315	1.27157	0.729347	0.684906	0.697341	1.14621	1.63933	1.04833	0	0.801518	0.669136	0.103589	1.34434	2.01595	0.271466	1.34151	0.130593	1.42484	1.51534	2.03572	0.455743	0	0.555902	0	0.609741	0.88495	0.920161	1.18707	0.366866	1.02035	2.12439	3.1826	0.777064	1.86898	0	1.35375	2.00962	1.9034	0	1.42583	3.29937	2.67065	2.17755	0.36345	5.50864	3.82041
chr1.1266726-1266917>TAS1R3	0	0	0	0	0	0	0	0	0	0.43733	0	0	0	0	0	0	0	0	0	0	0	0	0	0	0	0	0	0	1.32287	0	0	0	0	0	0	0	0	0	0	0	0	0	1.67881	0	0.568219	0	0	0.388299	0
chr1.1267018-1267319>TAS1R3	0	0	0	0.0838142	0	0	0.157005	0	0	0	0	0.0852273	0	0	1.3298	0	0	0	0	0	0	0	0.48695	0	0	0	0	0	0	0	0	0	0	0	0.213531	0	0	0	0	0	0	0	0	0	0	0	0	0	0
chr1.1267404-1268187>TAS1R3	0	0	0	0	0	0	0	0	0.327591	0	0	0	0	0.058966	0	0	0	0	0.113488	0	0.256465	0	0.187193	0	0.051032	0	0	0	0.129077	0	0	0.038795	0	0.126562	0.328342	0.547815	0	0	0	0	0	0	0	0	0.207912	0	0	0	0
chr1.1268301-1268505>TAS1R3	0	0	0	0	0	0	0	0	0	0	0	0	0	0	0	0.341028	0	0	0.0725992	0	0.492186	0	0	0	0	0	0	0	0	0	0	0	0	0	0.315063	0	0	0	0	0	0	0	0	0.532998	0	0	0	0	0
chr1.1268639-1268760>TAS1R3	0	0	0	0	0	0.321994	0	0	0	0	0	0	0	0	0	0	0	0	0.122399	0	0	0	0	0	0	0	0	0	0	0	0	0	0	0	0	0	0	0	0	0	0	0	0	0	0	0	0	0	0
chr1.1268886-1270701>TAS1R3	0	0	0	0.138998	0.0341227	0	0	0	0.0847947	0.161077	0.0755126	0	0.0235904	0	0.0630096	0.268313	0	0	0.122399	0	0.2766	0	0.0269186	0.127944	0	0	0	0	0	0	0	0	0	0.0818994	0	0	0	0	0	0	0	0	0	0.599073	0.179388	0	0	0	0
chr1.1270658-1271896>DVL1	1.40667	0.0374925	0.0428786	0.89664	0.350185	0.220298	0.34356	0.753409	0.704454	0.640981	1.32848	0.186495	1.14131	0.596709	0.739014	0.674343	0.418952	0.524514	0.957042	0.393046	0.97324	1.01349	0.355182	0.515833	0	0.972397	0	1.74245	1.10211	0	0	0.294441	0.491351	0.760447	2.38817	0.519716	0.284769	0	0.362167	0	0	0	1.76597	1.16639	1.24923	0.100441	1.41798	0.0599072	2.46228
chr1.1273357-1273564>DVL1	0	0	0.769328	0	0	0.941092	1.02736	2.14566	1.48698	0	1.76561	0	0	0.223045	0	0.672171	0	0	1.0732	0	2.42526	0.319019	2.83231	0	0.096517	0	0	0	0.976496	0	0	0	0.326512	1.19684	0.620995	2.59021	0	0	0.240667	0	0	0	0.422468	1.70714	0.524299	0	0	0	7.36305
chr1.1273649-1273817>DVL1	0.863816	0	2.84377	0	3.31783	1.39147	0.984553	2.37939	1.22145	0	0.815805	14.6591	0.254861	3.57271	0.680729	2.89874	0	11.2982	1.05787	0	0.896482	2.35846	0.290817	0	0	0	0	0	2.40637	0	0	0.361625	0	0	5.35608	0	0	0	0	0	0	0	0.173514	4.53048	4.19907	0	0	0	4.61053
chr1.1273902-1274034>DVL1	8.24552	0	0	0.955609	0.469187	5.31289	0.17901	0	0.388642	0	1.0383	0	3.89242	0.349775	2.59915	2.10817	0	0	0.562485	0	0.380326	0	2.59092	0	0	0	0	0	0.382831	0	0	0.230125	0	9.51227	2.43458	0	0	0	0	0	0	0	0	6.79573	1.64439	0	0	0	0.189288
chr1.1274742-1274820>DVL1	0	0	0	0	0	0	0	0	0	0	0.585706	0	0	0	0	0	0	0	0	0	0.643628	0	0	0	0	0	0	0	0.647868	0	0	0	0	0	0	0	0	0	0	0	0	0	0	2.43949	0	0	0	0	0
chr1.1274962-1275030>DVL1	0	0	0	0	0	0	0	0	0	0	0	0	0	0	0	0	0	0	0.217797	0	0	0	0	0	0	0	0	0	0	0	0	0	0	0	0	0	0	0	0	0	0	0	0	0	0	0	0	0	0
chr1.1275116-1275193>DVL1	0	0	4.13639	1.63819	0	0	0.613747	0	1.33249	0.542402	0	0	0	0	0	0	0	0	0.961703	0	0	0	0	0	0	0	0	0	0	0	0	0	0	0	0	0	0	0	0	0	0	0	0	0.706049	0	0	0	0	2.92045
chr1.1275418-1275558>DVL1	0	0.331541	1.89585	0.180201	0	0	0	0	0.732869	3.28153	0	0	0	0.989365	0	0.496927	0	0	0.740511	3.86183	1.79296	1.88677	0	9.12288	0	0	0	0	4.33146	0	0.877585	0	0.482772	0	0	0.765963	1.563	0	0	0	0	0	7.91223	0	1.16282	3.10863	1.79129	2.64876	0.713888
chr1.1275627-1275697>DVL1	9.8475	0	6.82504	0.362005	0	0	4.38829	0.634504	5.86295	0.596643	1.30529	31.1506	0	0	0.816875	0.993853	18.5236	0	4.01992	0	5.73748	7.54707	0.697962	0	0	2.02324	0	10.4907	7.94101	16.7449	0	0	0	5.66276	11.9364	0	0	18.3047	12.0987	0	63.4501	0	1.2493	0	2.71325	0	0	11.6545	1.78472
chr1.1275790-1275884>DVL1	1.9298	0	5.6472	1.6103	0	0	0	0	0	0	0	0	0	0	0	0.740103	0	0	1.418	0	1.06815	4.91764	0	0	0	1.50667	0	0	0	0	0	0	0	0	0	0	0	0	2.11992	4.52836	0	0	0	1.4459	0.288643	0	0	0	0
chr1.1277047-1277186>DVL1	0	0	0	0.725988	0.891119	0	0.509984	0	0	0	0.65734	0	0	0.664322	0.822752	0.500502	0	0	0.213097	2.33377	0	0	0.351491	0	0	0	0	0	0	0	0	0	1.94498	0	0.462395	0	0	0	0	0	0	0	0	0	0	0	0	0	0.719024
chr1.1277433-1277537>DVL1	2.79079	0	0	0.970311	0	2.99702	1.36323	0	0.493277	2.8111	0.87856	0	0	0	0	0	0	0	0.427218	0	0.482721	1.26994	0	0	0	0	0	0	0	0	0	0	0	0	3.09004	0	0	0	0	0	0	0	0.560583	0	0	0	0	0	0
chr1.1277743-1277865>DVL1	0	0	0	0	2.03058	3.19354	0.193683	0	0	0	1.1234	0	0	0	0	0	0	0	0.364186	0	0	0.541286	0	0	0	0	0	0	0	0.960773	0	0	0.554	0	0.526827	0	0	0	0	0	0	0	0.238937	0	0	0	0	0	0
chr1.1278069-1278139>DVL1	2.59145	0	8.34172	0	0	0	4.05073	0	0	0	1.30529	0	0	1.31915	0	1.98771	0	0	1.26945	0	2.15156	0	4.88573	0	0	3.03486	0	0	0	0	0	0	0	0	3.67274	0	0	0	0	0	0	0	0	12.9451	0	0	0	0	0
chr1.1284276-1284493>DVL1	0	0	0	0.581292	0	1.25681	1.30669	0.204679	1.18205	1.92465	2.52637	0	2.36774	1.70213	0	0.961793	0	0	0.955499	0	1.15675	3.65181	0	0	0	2.93696	0	0.423013	1.63012	0.540158	18.1179	2.51971	0.622931	0.913348	3.55426	2.96502	4.36968	0	0.918305	0	0.330125	0	5.1678	1.37794	2.25062	0	0	2.7342	9.3266
chr1.1275030-1275089>MIR6808	0	0	0	0	1.04971	0	0.800992	0	0	0	0	0	0	0	0	0	0	0	0.502042	0	0	0	1.65618	0	0	0	0	0	0	0	0	0	0	0	0	0	0	0	0	0	0	0	0	0	0	0	0	0	0
chr1.1288069-1289010>MXRA8	0	0	0	2.27935e-010	0	2.8161e-009	6.40469e-010	0	0	0	3.3021e-009	0	0	0	0	0	0	0	1.3381e-010	0	4.53582e-010	0	0	0	0	0	0	0	0	0	0	0	0	0	0	0	0	0	0	0	0	0	2.63372e-010	0.0288872	2.45141e-010	0	0.0533008	0	0
chr1.1289228-1289309>MXRA8	0	0	0	0	0	0	0	0	0	0	0	0	0	0	0	0	0	0	0	0	0	0	0	0	0	0	0	0	0	0	0	0	0	0	0	0	0	0	0	0	0	0	0	0	0	0	0	0	0
chr1.1289410-1289487>MXRA8	0	0	0	0	0.804321	0	0	0	0	0	0	0	0	0	0	0	0	0	0	0	0	0	0	0	0	0	0	0	3.93769	0	0	0	0	0	0	0	0	0	0	0	0	0	0	0	2.81896	0	0	0	0
chr1.1289573-1289613>MXRA8	0	0	0	0	0	0	0	0	0	0	0	0	0	0	0	0	0	0	0	0	0	0	0	0	0	0	0	0	0	0	0	0	0	0	0	0	0	0	0	0	0	0	0	0	0	0	0	0	0
chr1.1289734-1289890>MXRA8	0	0	0	0	0	0	0	0	0	0	1.17141	0	0	0	0	0	0	0	0	0	0	0	0	0	0	0	0	0	0	0	0	0	0	0	0	0	0	0	0	0	0	0	0	0	0.173926	0	0	0	0
chr1.1290062-1290533>MXRA8	0	0	0	0	0	0	0	0	0	0	0.193992	0	0	0.196052	0	0	0	0	0	0	0	0	0	0	0	0	0	0	0	0.248863	0	0	0	0	0	0	0	0	0	0	0	0	0	0	0.0576061	0	0	0	0
chr1.1290624-1290726>MXRA8	0	0	0	0	0	0	0	0	0	0	0	0	0	0	0	0	0	0	0	0	0	0	0	0	0	0	0	0	0	0	0	0	0	0	0	0	0	0	0	0	0	0	0	0	0	0	0	0	0
chr1.1290830-1291133>MXRA8	0	0	0	0	0	0	0	0	0	0	0	0	0	0.304755	0	0	0	0	0	0	0	0	0	0	0	0	0	0	0	0	0	0	0	0	0	0	0	0	0	0	0	0	0	0	0	0	0	0	0
chr1.1292061-1292085>MXRA8	0	0	0	0	0	0	0	0	0	0	0	0	0	0	0	0	0	0	0	0	0	0	0	0	0	0	0	0	0	0	0	0	0	0	0	0	0	0	0	0	0	0	0	0	0	0	0	0	0
chr1.1293836-1293928>MXRA8	0	0	0	0	0	0	0	0	0	0	0	0	0	0	0	0	0	0	0	0	0	0	0	0	0	0	0	0	0	0	0	0	0	0	0	0	0	0	0	0	0	0	0	0	0	0	0	0	0
chr1.1298897-1298922>MXRA8	0	0	0	0	0	0	0	0	0	0	0	0	0	0	0	0	0	0	0	0	0	0	0	0	0	0	0	0	0	0	0	0	0	0	0	0	0	0	0	0	0	0	0	0	0	0	0	0	0
chr1.1296622-1297158>MXRA8	0	0	0	0	0	0.0726888	0	0	0	0	0	0	0	0	0	0	0	0	0	0	0	0	0	0	0	0	0	0	0	0	0	0.0566726	0	0	0.239824	0	0	0	0	0	0	0	0.0543849	0	0	0	0	0	0
chr1.1293836-1294175>MXRA8	0	0	0	0.0744191	0	0	0	0	0	0	0	0	0	0	0	0	0	0	0	0	0	0	0	0	0	0	0	0	0	0	0	0	0	0	0	0	0	0	0	0	0	0	0	0	0	0.1834	0	0	0
chr1.1288069-1288713>MXRA8	0	0	0	0.039174	0	0.48399	0.110074	0	0	0	0.567517	0	0	0	0	0	0	0	0.0229973	0	0.0779549	0	0	0	0	0	0	0	0	0	0	0	0	0	0	0	0	0	0	0	0	0	0.0452645	0	0.0421311	0	0	0	0
chr1.1289228-1289327>MXRA8	0	0	0	0	0	0	0	0	0	0	0	0	0	0	8.08624	0	0	0	0	0	0	0	0	0	0	0	0	0	0	0	0	0	0	0	0	0	0	0	0	0	0	0	0	0	0	0	0	0	0
chr1.1309110-1309283>AURKAIP1	0.63044	0	0	0.688893	0	0.290155	1.46644	0	2.0376	0.518392	1.24751	4.26706	0	2.4069	0.283896	1.03621	0	0.123997	1.02943	0	0.623125	2.29504	0.606422	1.58528	0.0991927	2.81262	0	0	1.00357	2.61878	0	1.65896	2.18117	2.18306	3.3506	2.66202	0	0.795202	1.11302	0	0	0	9.43203	1.3776	4.78212	0	0	2.57753	6.45062
chr1.1309380-1309826>AURKAIP1	14.3641	3.64249	2.02337	3.67674	4.16588	2.35864	3.97353	3.38592	5.29111	6.55504	3.48272	3.73872	5.56808	3.41619	0.897463	4.83556	0.913723	0	5.04743	3.03059	3.71457	5.18226	1.64318	2.86368	0.806328	2.06407	0	4.52794	5.66521	0	0	1.97515	3.33394	4.08046	9.51124	2.88524	3.65246	0.718235	6.47858	0	0.160622	0	8.16993	8.91826	4.62347	0.139401	0	2.82692	8.97178
chr1.1310085-1310171>AURKAIP1	0	0	0	0.5867	0	0	0	0.516456	0.596521	2.4282	0.531222	2.98295	0	1.07373	0.664898	0	0	0	0	0	0.583756	6.14296	0	0	0	0	0	0	0.587601	0	0	0	0	0	0	0	0	0	0	0	0	0	0	2.52864	0.315494	0	0	0	0.871607
chr1.1310377-1310581>AURKAIP1	2.44661	0	0	0	0.790145	0	0	0	0	8.97757e-014	0.00239555	0	2.93839	0	0	0	0	0	3.16028e-011	0	0.00263245	0.32371	0.239497	0	0	0.347125	0	0	0	0	0	0	0	0	0.630127	0	0	0	0	0	0	0	5.07257e-039	0	0.452314	0	0	0	1.45993
chr1.1310534-1310819>AURKAIP1	0.15823	0	0.745034	0.0885196	0.520962	0	0.580368	0	0.180003	0	0.479181	0.540072	1.61204e-007	0	0	0.976417	0	0	0.571623	0	0.526568	0.231708	1.31391e-008	0	0	0	0	0.322083	0	0	0	0.852674	0	1.04314	0.225519	0.752525	0	0	0	0	0	0	0.818255	0.476893	1.48507	0	0	0	1.26164
chr1.1309111-1309283>AURKAIP1	0.842417	0	0	0.920525	0	0.387715	1.95952	0	2.72272	0.692693	1.66696	5.7018	0	3.21619	0.379352	1.38462	0	0.165689	1.37556	0	0.832641	3.06671	0.810323	2.11831	0.132545	3.75832	0	0	1.341	3.4993	0	2.21676	2.91455	2.91709	4.4772	3.55708	0	1.06258	1.48726	0	0	0	4.50941	1.8408	6.39009	0	0	3.44419	8.61973
chr1.1310455-1310563>AURKAIP1	0	0	0	0	0	0	0	0	0	5.80069	0	0	3.8896e-020	0	0	0	0	0	0	0	0	0	0	0	0	0	0	0	0	0	0	0	0	0	0	0	0	0	0	0	0	0	0	0	0	0	0	0	1.08495
chr1.1321091-1322963>CCNL2	7.11264	5.38046	2.69388	5.04023	4.99564	6.52177	5.64224	4.41305	6.49481	2.61033	6.46718	8.04994	5.10048	6.43721	6.38402	3.642	4.49238	2.24134	7.8643	3.2347	5.23487	5.92638	4.46293	3.41133	5.28714	5.18239	2.5784	3.35891	4.80502	3.38118	2.75652	2.38533	5.48792	6.85536	6.45476	3.43701	3.23814	5.30466	5.02971	6.65619	1.95166	0.491514	5.96398	4.25552	4.13074	6.74201	2.92041	5.70501	5.77937
chr1.1323157-1323250>CCNL2	1.17033	9.98188	1.71238	0.813809	4.6616	5.86513	5.33564	0.955167	4.96459	0.898172	8.84228	0	0.920787	5.46101	0	3.74031	0	11.279	11.1475	0	5.39817	2.84029	5.25347	1.87273	0	0.761434	0	0	3.80361	6.30185	11.8899	0.979887	3.63376	7.45901	6.21996	0	8.10554	0	0	28.5484	0.770293	0	0	0	5.25144	0	0	0	10.7467
chr1.1323334-1323446>CCNL2	1.94359	0.414426	0	1.57675	2.21188	0	1.89878	0	5.95456	1.11871	2.85532	17.4077	0	0.824471	7.14766	3.10579	0	0	2.77692	0	1.79296	0	3.05358	0	0	1.89679	0	0	1.35358	0	10.9698	8.95022	1.81039	2.21202	1.14773	0	0	0	1.33441	0	0	0	0	6.31032	0.484508	0	0	9.27064	3.34635
chr1.1325610-1325752>CCNL2	8.57567	0	0	1.06598	3.48917	1.92062	4.8257	0	3.61273	5.58827	6.75625	5.78105	1.50763	3.90172	0.80537	1.46978	3.91345	8.79399	5.52776	1.14223	4.24251	2.79029	3.09659	1.22651	0	2.99212	0	2.58574	6.40568	0	0	3.85054	2.37986	8.3745	7.69465	0	2.73953	2.25587	0	0	0	0	0.205284	7.46573	2.67503	0	0	0	9.50175
chr1.1325839-1325944>CCNL2	0	0	5.56115	4.08455	10.617	3.33953	4.05073	0.846005	5.86299	1.59105	6.96154	3.42045	2.44666	5.71633	2.72292	4.63798	0.352831	0	3.66729	2.05964	16.7343	8.80491	0.930615	0	0	9.44179	11.0326	0.874227	3.36891	7.81429	11.7011	0	3.21848	10.3817	3.67274	12.2554	0	0	0	4.4225	0	0	8.88391	4.40104	0	0	2.86606	2.119	4.28333
chr1.1326146-1326246>CCNL2	6.89325	0	6.37004	7.06386	1.23865	14.4157	8.50654	11.1038	11.7992	13.3648	6.85277	17.7008	8.56332	6.46385	5.14631	6.95697	5.55709	0	7.70132	7.02853	3.01218	7.26405	17.1001	11.0304	3.39643	7.78947	0	8.26144	1.01067	0	9.82895	17.3146	3.3794	15.8557	18.6392	0	0.243134	28.83	1.99272	0	0	0	12.8261	0	5.42649	0	0	0	11.2437
chr1.1328776-1328841>CCNL2	0	0	0	3.49312	0	6.59344	4.72585	12.2996	2.36773	0	4.91993	0	1.31743	2.84125	0	0	0	0	1.3671	0	3.86177	1.01595	0	9.82464	3.0737	0	0	0	0	0	0	7.94462	2.07963	0	1.97763	0	6.73293	0	3.83216	0	0	0	9.4178	15.8915	0	0	0	9.12802	8.45683
chr1.1330774-1330895>CCNL2	15.8914	0.767202	7.45804	26.6876	9.21314	16.4217	11.7175	11.7462	19.9268	12.7711	18.123	41.7663	24.7699	18.6971	5.1983	19.5485	25.6612	10.3202	20.1958	5.36188	20.3301	18.5558	15.7474	11.515	0	15.8013	0	21.2415	13.7819	0	0	6.10809	23.3739	19.6559	8.4989	25.6398	1.6075	2.64738	0.823439	0	0	0	13.0092	17.4943	7.17553	0	7.04672	11.0328	17.1392
chr1.1333613-1333723>CCNL2	3.62803	54.855	1.93032	14.2195	6.19327	20.5432	7.08878	7.67173	10.7265	9.87172	7.47574	33.9562	16.3482	8.81434	8.8371	11.3841	0	1.81636	13.7039	26.5413	11.8662	9.60536	9.3273	1.58331	29.9746	13.5189	28.083	0.834489	4.13457	0	8.93541	7.7322	8.60211	27.9277	7.59589	0	25.0927	40.7696	0	0.35179	2.60499	0	11.1301	30.6356	6.65979	0	0	14.833	23.6232
chr1.1333977-1334052>CCNL2	1.93495	0	0	12.7822	0.82577	0	0.945171	14.2129	2.73604	9.46673	1.8274	14.0239	0	2.46242	0	0.927596	10.3732	0.665998	4.34433	0	4.01624	0	7.81717	0	0	0.944179	0	0	0.673782	12.5029	0	0	1.80235	16.989	11.9976	0	0	0	0	0	0	0	0	0	10.853	0	0	0	8.99499
chr1.1334399-1334719>CCNL2	7.25606	0	1.49298	2.36513	4.06434	1.82631	4.79969	2.63716	5.77134	7.48914	6.56723	3.12651	3.07744	4.32847	3.39514	0.869622	10.4196	1.87312	5.87781	2.87224	5.49095	5.36549	5.49645	3.99126	0	2.21292	1.81003	5.93166	4.26378	10.6226	2.30366	0.854339	2.53455	1.08389	7.34588	1.67554	1.44361	2.00208	4.04771	5.32082	0	0	3.27941	3.05808	7.00766	0.19429	2.82128	0.695298	9.36978
chr1.1327668-1328184>CCNL2	10.5466	6.29671	11.2134	11.6362	12.6026	7.17309	11.0361	12.3089	12.9246	10.8459	15.0347	13.8707	7.38503	13.7795	7.53551	11.1905	3.51806	8.03457	15.2165	10.2683	10.4103	12.1579	9.65784	19.4641	12.1578	13.7235	3.74167	6.76001	12.7314	2.72592	10.4766	10.7142	16.7425	12.0032	12.3314	9.14405	5.37164	9.9328	7.53063	5.24958	0.138832	0.594389	10.7901	9.11365	7.99289	0.12049	6.0265	14.2294	10.0719
chr1.1334910-1335070>LOC148413	0	0	0	0.157675	0	5.11366	0.295366	0.832786	0.64126	0	0	0	0	0	0.357383	0.869622	0	0	0.0925639	0	0.627537	0	0	0	0	0.442584	0	0	0	0	0	0	0	0	0.401706	0	0.835772	0	0	0	0	0	0	0	0	0	0	0	0.312326
chr1.1335538-1335684>LOC148413	0	11.7629	0	1.38236	0	0	0.485533	2.43371	1.75688	0	0	0	0	1.26494	0	2.85903	0	0	1.21728	0	1.03157	3.61846	1.33856	4.37398	0	0	0	0	0.346121	2.40851	0	0	0	2.71502	0.440226	0	0	0	2.72976	0	0	0	0.19966	0	0	0	5.15302	4.06384	4.1073
chr1.1335985-1337427>LOC148413	3.97673	0.160942	2.20875	2.27438	1.41732	4.4311	1.63865	1.72486	2.70379	1.21646	3.07313	3.73593	1.78155	1.66495	0.713774	1.83332	2.87746	2.14763	2.50287	1.27478	2.78519	1.9234	1.45691	1.28832	0	2.25896	6.42675	2.1177	2.26506	1.05672	1.78925	0.231721	1.21865	5.50192	4.59092	1.78477	0.320376	1.77716	0.310931	0.48304	0.0496791	0.212694	3.47701	2.28336	2.74711	2.28513	1.63477	4.88605	2.18325
chr1.1337276-1337637>MRPL20	5.87679	1.64809e-014	2.69112	7.00608	6.1831	3.1792	1.39253	1.55564	2.58148	3.70216	6.97024	0.00354581	5.82096	10.1858	4.54436	10.0287	5.32655	4.15096	4.01323	8.28226	4.72155	7.49837	7.96664	2.81671	6.01016	3.06587	20.1449	6.81988	7.08344	2.81124	8.30034	1.93534	10.1338	12.6862	9.57023	3.56459	2.72753	3.5494	6.75441e-013	0	0.198441	0	6.46232	1.16684e-010	4.0848	0	7.91938	0.597227	0.00178023
chr1.1341189-1341267>MRPL20	5.11645	0	6.8056	2.91093	4.76406	0	1.81764	0	12.4963	0	3.51424	0	4.39145	15.3901	3.66546	8.02728	5.69958	0	8.4608	2.7726	10.9417	8.46626	0.626376	0.744291	0.256141	1.81573	0	36.1668	6.47868	0	0	0	8.66513	20.9631	2.47204	0	0	0	0	10.4184	0	0	4.48466	0	2.43496	0	0	0	0
chr1.1342289-1342400>MRPL20	12.7471	21.7443	14.8252	12.5004	7.25339	0	7.66355	0	16.1759	3.76261	7.81997	0	4.24309	15.8061	3.60602	20.6829	7.00895	2.69999	15.4774	3.89662	15.3775	19.6326	10.5637	8.89126	11.3394	8.93142	0	5.7888	9.56043	10.5599	2.21373	6.84155	10.9602	26.3369	33.005	0	15.8804	5.77176	7.18098	0	0	0	15.2317	14.9384	6.11091	0	5.42228	1.33631	7.65339
chr1.1342511-1342694>MRPL20	0.991264	0	2.61067	0.137858	6.43018	0	0.258243	0	0	0.228224	2.50074	0	0	1.26149	4.06206	3.0413	0	10.918	2.34698	0	0	1.08257	0	0	0	0.386959	0	0	1.3807	0	2.01413	1.65992	1.47733	2.97836	2.80975	0	4.71653	0	0	0	0	0	10.1946	2.22811	2.5205	0	0	0	9.69405
chr1.1337289-1337982>MRPL20	0.655669	0.468846	1.27913	1.51976	5.65445	3.7553	4.69603	3.61193	3.24493	2.55361e-014	3.02733	1.14571	2.83724	3.75482	2.58349	2.30503	2.67813	2.86317e-014	4.47924	1.30279	1.81457	4.57484	1.91309	2.97268	1.50444	2.59246	1.38952e-013	3.73259	2.43536	9.52969	2.59046	1.33078e-015	2.03579	2.6864	4.45265	2.45872e-014	4.61366	2.44823e-014	6.39799	0	1.36877e-015	0	2.98528	1.64745	2.53347	0	5.4625e-014	5.03991	4.87535
chr1.1353800-1354930>ANKRD65	0	0	0	0	0	0	0.0209109	0	0.0453989	0	0	0	0	0	0	0	0	0	0	0	0.133282	0	0	0.256879	0	0	0	0	0	0	0	0	0	0	0	0	0	0	0	0	0	0	0	0	0	0	0	0	0
chr1.1355432-1355973>ANKRD65	0	0	0	0	0	0	0.043677	0	0	0	0	0	0	0	0	0	0	0	0.0273757	0	0	0	0	0	0	0	0	0	0	0	0	0	0	0	0	0	0.0224708	0	0	0	0	0	0	0	0	0	0	0	0
chr1.1356177-1356386>ANKRD65	0	0	0	0	0	0	0	0	0	0	0	0	0	0	0	0	0	0	0	0	0	0	0.00217016	0	0	0	0	0	0	0	0	0	0	0	0	0	0	0	0	0	0	0	0	0	0	0	0	0	0
chr1.1356513-1356825>ANKRD65	0	0	0	0	0	0	0	0	0	0	0	0	0	0	0	0	0	0	0	0	0	0	0	0	0	0	0	0	0	0	0	0	0	0	0.206003	0	0	0	0	0	0	0	0	0	0.086963	0	0	0	0
chr1.1356196-1356386>ANKRD65	0	0	0	0	0	0	0	0	0	0	0	0	0	0	0	0	0	0	0	0	0	0	0.254757	0	0	0	0	0	0	0	0	0	0	0	0	0	0	0	0	0	0	0	0	0	0	0	0	0	0
chr1.1361508-1361766>TMEM88B	0	0	0	0	0	0	0	0	0	0	0	0	0	0	0	0	0	0	0	0	0	0	0	0	0	0	0	0	0	0	0	0	0	0	0	0	0	0	0	0	0	0	0	0	0	0	0	0	0
chr1.1362934-1363168>TMEM88B	0	0	0	0	0	0	0	0	0	0	0	0	0	0	0	0	0	0	0	0	0	0	0	0	0	0	0	0	0	0	0	0	0	0	0.549341	0	0	0	0	0	0	0	0	0	0.115951	0	0	0	0
chr1.1365537-1366335>LOC102724312	0	0	0	0	0	0	0	0	0	0	0	0	0	0	0	0	0	0	0	0	0	0	0	0	0	0	0	0	0	0	0	0	0	0	0	0	0	0	0	0	0	0	0	0	0.0340006	0	0	0	0
chr1.1369558-1369954>LOC102724312	0	0	0	0	0	0	0	0	0	0	0	0	0	0	0.0320757	0	0	0	0.00830777	0	0	0	0	0	0	0	0	0	0	0	0	0	0	0	0	0	0	0	0	0	0	0	0	0	0	0	0	0	0
chr1.1365537-1366043>LOC102724312	0	0	0	0	0	0	0	0	0	0	0	0	0	0	0	0	0	0	0	0	0	0	0	0	0	0	0	0	0	0	0	0	0	0	0	0	0	0	0	0	0	0	0	0	0	0	0	0	0
chr1.1369568-1369954>LOC102724312	0	0	0	0	0	0	0	0	0	0	0	0	0	0	0.115231	0	0	0	0.0298455	0	0	0	0	0	0	0	0	0	0	0	0	0	0	0	0	0	0	0	0	0	0	0	0	0	0	0	0	0	0
chr1.1370903-1371202>VWA1	0	0	0	0	0	0	0	0	0	0	0	0	0	0	0	0	0	0	0	0	0	0	0	0	0	0	0	0	0	0	0	0	0	0	0	0	0	0	0	0	0	0	0	0	0.362976	0	0	0	0
chr1.1372307-1372865>VWA1	0	0	0	0	0	0	0	0	0	0	0	0	0	0	0	0	0	0	0	0	0	0	0	0	0	0.380717	0	0	0	0	0	0	0	0	0	0	0	0	0	0	8.32955e-028	0	0	0	0	0	0	0	0
chr1.1374461-1378263>VWA1	0	0	0	0.0199064	0	0	0	0.0116821	0	0.054925	0	0	0	0	0	0	0	0	0	0	0	0.017369	0	0.0152695	0	0	0	0.0120718	0	0	0	0	0	0	0.0338101	0	0.00639489	0	0	0	0	0	0	0	0.00713636	0	0	0.0195069	0.0131437
chr1.1372702-1372865>VWA1	0	0	0	0	0	0	0	0	0	0	0	0	0	0	0	0	0	0	0	0	0	0	0	0	0	0	0	0	0	0	0	0	0	0	0	0	0	0	0	0	0.439492	0	0	0	0	0	0	0	0
chr1.1385069-1386139>ATAD3C	0	0	0	0	0	0	0	0	0	0	0.0426964	0	0	0	0	0	0	0	0	0	0	0.18515	0	0	0	0	0	0	0	0	0	0	0	0	0	0	0	0	0	0	0	0	0.0272433	0	0	0	0	0	0.0233515
chr1.1387426-1387503>ATAD3C	0	0	0	0	0	0	0	0	0	0	0	0	0	0	0	0	0	0	0	0	0	0	0	0	0	0	0	0	0	0	0	0	0	0	0	0	0	0	0	0	0	0	0	0	0	0	0	0	0
chr1.1387745-1387815>ATAD3C	0	0	0	0	0	0	0	0	0	0	0	0	0	0	0	0	0	0	0	0	0	0	0	0	0	0	0	0	0	0	0	0	0	0	0	0	0	0	0	0	0	0	0	6.21323	0	0	0	0	4.64027
chr1.1389725-1389881>ATAD3C	0	0	0	0	0	0	0	0	0	0	0	0	0	0	0	0	0	0	0	0	0	0	0	0	0	0	0	0	0	0	0	0	0	0	0	0	0	0	0	0	0	0	0	0.348499	0	0	0	0	0.480502
chr1.1390840-1390900>ATAD3C	0	0	0	0	0	0	0	0	0	0	0	0	0	0	0	0	0	0	0	0	0	0	0	0	0	0	0	0	0	0	0	0	0	0	0	0	0	0	0	0	0	0	0	0	0	0	0	0	0
chr1.1391171-1391297>ATAD3C	0	0	0	0	0	0	0	0	0	0	0	0	0	0	0	0	0	0	0	0	0	0	0	0	0	0	0	0	0	0	0	0	0	0	0	0	0	0	0	0	0	0	0	0	0	0	0	0.588612	0
chr1.1391605-1391730>ATAD3C	0	0	0	0	0	0	0	0	0	0	0	0	0	0	0	0	0	0	0	0	0	0	0	0	0	0	0	0	0	0	0	0	0	0	0.514183	0	0	0	0	0	0	0	0	0	0.21706	0	0	2.96661	0
chr1.1392509-1392561>ATAD3C	0	0	0	0	0	0	0	0	0	0	0	0	0	0	0	0	0	0	0	0	0	0	0	0	0	0	0	0	0	0	0	0	0	0	4.94407	0	0	0	0	0	0	0	0	0	2.60889	0	0	0	0
chr1.1394541-1394612>ATAD3C	0	0	0	0	0	0	0	0	0	0	0	0	0	0	0	0	0	0	0	0	0	0	0	0	0	0	0	0	0	0	0	0	0	0	0	0	0	0	0	0	0	0	6.15852	0	0	0	0	0	0
chr1.1396130-1396298>ATAD3C	0	0	0	0	0	0	0	0	0	0	0	0	0	0	0	0	0	0	0.0881561	0	0	0	0	0	0	0	0	0	0	0	0	0	0	0	1.14773	0	0	0	0	0	0	0	0	0	0	0	0	0	0
chr1.1397980-1398089>ATAD3C	0	0	0	0	0	0	0	0	0	0	0.419129	0	0	0	0	0	0	0	0	0	0	0	0	0	0	0	0	0	0.927224	0	0	0	0	0	0	0	0	0	0	0	0	0	0	0	0	0	0	0	0
chr1.1403764-1405539>ATAD3C	0	0	0	0	0	0	0	0	0	0	0	0	0	0	0	0	0.0208717	0	0.0166876	0	0	0.0744077	0	0	0	0	0	0	0.085409	0	0	0	0	0	0.14484	0	0	0.902346	0.47713	0	0	0.172791	0.328454	0	0.0152859	0	0	0	0.16892
chr1.1407135-1407470>ATAD3B	0	0	0	0	0	0	0.0705351	0	0	0	0.136373	0	0	0	0	0.415342	0	0	0.0442096	0.48417	0	0	0	0	0	0	0	0	0.150847	0	0	0	0	0	0	0	0	0	0	0	0	0	2.61048	0.081143	0	0	0	0	0
chr1.1412654-1412731>ATAD3B	0	0	0	0	0	0	0	0	0	0	0	0	0	0	0	0	0	0	0.192341	0	0	0	0	0	0	0	0	0	0	0	0	0	0	0	0	0	0	0	0	0	0	0	0	0	0	0	0	0	0
chr1.1414024-1414126>ATAD3B	0	0	0	0	0	0	0	0	0	0	0	0	0	0	0	0	0	0	0	0	0	0	0	0	0	0	0	0	0	0	0	0	0	0	0.0856732	0	0	0	0	0	0	0	6.67954	0	4.59898e-010	0	0	0	1.2512
chr1.1414429-1414489>ATAD3B	0	0	0	0	0	0	0	0	0	0	0	0	0	0	0	0	0	0	0	0	0	0	0	0	0	0	0	0	0	0	0	0	0	0	0	0	0	0	0	0	0	0	0	0	0	0	0	0	0
chr1.1416247-1416317>ATAD3B	0	0	0	0	0	0	0	0	0	0	0	0	0	0	0	0	0	0	0	0	0	0	0	0	0	0	0	0	0	0	0	0	0	0	0	0	0	0	0	0	0	0	0	0	0	0	0	0	0
chr1.1417518-1417684>ATAD3B	0	0	0	0.607906	0	3.7553	2.13517	0	0.309041	1.00639	2.20169	7.26331	0	0.834404	0	0	0	0	0.178437	0	0.302428	0	0.294321	2.79782	0	0	0	0	0	0	0	0	0	0.298489	2.7103	0	0	0	0	0	0	0	1.22923	0.163752	0	0	0	0	1.20415
chr1.1417925-1417995>ATAD3B	0	0	0	0	0	0	0	0	0	0	0	0	0	0	0	0	0	0	0	0	0	0	0	0	0	0	0	0	0	0	0	0	0	0	0	0	0	0	0	0	0	0	0	0	0	0	0	0	1.78472
chr1.1420396-1420552>ATAD3B	0	0.297537	0	0	0	0	0	0	0.657703	4.28359	0	0	4.39145	0	0	0.44596	0	0	0.569624	0	0	0.846626	0	0	0	0.453932	0	0	0	0	0	0.389442	0.433257	0.317623	0	0	0	0	0	0	0	0	0	0.348499	0	0	0	0	0
chr1.1421162-1421219>ATAD3B	0	0	0	0	0	0	0	0	0	0	0	0	0	0	0	0	0	0	0	0	0	0	0	0	0	0	0	0	0	0	0	0	0	0	0	0	0	0	0	0	0	0	0	0	0	0	0	0	0
chr1.1421490-1421616>ATAD3B	6.04671	0	0.421299	0.400446	1.47459	0	0	0	1.6286	0	0	0	0	0.366431	0	0	0.294026	0	1.76312	5.14911	0.398436	0.524102	1.55103	0	0	0	0	1.09278	0.802122	0	0	0	0.536413	1.96624	0.510103	0	1.83315	0	0	0	0	0	0	3.23606	0.215337	0	0	2.94306	1.58642
chr1.1421924-1422049>ATAD3B	0	0	0	0	0	0	0	0	0	0	0	0	0	0	0	0	0	0	0	0	0	0	0	0	0	0	0	0	0	0	0	0	0	0	0.514183	0	0	0	0	0	0	0	0	0	0.868239	0	0	4.15325	0
chr1.1423243-1423295>ATAD3B	0	0	0	0	0	0	4.54409	0	0	0	0	0	0	0	13.1957	0	0	0	1.42406	0	0.965442	3.80982	0	0	0	0	0	0	0	0	0	0	0	0	0	0	0	0	0	0	0	0	0	0	0	0	0	0	0
chr1.1424584-1424655>ATAD3B	9.70881	0.653743	2.99063	15.6343	0	0	1.99684	0	2.16764	2.35296	0.643452	0	1.80915	2.60115	9.66444	1.95971	0	0	6.67503	19.7987	6.36376	0	2.06439	5.7237	0	0.997372	0	0	0.711742	0	8.65224	0	3.80778	4.18725	8.14727	0	0	0	0	0	0	0	0	1.91429	10.7001	0	0.706423	15.6687	0
chr1.1425637-1425805>ATAD3B	0	0	0	0.750836	6.267	0	0.14065	3.17252	0.610724	0	0.54387	0	6.11764	0	0	3.72695	1.32312	4.75713	2.46837	0	0	1.96538	0	0	0	0	0	0	0.902387	0	0	0	1.20693	0.294935	2.29546	0	14.2914	0	0.296536	0	0	0	5.37893	0	0.161503	0	0	0	0.594907
chr1.1425943-1426052>ATAD3B	0	0	0	0	0	0	0	0	0	0	0	0	0	0	0	0	0	0	0	0	0	0	0	0	0	0	0	0	0	0	0	0	0	0	0	0	0	0	0	0	0	0	0	2.74323	0	0	0	0	0
chr1.1430865-1431585>ATAD3B	0.755839	0	0	0.840936	0.688142	0.216451	0.361003	0.740254	0.570009	0.870104	1.01522	0.0712595	0	0.0641255	0	0.193249	0.977637	0.0693748	0.781651	0.600729	0.906443	1.19233	0.407144	1.69326	0	0.196704	3.21784	0	1.89501	1.13958	0	0.928171	0.0938723	0.206455	0.44634	0	0.0506529	0	0.0691917	0	0	0	0.890704	0.943851	0.866731	0	0	0	1.04109
chr1.1413495-1414126>ATAD3B	1.26492	0	0	1.35936	0.785201	0.622357	1.19831	0.633498	0.813008	2.97849	1.66523	0	1.52078	0.878042	2.08426	0.992278	0	0	1.36132	1.88501	1.19341	1.36051	1.626	0	2.2797	1.45891	0	2.98221	2.40255	1.67184	0.19471	0.240701	0.749788	1.41345	1.81961	0.339888	0	0.507659	0.473706	2.3304	0	0	1.32251	0.603107	2.02096	0	0.158973	0.117536	0.70849
chr1.1447523-1447854>ATAD3A	0	0	0	0	0	0	0	0	0	0	0	0	0	0.139487	0	0	0	0	0	0	0	0	0	0	0	0	0	0	0	0	0	0	0.204193	0	0	0	0	0	0	0	0	0	0.264202	0	0	0	0	0	0
chr1.1451392-1451469>ATAD3A	0	0	0	0	0	0	0.306874	0	0	0	0	0	0	0	0	0	0	0	0.577022	0	0	0	0	0	0	0	0	0	0	0	0	0	0	0	0	0	0	0	0	0	0	0	0	0	0	0	0	0	0
chr1.1452691-1452793>ATAD3A	0	0	0	0	0	0	0	0	0	0	0	0	0	0	0	0	0	0	0	0	0	0	0	0	0	0	0	0	0	0	0	0	0	0	0	0	0	0	0	0	0	0	0.571575	0	0	0	0	0	0
chr1.1453096-1453156>ATAD3A	0	0	0	0	0	0	0	0	0	0	0	0	0	0	0	0	0	0	0	0	0	0	0	0	0	0	0	0	0	0	0	0	0	0	0	0	0	0	0	0	0	0	0	0	0	0	0	0	0
chr1.1454301-1454371>ATAD3A	0	0	0	0	0	0	0	0	0	0	0	0	0	0	0	0	0	0	0	0	0	0	0	0	0	0	0	0	0	0	0	0	0	0	0	0	0	0	0	0	0	0	0	0	0	0	0	0	0
chr1.1455521-1455687>ATAD3A	0.218556	0	0	0.151976	0	0	0	0.535124	0	0	0.275211	0	0	0	0	0	0	0	0.446091	0	0.302428	0	0	0	0	0	0	0	0	0	0	0	0	0	0	0	0	0	0	0	0	0	0	1.14627	0	0	0	0	2.70933
chr1.1455928-1455998>ATAD3A	0	0	0	0	0	0	0	0	0	0	0	0	0	0	0	0	0	0	0.211575	0	0	0	0	0	0	0	0	0	0	0	0	3.4716	0	0	0	0	0	0	0	0	0	0	0	0	0	0	0	0	2.49861
chr1.1458124-1458280>ATAD3A	0	0	0	0	0	0	0	0	0.657703	0	0	0	0	0	0	0	0	0	0.0949374	0	0	0	0.313188	0	0	0	0	0	0	0	0	0	0	0	0.412006	0	0	0	0	0	0	0	0	0	0	0	0	0	0
chr1.1458891-1458948>ATAD3A	0	0	0	0	0	0	1.65819	0	0	0	0.801493	0	0	0	0	0	0	0	0.259829	0	0	0	0	0	0	0	0	0	0	0	0	0	0	1.73857	2.25519	0	0	0	0	0	0	0	0	0	0	0	0	0	0
chr1.1459219-1459345>ATAD3A	10.0779	0	0.842598	1.00111	0	0	0.375068	0	3.66434	0	4.35096	0	0	0	0	0	0	5.54998	3.4087	0	3.18749	4.19281	0.775513	3.22526	0	1.12402	0	0	0.802122	0	0	3.61625	0	0	2.04041	0	0	2.54233	0	0	0	0	0	0	0.861348	0	0	1.17722	0.198302
chr1.1459653-1459778>ATAD3A	0	0	0	0	0	0	0	0	0	0	0	0	0	0	0	0	0	0	0	0	0	0	0	0	0	0	0	0	0	0	0	0	0	0	0	0	0	0	0	0	0	0	0	0	0	0	0	0	0
chr1.1460620-1460672>ATAD3A	0	0	0	0	0	0	0.454409	0	0	0	0	0	0	0	0	0	0	0	0	0	0	1.26994	0	0	0	0	0	0	0	0	0	0	0	0	0	0	0	0	0	0	0	0	0	0	0	0	0	0	0
chr1.1461841-1461912>ATAD3A	0	0	0	0	0	0	0	0	0	0	0	0	0	0	0	0	0	0	0	0	0	0	0	0	0	0	0	0	0	0	0	0	0	0	0	0	0	0	0	0	0	0	0	0	0	0	0	0	0
chr1.1463075-1463243>ATAD3A	0	0	1.57987	0.150167	0	0	1.1252	0	1.52681	0.248601	1.90355	7.63494	0	3.57271	0	1.67458	0	0	0.440781	0	0	1.96538	0	0	0	0.421508	0	0	1.80477	0	0	2.893	0.40231	0	0	14.0427	0	0	0	0	0	0	0	2.10344	1.93803	0	0	5.29751	0
chr1.1464603-1464712>ATAD3A	0	0	0	0	0	0	0	0	0	0	0	0	0	0	0	0	0	0	0	0	0	0	0	0	0	0	0	0	0	0	0	0	0	0	0	0	0	0	0	0	0	0	0	0	0	0	0	0	0
chr1.1469306-1470068>ATAD3A	0.23806	0	0.487645	0.132431	0.894042	0.0511302	0	0	0.942534	0.383668	0.359725	0	0	0.181773	0.075041	0.0912989	0	0	0.136052	0.141905	0.0658832	0.173325	0	0.83806	0	0.092931	0	0.602321	0.46422	0	0	0	1.41917	0	0.168695	0	0.191444	0	0	0	0	0	0	0.249712	0.0356069	0	0	0	0.0655803
chr1.1452547-1452793>ATAD3A	0	0	0	0	0	0	0	0	0	0	0	0	0	0	0	0	0	0	0	0	0	0	0	0	0	0	0	0	0	0	0	0	0.274748	0	0	0	0	0	0	0	0	0	4.36844e-020	0	0	0	0	0	0
chr1.1447910-1448071>ATAD3A	0	0	0	0	0	0	0	0	0	0	0	0	0	0	0	0	0	0	0	0	0	0	0	0	0	0	0	0	0	0	0	0	0	0	0	0	0	0	0	0	0	0	0	0	0.674098	0	0	0	0
chr1.1470158-1470888>TMEM240	0	0	0	0.138236	0	0.426972	0	0	0	0	0	0	0	0	0	0	0	0	0.020288	0	0	0	0	0	0	0.0970047	0	0	0	0	0	0	0	0	0.0880451	0	0	0	0	0	0	0	0	0	0.0371678	0	0	0	0
chr1.1470969-1471178>TMEM240	0	0	0	0	0	0	0	0	0	0.199832	0	0	0	0	0	0	0	0	0	0	0	0	0	0	0	0	0	0	0	0	0	0	0.970163	0	0	0	0	0	0	0	0	1.46749	0	0	0	0	0	0	0
chr1.1475064-1475171>TMEM240	0	0	0	0.235776	0	0	0	0	0	0	0	0	0	0	0	0	0	0	0	0	0	0	0	0	0	1.32362	0	0	0.472277	0	0	0	0	0	0	0	0	0	0	0	0	0	0	0	0	0	0	0	0
chr1.1475670-1475741>TMEM240	0	0	0	0.71065	0	0	0	0	0	0	0	0	0	0	0	0	0	0	0	0	0.707084	0	0	0	0	0	0	0	4.27045	3.30181	0	0	0	0	0	0	0	0	0	0	0	0	0	0	0	0	0	0	0
chr1.1477053-1477548>SSU72	9.74803	4.21961	7.61402	12.8142	10.2596	16.529	9.50695	3.2302	7.56557	5.65304	12.8287	4.81973	11.2448	10.1544	6.58451	12.649	1.49686	2.01818	6.8516	3.16763	9.85435	12.8071	9.47536	16.8886	6.45787	5.43618	0	3.61612	5.10441	10.1823	10.4246	5.95257	8.60211	12.2121	15.0619	8.71656	8.66939	11.0013	5.53534	0	0.289443	0.619606	18.8447	16.8589	10.7434	5.65206	4.76229	6.74229	10.0449
chr1.1479249-1479368>SSU72	15.5487	0.390048	2.23041	2.33201	1.04089	11.1318	7.34691	4.10561	16.8129	0	9.98162	0	5.03725	5.04382	0	5.26158	0	11.7529	9.2421	9.54099	5.48436	9.98876	1.64226	0.975709	0	0	0	0	5.09583	5.90997	7.22717	0	11.3593	6.24569	16.2033	0	0	0	1.67456	0	0	0	5.87906	18.3935	5.7001	0	0	0	17.0073
chr1.1480243-1480383>SSU72	11.1432	0.663082	6.44587	14.2358	11.0594	0.278294	6.75122	6.02779	11.3595	7.45803	13.3792	0.366477	10.0925	10.2234	7.35187	12.9201	24.0807	13.5578	10.3672	20.0815	19.0054	11.3206	2.09388	1.24403	0	13.1511	0.459691	8.52371	11.9115	0	24.5724	1.95278	11.1037	25.4824	15.15	7.65966	0.173667	16.0166	1.77922	0	0	0	4.37255	0	7.36452	0	5.37386	30.1958	13.3854
chr1.1500153-1500297>SSU72	37.54	69.946	14.7455	37.6669	19.354	7.57579	16.081	12.9545	26.7192	8.411	22.208	11.4015	39.2485	19.8789	19.8546	35.268	43.9937	9.36559	25.989	37.5456	51.2489	31.1841	19.3394	33.4621	4.99476	24.588	0	40.4785	22.7709	4.88393	43.5136	17.2977	14.0808	46.4523	24.9959	2.97874	8.26182	31.1435	10.0328	0.537457	0	4.25979	34.0087	13.4027	27.5093	22.4512	15.6738	46.3532	21.2744
chr1.1509858-1510263>SSU72	3.31449	0	2.49034	0.80979	0.305841	0.481003	0.641783	1.42567	1.01335	0	1.24083	0.0633417	0.63432	0.920735	0	1.54599	0.457374	0	1.71872	2.40292	1.11562	0.163054	1.20635	2.29352	0.887957	0.349696	17.1618	0	1.62207	0.289418	0	0.450022	2.50326	0.489374	1.90438	0	1.20066	0.790946	0.738045	0	0	0	3.3109	3.75862	2.21079	0	0.61921	1.28187	2.0976
chr1.1533388-1535477>C1orf233	0.138938	0	0	0	0	0.27976	0.101802	0	0.0982304	0.0999641	0.0874775	0	0.16397	0.0442033	0	0.0333029	0	0	0.127613	0	0.0240321	0.252894	0.374206	0	0	0	0	0.373503	0.290284	0	0	0	0	0	0.523044	0	0.791436	0.153343	0	0	0	0	0.753527	0.0390372	0.142871	0	1.05642	0	0.227255
chr1.1550795-1551014>MIB2	0.165663	0	0	0	0	0	0.86317	0	0	0	0	0	0	0	0	0	0	0	0	0	0	0	0	0	0	0	0	0	0	0	0	0	0	0	0.293484	0	0	0	0	0	0	0	1.33106	0	0.371678	0	0	0	0.68455
chr1.1551888-1551995>MIB2	0	0	0	0	0.578811	0	0.220834	0	0	0	0	0	0	0	0	0	0	0	0.138413	0	1.87675	0	0	0	0	0	0	0	0.472277	0	0	0	1.26333	0	0	0	0	5.98753	0	0	0	0	0	0	0	0	2.34374	0	0.46703
chr1.1558769-1559080>MIB2	9.53143e-005	0	0	0	0	0	0.000124156	0.000700117	5.69338e-027	0	0	0	0	0.000121297	0	0.000182771	9.73293e-005	0	0.204747	0	0.000131891	0	0	0	0	0	0.0101446	0.000120579	0	0	0	0	0	0.000130174	0	1.19009e-026	0	0	0	0	0	0	0.00160824	0.00114262	0.000855378	0	0	0	6.56425e-005
chr1.1559154-1559326>MIB2	0	0	0	0	0	0	0.137379	0	2.08782	0	1.32806	0	0	0.268432	0	0	0	0	1.3777	0	0.875633	1.53574	0.568108	0	0	0.823412	0	0	0	0	7.85744	0	0.785907	0	0.74736	0	0	0	0.28964	0	0	0	3.89801	0.790201	0	0	0	0	2.76009
chr1.1560175-1560282>MIB2	0	0	0	0	0	0	0	0	0.958894	0	0	0	0	0	0	0	0	0	0.968894	0	0.938374	0.617167	0	0	0	0.661808	0	0	0.472277	0	0	3.9745	0	0	0	0	0	0	0	0	0	0	0	0	0	0	0	0	0.46703
chr1.1560371-1560566>MIB2	0.186053	0	0	0.129375	0	1.59841	0.727054	0	0	2.99851	0.468565	0	0	0.236771	2.05266	0	0	0	1.23057	0	0	1.01595	0	0	0	0.726291	0	0.235369	1.55488	0	0	0	0	5.33606	1.31842	0	0	0	0	0	0	0	0	0	2.50453	0	0	0	0.512535
chr1.1560666-1560809>MIB2	3.80562	0	0	0	0	0	0.16524	0	0.717494	0	1.59738	0	0	0	0	0.973003	0	0	0.323405	0	0.70214	0	0	0	0.139713	0	0	0	2.12029	0	0	0	0.945287	0	2.24731	0	0	0	0	0	0	0	4.07697	0	1.89737	0	0	4.66774	0
chr1.1560938-1561034>MIB2	0	0	0	0	0	2.8321	0	0	0	0	0	0.532786	0	0	0	0	0	0	0	0	0	0	0	0	0	0	0	0	0	0	0	0	0	0	0	0	0	0	0	0	0	0	0	0	0	0	0	0	0
chr1.1562030-1562135>MIB2	0.345526	0	1.01112	0	0	0	0	0	0	0	0	0	0	0	0	0	0	0	0	0	0	0	0	0	0	0	0	0	0	0	0	0	0	0	0	0	0	0	0	0	0	0	0	0	0	0	0	0	1.18981
chr1.1562217-1562380>MIB2	0.667735	0	0	0	0	0.717078	1.01475	0	1.25892	0	0	0	0	0.283254	0	0.853616	0	0	0	5.30706	0.307994	0	0	0.712328	0	0.434438	0	0	2.48018	0	2.26126	0.186359	0	0	0.394312	0	0	0	0	0.712213	0	0	1.25185	0	0.832284	0	0	0	0
chr1.1562454-1562588>MIB2	0.541497	0	0	0	1.84874	0	0	0	0	0	1.0228	0	0	1.72277	0	0	0	0	0.442096	0	0	0	0	0	0	0	0	0	0.377117	0	0	0	0	0	0	0	0	0	0	0	0	0	0	0	0	0	0	0	1.86463
chr1.1562676-1562825>MIB2	0.243492	0	0	0	0	0	0.634343	0	0.344301	0	0.306611	0	0	0	0	0	0	0	0.695783	0	0	0	0	0	0	0	0	0	0.339152	0	0	0	0.907222	0	0	0	0	0	1.3374	0	0	0	0.19564	0	0	0	0	0	0
chr1.1563053-1563210>MIB2	0	0	0	0	2.76133	0	0.150505	0	1.96054	0	1.16395	0	0.272717	0	0	0.443119	0	0	0.660329	1.72184	0.319764	0.420617	0.311193	0.73955	0	0	0	0	0	0	0	0	0.430497	0	0	0	0	8.16135	1.58656	0	0	0	2.22805	0	0.345636	0	0	0	0
chr1.1563399-1563560>MIB2	0	0	2.96741	0	0	1.69397	0.587062	0	1.27455	3.21184	0.567517	0	0	0	0	0	0	0	2.11575	0	1.24728	0.820333	0.303462	0	0	0	0	0	0.313874	0	0	0	0	0	2.39526	0	0	0	0	0.480707	0	0	3.4401	1.01303	2.35934	0	0	0	2.3279
chr1.1563653-1563780>MIB2	0.571343	0	0.835963	0	0	2.14747	0.372114	0	0.403943	2.30201	1.07918	0	0	0.363546	0	0	0	0	0.116616	0	0.790598	0.519975	1.15411	0.457124	0	0	0	0	0	0	0	0.717555	1.06438	0.390151	0	0	0	0	0	0	3.38444	0	1.37718	0	0	0	0.394929	0	0.196741
chr1.1563869-1564103>MIB2	0	0	0.453707	0.215625	0	0	0	0.189809	0.657703	0	0	0.32889	0	0	0	0	0	0	0.189875	0	0	0	1.25275	0	0	0	0	0	1.07978	0	0	0	0	0	0.274671	0	0	0	0	0	0	0	0	0	0	0	0	0	0
chr1.1564513-1564692>MIB2	0	0	0	0.422817	0	0	0	0	0.286597	1.39994	0.255224	0	0	0	0	0	0	0.279049	0.413694	0	0.280464	0.368921	0	0	0	0	0	0	0.282311	0.654829	0	0	1.51035	0	0	0	0	0	0.278313	0	0	0	2.60562	0	0	0	0	0	1.25628
chr1.1564765-1564947>MIB2	0.398684	0	0	0.415847	0	0.428145	1.42814	0.24404	1.40936	0	0.753051	0	0	0	0	0.382251	0.61067	0.27445	0.3255	2.37651	0.275841	1.45136	2.68447	0	0	0.389085	0	1.76527	0.555315	0	0	0	1.11409	0.272248	0.706296	0	0	0	0.547451	0	0	0	0.800833	1.34421	1.78895	0	0	0.407501	2.47115
chr1.1565019-1565085>MIB2	0	0	0	0	0	0	0.716038	0	1.55457	0	0.692199	0	1.29747	0.699551	0	0	0	0	0.673192	0	1.5213	0	1.48052	0	0	0	0	0	0	0	0	0	0	1.50149	0	0	0	0	0	0	0	0	0.441672	11.1203	4.52208	0	0	0	1.89288
chr1.1565672-1565991>MIB2	2.61582	0	0	0.237255	1.35903	0	0.592583	0	0.482453	0	0	0	0	0.434204	0.537755	0	0	0	0.371416	2.2033	0.472128	0.828048	0	0	0	0	0	4.02857	0.158413	0	0.385147	0	0.423749	0	2.61927	0	0	1.00418	1.40552	2.54744	0	0	0.0913803	1.87468	2.81157	0	0.314458	0.232493	1.25322
chr1.1558811-1559080>MIB2	0.134761	0	0	0	0	0	0.175539	0.989866	0	0	0	0	0	0.171497	0	0.258412	0.13761	0	1.56138e-006	0	0.186476	0	0	0	0	0	14.343	0.170481	0	0	0	0	0	0.184047	0	1.68262e-023	0	0	0	0	0	0	2.27382	1.61551	1.20938	0	0	0	0.0928092
chr1.1560926-1561034>MIB2	0	0	0	0	0	0.007843	0	0	0	0	1.26903	0.00147546	0	0	0	0	0	0	0	0	0	0	0	0	0	0.65568	0	0	0	0	0	0	0	0	0	0	0	0	0	0	0	0	0	0	0	0	0	0	0
chr1.1558769-1558863>MIB2	0	0	0	0	0	0	0	0	0.545753	0	0	0	0	0	0	0	0	0	0.740587	0	0	0	0	0	0	0	0	0	0	0	0	0	0	0	0	1.1408	0	0	0	0	0	0	0	0	0	0	0	0	0
chr1.1551245-1551481>MIB2	0	0	0	0	0	0	0	0	0	0	0	0	0	0.391274	0	0	0	0	0	0	0	0	0	0	0	0	0	0.194478	0	0	0	0	0	0	0	0	0	0	0	0	0	0	0	0	0.229936	0	0	0	0
chr1.1567560-1567754>MMP23B	0	0	0	0	0	0	0	0	0	0	0	0	0	0	0	0	0	0	0	0	0	0	0	0	0	0	0	1.65607	0	0	0	0	0	0	0	0	0	0	0	0	0	0	0	0	0	0	0.258536	0	0
chr1.1568162-1568293>MMP23B	0	0	0	0	0	0	0	0	0	0	0	0	0	0	0	0	0	0	0	0	0	0	0	0	0	0	0	0	0	0	0	0	0	0	0.368972	0	0	0	0	0	0	0	0	0	0	0	0	0	0
chr1.1568360-1568500>MMP23B	0	0	0	0	0	0	0	0	0	0	0	0	0	0	0	0	0	0	0	0	0	0	0	0	0	0	0	0	0	0	0	0	0	0	0	0	0	0	0	0	0	0	0	0	0	0	0	0	0
chr1.1568567-1568735>MMP23B	0	0	0	0	0	0	0	0	0	0	0	0	0	0	0	0	0	0	0	0	0	0	0	0	0	0	0	0	0	0	0	0	0	0	0	0	0	0	0	0	0	0	0.694055	0	0	0	0	1.76584	0.297453
chr1.1569127-1569292>MMP23B	0	0	0	0	0	0	0	0	0	0	0	0	0	0	0	0	0	0	0	0	0	0	0	0	0	0	0	0	0	0	0	0	0	0	0	0	0	0	0	0	0	0	0.353337	0	0	0	0	0	0
chr1.1569368-1569479>MMP23B	0	0	0	0	0	0	0	0	0	0	0	0	0	0	0	0	0	0	0	0	0	0	0	0	0	0	0	0	0	0	0	0	0	0	0	0	0	0	0	0	0	0	0	0	0	0	0	0	0
chr1.1569581-1569708>MMP23B	0	0	0	0	0	0	0	0	0	0	0	0	0	0	0	0	0	0	0	0	0	0	0	0	0	0	0	0	0	0	0	0	0	0	0	0	0	0	0	0	0	0	0.22953	0	0	0	0.789859	0	0
chr1.1569827-1570031>MMP23B	0	0	0	0	0	0	0	0	0	0	0	0	0	0	0	0	0	0	0	0	0	0	0	0	0	0	0	0	0	0	0	0	0	0	0.102738	0	0	0	0	0	0	0	0.0465957	0	0	0	0	0	1.27806
chr1.1568159-1568293>MMP23A	0	0	0	0	0	0	0	0	0	0	0	0	0	0	0	0	0	0	0	0	0	0	0	0	0	0	0	0	0	0	0	0	0	0	0.118937	0	0	0	0	0	0	0	0	0	0	0	0	0	0
chr1.1569827-1570028>MMP23A	0	0	0	0	0	0	0	0	0	0	0	0	0	0	0	0	0	0	0	0	0	0	0	0	0	0	0	0	0	0	0	0	0	0	0.215494	0	0	0	0	0	0	0	0.0977353	0	0	0	0	0	2.68075
chr1.1570603-1571219>CDK11B	0	0	0	0	0	0	0	0	0	0	0	0	0	0	0	0	0	0	0	0	0	0	0	0	0	0	0	0	0	0	0	0	0	0	0	0	0	0	0	0	0	0	0	0	0.0880924	0	0	0	0
chr1.1571299-1571489>CDK11B	0	0	0	0	0	0	0	0	0	0	0	0	0	0	0	0	0	0	0	0	0	0	0	0	0	0	0	0	0	0	0	0	0	0	0.338279	0	0	0	0	0	0	0	0	0	0	0	0	0	0
chr1.1571695-1571844>CDK11B	5.60031	0.311515	0.356266	2.70906	0.831312	0	0.158586	0	4.13161	0	0.919834	3.61558	7.47135	2.47895	0	3.73529	0	0	3.28012	0.362857	1.34773	2.6592	0.983704	0	0	0	0	0	2.37407	0	0	0	0	2.66036	0	0	0.489531	0	2.0061	0	0	0	0	0	0.910485	0	0	0	1.50923
chr1.1572044-1572161>CDK11B	0	0	0	0.646874	3.70538	7.61144	1.41372	0.379618	3.5214	0.356966	0	0	7.68503	0	0	1.78384	0	28.1768	2.91141	3.6968	2.14543	2.82209	3.34067	0	0	1.81573	0	0	2.15956	0	0	0	0.577675	0	3.29605	0	19.1094	0	0.425795	0	0	0	0	0.92933	3.24662	0	10.2884	0	0
chr1.1572259-1572367>CDK11B	0	0	0	0	2.29381	0	1.53153	0	0	0	0.42301	0	3.56805	0.855007	0	0	0	0	0.548527	0	0	0.611452	2.7143	1.07509	0	0	0	0	2.33952	1.08532	0	0	0.625815	1.37636	0.59512	0	0	0	0	0	0	0	0	0	3.51717	0	0	0	0
chr1.1572443-1572565>CDK11B	0.297379	0	0	5.37648	0	2.87474	0.77473	8.00931	11.774	2.39635	0.748936	0	6.3172	0.378446	0	2.28097	0	0	3.03488	5.31793	2.8805	1.62386	7.20846	0	0	2.32175	18.463	16.553	3.72789	4.80387	0	3.23684	13.296	12.5904	0	0	11.0606	0	16.7421	0	0.58719	0	3.82299	0	9.5637	0	0	0	5.95043
chr1.1572770-1572876>CDK11B	2.73813	0	0.500789	3.48401	1.16854	0	1.56042	0	4.8397	0	0	16.2149	5.65502	0.435569	4.85501	0	0	0	3.07382	0	3.31529	2.49196	2.76551	3.28612	0	0.668051	0	10.8247	0	6.63478	0	0	1.27525	4.207	3.03174	0	0.114686	0	10.3396	0	0	0	0	0	4.86337	0	0	0	2.5929
chr1.1573124-1573246>CDK11B	8.92138	0.380457	2.61067	3.3086	1.52294	12.4548	5.81048	14.9264	14.2969	29.7832	6.36596	7.35958	15.0911	0.378446	6.56178	7.41317	0	0	9.34744	0	7.8185	6.49543	21.6254	4.75858	0	5.80438	45.3663	30.0963	3.72789	10.5685	1.00706	0	2.216	2.84298	1.58048	0	25.5991	21.0054	5.30848	26.0094	0.58719	0	1.67256	0	0	0	0	11.5503	0
chr1.1573862-1573953>CDK11B	0	0	0	0	0	0	0	0	0	0	0	0	0	0	0	0	0	0	0	0	0	0	0	0	0	0	0	0	0	0	0	0	0	0	0	0	0	0	0	0	0	0	0	0	0	0	0	0	0
chr1.1575638-1575814>CDK11B	0	0	0	0.143341	0	0	0	0	0	0	0	0	0	0	0	0	0	0	0.504894	0	0	0	1.66559	0.659712	0	0	0	0	1.72274	0	0	0	1.53609	0.844588	0	0	0	0	0	0.219869	0	0	0	0	0	0	0	0	0
chr1.1576409-1576475>CDK11B	0	0	0	0	0	0	0	0	0	0	0	0	0	0	0	0	0	0	0	0	0	0	0	0	0	0	0	0	0	0	0	0	0	0	0	0	0	0	0	0	0	0	0	0	0	0	0	0	0
chr1.1577023-1577182>CDK11B	0	0	0	0	0	0	0	0	0	0	0	0	0	0	0	0	0	0	0	0	0	0	0	0	0	0	0	0	0	0	0	0	0	0	0	0	0	0	0	0	0	0	0	0	0	0	0	0	0
chr1.1577267-1577363>CDK11B	0	0	0	0	0	0	0	0	0	0	0	0	0	0	0	0	0	0	0	0	0	0	0	0	0	0	0	0	0	0	0	0	0	0	0	0	0	0	0	0	0	0	0	0	0	0	0	0	0
chr1.1577747-1577870>CDK11B	0	0	0	0	0	0	0	0	0	0	0	0	0	0	0	0	0	0	0	0	0	0	0	0	0	0	0	0	0	0	0	0	0	0	0	0	0	0	0	0	0	0	0	0	0	0	0	0	0
chr1.1643703-1643840>CDK11B	0	0	0	0	0	0	0	0	0	0	0	0	0	0	0	0	0	0	0	0	0	0	0	0	0	0	0	0	0	0	0	0	0	0	2.4979e-012	0	0	0	0	0	0	0	0	4.95965	0.594053	0	0	0	0
chr1.1647785-1647918>CDK11B	33.337	0.348991	4.7895	2.84527	2.79396	0	6.21823	0	3.08576	0.314022	6.86994	0.192883	0	5.20718	1.71974	9.41545	3.34261	0	10.6901	4.47159	6.79439	4.96518	5.51022	12.2248	0.150218	4.25945	0	0	3.41957	0	3.69509	7.76542	6.09817	19	5.79906	0	0	2.40852	1.12371	0	0	0	2.6301	0	3.06005	0	0	0	0
chr1.1650797-1650895>CDK11B	1.59907e-011	22.7342	0.0175248	10.3971	3.79179	7.43463	4.82229	0.453216	7.32867	8.09728	3.26322	0	2.71456	1.41338	0	3.17531	3.78033	0	3.28441	0	6.14729	3.36922	2.99126	4.73915	0	5.78067	0	0.000297022	1.54695	1.19606	0	0.929891	0.0223132	0	1.31169	17.5077	2.3569	3.2687	0	0	0	0	0	0	1.66117	0	0	0	0
chr1.1653035-1653151>CDK11B	2.18933	0	3.66094	2.82728	10.6781	0	6.51842	0	3.09574	2.16026	1.96919	4.20185	1.10733	0.796041	4.92942	4.19817	2.87436	0	4.08558	3.72866	3.89506	2.27713	2.10592	0	18.6423	0	0	0	5.66326	12.1256	0	3.66613	0.582655	10.6787	3.87854	0	7.85993	16.5689	7.73038	0	0	0	1.50778	4.68671	4.67801	0	3.02666	5.75419	3.44636
chr1.1654147-1654272>CDK11B	0	0	0	0	0	0	0	0	0	0	0	0	0	0	0	0	0	0	0	0	0	0	0	0	0	0	0	0	0	0	0	0	0	0	0.621427	0	0	0	0	0	0	0.988465	4.19764	1.66452	1.0853	7.01307	0	11.4731	0.563685
chr1.1655706-1655860>CDK11B	0	0	2.75759	0.327637	0	0	4.06481e-036	0	1.66561	0	0.88997	0	0.55606	2.39846	0	0.903503	0	0	0.480852	0	0	0.857621	0.634511	0	0	0	0	0	0	0	0	0.3945	0	7.07845	0.834713	0	0	0	0.323494	0	0	0	0	0.529537	3.09572e-011	0	0	0	0
chr1.1577708-1577870>CDK11B	0	0	0	0	0	0	0	0	0	0	0	0	0	0	0	0	0	0	0	0	0	0	0	0	0	0	0	0	0	0	0	0	0	0	0	0	0	0	0	0	0	0	0	0	0	0	0	0	0
chr1.1650767-1650895>CDK11B	3.68472	3.60983e-005	2.8896	1.6509e-005	6.02074e-006	1.1805e-005	7.65699e-006	7.19632e-007	1.16367e-005	1.28571e-005	5.18145e-006	0.200417	4.27726	2.24421e-006	0	4.63458	6.00253e-006	0	0.493701	0	9.76088e-006	5.34977e-006	4.74962e-006	7.52499e-006	0	9.17876e-006	0	1.07548	2.45629e-006	1.89915e-006	0	1.47651e-006	3.67914	0	2.08275e-006	2.77993e-005	3.74237e-006	5.19015e-006	0	0	0	0	0	0	2.63766e-006	0	0	0	0
chr1.1654027-1654074>CDK11B	0	0	0	0	0	0	0	0	0	0	0	0	0	0	0	0	0	0	0	0	0	0	0	0	0	0	0	0	0	0	0	0	0	0	0	0	0	0	0	0	0	0	0	0	0	0	0	0	0
chr1.1592939-1597459>SLC35E2B	3.50763	1.6533	2.34883	2.63444	2.91851	2.87899	2.84941	1.82848	2.99633	2.78125	3.50724	3.64369	2.47237	2.40045	1.7964	2.87822	3.1064	3.53627	3.29071	1.73441	3.59862	3.75949	3.82711	1.38715	2.22333	2.115	0.697673	1.85821	2.67899	4.53817	3.95577	1.6398	3.02053	3.28866	3.86894	2.11148	1.79681	2.40958	4.574	1.61808	1.85433	0	5.75915	2.91675	2.7833	0.11004	2.13052	3.28164	2.62022
chr1.1599766-1599912>SLC35E2B	0.745485	0.317916	0	0	0	0	0.161844	0	1.4055	0	0	0	0	1.26494	0	0.476505	0	0	0.912959	0	0.687712	0	0.334639	0	0	0	0	0	0	0	0	0	2.31466	0	0.880451	0	9.40894	0	5.11829	0	0	0	8.58537	0	1.48671	0	0	0	0.171138
chr1.1601103-1601176>SLC35E2B	2.98194	0	0	1.03677	2.54518	2.66858	2.26582	0	0	0.572123	2.50329	0	0	0	0.783305	3.81204	6.59746	0	1.0144	0	0	6.3323	0.669278	0	0	0	0	4.40107	2.07673	0	0	0	0.925863	1.35751	2.64135	0	0	17.5525	0	0	0	0	7.18775	2.60658	2.97342	0	0	0	5.13413
chr1.1601537-1601591>SLC35E2B	0	0	5.89818	0	0	0	0	0	0	0	0.84602	0	0	1.71001	0	0	0	0	0.274264	0	0	1.2229	0	0	0	0	0	0	0	0	0	0	1.25163	0.917577	0	17.8725	0	0	0	0	0	0	1.61946	0	2.00981	0	0	0	0
chr1.1602948-1603069>SLC35E2B	3.89788	0	7.89674	5.21241	2.5592	0	3.12453	1.1012	2.11987	9.66463	7.17369	5.30029	6.72327	4.19731	3.78058	2.87478	0	0	6.24234	2.23412	4.14901	6.00335	1.21134	0	0	4.68188	1.59562	15.9312	4.17634	2.90614	5.07694	1.00418	0.558579	2.86648	3.71827	0	0	7.94214	0	23.9857	0	0	3.37276	15.501	11.6602	0	0	0	3.92343
chr1.1606902-1607030>SLC35E2B	0	0	0	0	0	0	0	0	0	0	0	0	0	0	0	0	0	0	0	0	0	0	0	0	0	0	0	0	0	0	0	0	0	0	0	0	0	0	0	0	0	0	0	0	0	0	0	0	0.195204
chr1.1607503-1607639>SLC35E2B	0	0	0	0.185501	0	2.8648	0	0	6.4126	0	5.0388	0	4.72242	1.69744	0	0	10.6239	0	2.72248	0	0.36914	0.97113	3.95169	1.28062	0	1.56206	0	0	0.743142	0	0	0	0	0	0	0	0	0	0	0	0	0	0	0	0	0	0	0	3.85814
chr1.1607817-1608286>SLC35E2B	0	0	0	0	0	0	0	0	0.109383	0	0	0	0	0	0	0	0	0	0.0315783	0	0	0	0	0	0	0	0	0	0	0	0	0	0	0	0	0	0	0	0	0	0	0	0	0	0.231407	0	0	0	0.745853
chr1.1623888-1624244>SLC35E2B	0.713376	0	0	0.141731	0	0	0	0	0.144103	0.351952	0	0	0	0.389076	0.963729	0	0	0	0	0	0	0	0	0	0	0	0	0	0	0.987761	0	0	0	0.139183	0.541626	0	0	0	0	0	0	0	0	0	0.228644	0	0	0	0.491299
chr1.1622415-1622833>SLC35E2B	0	0	0.126994	0.362126	0	0	0.169588	0	0.122729	0	0	0	0	0.110455	0	0	0	7.05034	0.106294	0	0.120103	0	0.350651	0	0	0	0	0	0.241788	0	0	0	0	0	0	0	2.99555	4.59808	0	0	0	0	0	0	0	0	0	0	0
chr1.1631378-1631512>MMP23A	0	0	0	0	0	0	0	0	0	0	0	0	0	0	0	0	0	0	0	0	0	0	0	0	0	0	0	0	0	0	0	0	0	0	0	0	0	0	0	0	0	0	0	0	0	0	0	0	0
chr1.1631786-1631954>MMP23A	0	0	0	0	0	0	0	0	0	0	0	0	0	0	0	0	0	0	0	0	0	0	0	0	0	0	0	0	0	0	0	0	0	0	0	0	0	0	0	0	0	0	0	0	0	0	0	0	0
chr1.1632346-1632511>MMP23A	0	0	0	0	0	0	0	0	0	0	0	0	0	0	0	0	0	0	0	0	0	0	0	0	0	0	0	0	0	0	0	0	0	0	0	0	0	0	0	0	0	0	0	0	0	0	0	0	0
chr1.1632587-1632698>MMP23A	0	0	0	0	0	0	0	0	0	0	0	0	0	0	0	0	0	0	0	0	0	0	0	0	0	0	0	0	0	0	0	0	0	0	0	0	0	0	0	0	0	0	0	0	0	0	0	0	0
chr1.1632800-1632927>MMP23A	0	0	0	0	0	0	0	0	0	0	0	0	0	0	0	0	0	0	0	0	0	0	0	0	0	0	0	0	0	0	0	0	0	0	0	0	0	0	0	0	0	0	0	0	0	0	0	0	0
chr1.1633047-1633248>MMP23A	0	0	0	0	0	0	0	0	0	0	0	0	0	0	0	0	0	0	0	0	0	0	0	0	0	0	0	0	0	0	0	0	0	0	0	0	0	0	0	0	0	0	0	0	0	0	0	0	0
chr1.1633823-1634439>CDK11A	0	0	0	0	0	0	0	0	0	0	0	0	0	0	0	0	0	0	0	0	0	0	0	0	0	0	0	0	0	0	0	0	0	0	3.65187	0	0	0	0	0	0	0	2.792	4.14804	1.93803	0	2.11698	3.25074	3.28929
chr1.1634519-1634709>CDK11A	0	0	0	0	0	0	0	0	0	0	0	0	0	0	0	0	0	0	0	0	0	0	0	0	0	0	0	0	0	0	0	0	0	0	1.35311	0	0	0	0	0	0	0	3.98899	0	5.56929	0	1.3199	0.390343	4.11227
chr1.1634915-1635064>CDK11A	0.730475	0	0.356266	0	0	0	0.951514	3.27898	2.75441	0.280302	0	8.09201	0	0.929604	0	5.13602	0.745919	0	2.58434	0	2.35853	3.5456	0	0	2.81584	0	0	1.23213	0.339152	0	0	0	1.36083	0	8.19588	0	6.44549	2.14989	0	0	0	0	7.43431	0	0.182097	0	0	5.47528	7.37844
chr1.1635263-1635380>CDK11A	0.930264	0	0	3.13248	0	4.99503	0.605879	3.03694	7.89243	3.21269	0	0.21926	0	3.94618	2.44364	6.54074	0	0	6.32916	0.462099	2.14543	0	2.5055	0.992388	0	0	0	0	0.431912	0	0	2.59628	2.3107	4.23497	2.19737	0	0	5.47578	0.85159	0	0	0	12.2083	0	1.62331	0	0	0	2.77623
chr1.1635478-1635586>CDK11A	0.335928	0	2.45758	1.40156	0	0	0	0	0.950015	0	0	0	0	0	0.529456	0	14.4073	0	0.411395	0	0.464842	0.611452	0	0	0	0	0	0	0.935809	0	0	0	0.625815	2.29394	3.57072	0	1.91355	0	0	0	0	0	0	0	2.26104	0	10.217	0	4.16435
chr1.1635662-1635784>CDK11A	0.594759	0	0	0	0	0	0.387365	0	0.840997	0	1.1234	0	0	0.756891	0	0	0	0	1.21395	0	0.4115	0.541286	0.40047	0	0	0	0	0	0.414211	0	0	2.24089	0	8.52895	3.68779	0	0	0	0	0	0	0	1.67256	0.891243	8.0063	0	0	0	0.819216
chr1.1635989-1636095>CDK11A	0	0	0	0	0	0	0.89167	0	4.35573	7.48618	0	0	0	0	0	1.31264	0	0	7.68455	0	2.36807	1.24598	0	0	0	0	0	0	0	0	0	0	0	0	7.88253	0	17.2038	0	0	0	0	0	0	20.5635	5.11933	0	0	0	4.71435
chr1.1636343-1636465>CDK11A	8.02924	0	0	2.68824	1.52294	3.5129	1.1621	0.728119	7.98947	7.18905	0	0	0.701911	0.756891	0	6.84292	4.85866	0	5.58418	11.9653	6.1725	3.789	16.0188	6.18616	0	0	0	0	5.79895	0	0	2.48988	10.526	0	1.05365	0.878974	37.8317	10.5027	4.90013	0	0	0	0	0	2.89116	0	4.52227	0	0.614412
chr1.1637081-1637172>CDK11A	0	0	0	0	0	0	0	0	0	0	0	0	0	0	0	0	0	0	0	0	0	0	0	0	0	0	0	0	0	0	0	0	0	0	11.3007	0	0	0	0	0	0	0	0	3.40951	2.38527	0	0	0	4.9423
chr1.1638848-1639024>CDK11A	0.412276	0	0	0	0	0	0	0	0	0	0	0	0	0	0	0	0	0	0.336596	0	0.285244	0	0	0	0	0	0	0	0.574246	0	0	0	0	0	0	0	0	0	0	0	0	0	3.64379	0	2.46659	0	3.70471	0	4.54292
chr1.1639619-1639685>CDK11A	0	0	0	0	0	0	0	0	0	0	0	0	0	0	0	0	0	0	0	0	0	0	0	0	0	0	0	0	0	0	0	0	0	0	3.89533	0	0	0	0	0	0	0	0	1.23559	2.46659	0	0	0	0
chr1.1640233-1640392>CDK11A	0	0	0	0	0	0	0	0	0	0	0	0	0	0	0	0	0	0	0	0	0	0	0	0	0	0	0	0	0	0	0	0	0	0	0.808465	0	0	0	0	0	0	0	0	0	2.04773	8.21148	0	0	0
chr1.1640477-1640573>CDK11A	0	0	0	0	0	0	0	0	0	0	0	0	0	0	0	0	0	0	0	0	0	0	0	0	0	0	0	0	0	0	0	0	0	0	0.66951	0	0	0	0	0	0	0	0.303649	9.91043	3.67419	0	0	0	1.56163
chr1.1640918-1641080>CDK11A	0	0	0	0	0	0	0	0	0	0	0	0	0	0	0	0	0	0	0	0	0	0	0	0	0	0	0	0	0	0	0	0	0	0	4.37237e-006	0	0	0	0	0	0	0	0	0	3.46082e-006	0	0	0	2.1247e-007
chr1.1654147-1654271>CDK11A	0	0	0	0	0	0	0	0	0	0	0	0	0	0	0	0	0	0	0	0	0	0	0	0	0	0	0	0	0	0	0	0	0	0	0.928552	0	0	0	0	0	0	1.47699	1.07872e-005	2.48717	6.51399e-012	10.4791	0	17.1434	0.842273
chr1.1655697-1656005>CDK11A	0.235586	0	0.344699	2.91e-016	0	0.126497	0.767184	0	0.999366	0	0.88997	1.08277	4.9388e-016	0.599615	0	0.451752	0	0	0.0961703	0	0.162997	0.428811	5.63559e-016	0	0	0	0	0	0	0	0	0.3945	0.219442	0.965244	7.41374e-016	0	0	1.04004	2.8732e-016	0	0	0	0	4.70323e-016	1.40948	0	0	0	0
chr1.1640957-1641080>CDK11A	0	0	0	0	0	0	0	0	0	0	0	0	0	0	0	0	0	0	0	0	0	0	0	0	0	0	0	0	0	0	0	0	0	0	4.18035	0	0	0	0	0	0	0	0	0	3.30883	0	0	0	0.203139
chr1.1643703-1643867>CDK11A	0	0	0	0	0	0	0	0	0	0	0	0	0	0	0	0	0	0	0	0	0	0	0	0	0	0	0	0	0	0	0	0	0	0	0.783816	0	0	0	0	0	0	0	0	0.000615583	7.37329e-005	0	0	0	0
chr1.1638964-1639024>CDK11A	0	0	0	0	0	0	0	0	0	0	0	0	0	0	0	0	0	0	0	0	0	0	0	0	0	0	0	0	0	0	0	0	0	0	0	0	0	0	0	0	0	0	0	0	1.66779e-037	0	0	0	0
chr1.1656277-1656862>SLC35E2	0	0	0	0	0	0	0.0807838	0	0	0	0	0	0	0.0789237	0	0	0	0	0.202533	0	0	0	0	0	0	0	0	0	0	0	0	0	0	0	0.219737	0	0	0	0	0	0	0	0.0996592	0	0.185521	0	0	0	1.87929
chr1.1666129-1666275>SLC35E2	3.47893	9.21957	2.90869	0.34559	0.424197	0	3.88426	0	2.45963	0.572123	4.38076	0	2.93264	2.84612	0	0	0	0	2.73888	0	4.12627	4.07076	1.33856	1.1929	7.93687	1.94009	0	0	2.07673	0	0	0	2.77759	1.35751	22.0113	0	0	10.9703	1.36488	0	0	4.20144	19.1673	4.84079	14.5485	29.6324	33.6664	10.1596	21.2844
chr1.1669760-1669888>SLC35E2	0	0	0	0	0	0	0	0	0	0	0	0	0	0	0	0	0	0	0	0	0	0	0	0	0	0	0	0	0	0	0	0	0	0	13.5576	0	0	0	0	0	0	2.39613	7.51532	5.52153	8.69087	0	0	0	15.4211
chr1.1670361-1670497>SLC35E2	0	0	0.390321	4.45201	0	1.4324	0.694978	0	0.754424	0.307095	0.67184	0	0	1.01846	0	2.55771	7.89979	0	2.19632	0	7.75193	2.91339	1.43698	0	3.37881	3.64481	0	0	0.371571	0	0	1.5635	1.98788	0	11.3423	1.57698	1.25142	4.71078	0.366309	0	0	2.25518	7.9306	6.1961	9.97517	0	0	11.452	5.32791
chr1.1670675-1671144>SLC35E2	0	0	0	0	0	0	0	0	0	0	0	0	0	0	0	0	0	0	0.0631566	0	0	0	0	0	0	0	0	0	0	0	0	0	0.144111	0.422594	13.8413	0	0	0	0	0	0	0	30.2691	12.7703	17.3555	5.30257	13.3678	13.2833	15.3581
chr1.1675690-1676108>SLC35E2	0	4.66378	0	0	0	0.932087	0.169588	0.850053	0.245458	0.399665	0.327884	0.306859	0	0.441822	0	0	0	0	0.566899	0	0.240206	0.947897	0.701301	0	0	0	0	0	0.362682	0	0	0	0	0	5.22794	0	3.48996	0	0	0	0	0	9.69353	3.38161	7.39976	0	0	10.1134	5.73843
chr1.1677163-1677439>SLC35E2	0	0	0	0	0	0	0	0	0	0	0	0	0	0	0	0	0	0	0.107321	0	0.181895	0	0	0	0	0	0	0	0	0	0	0	0	0	7.45193	0	0	0	0	0	0	0	5.06962	0.295466	8.92622	0	0	1.34357	14.9373
chr1.1658824-1663963>SLC35E2	2.6333	2.16769	1.86965	1.92005	1.73542	1.57695	1.96796	2.66198	2.85545	1.21343	1.94688	1.49757	2.37583	3.02138	1.29072	2.28785	2.73223	1.80823	2.67891	2.14621	2.15895	2.08172	2.1296	1.62675	0.485966	1.06103	1.42888	4.04625	2.40918	1.23167	0.765047	1.36544	1.94649	2.1694	9.58028	1.48155	2.30926	1.12201	1.60922	2.46232	0.613356	0.417773	11.6537	6.33111	7.22793	10.5589	4.46027	7.3458	9.10779
chr1.1682671-1684500>NADK	12.1039	5.82221	8.88114	9.99357	6.75567	13.9053	7.41618	6.11956	8.49873	20.6884	8.26778	3.787	14.2332	10.5265	6.03389	9.26789	15.6372	4.69731	3.92728	8.92719	10.0193	5.70466	10.7675	6.41173	0.720949	6.156	20.6547	9.10911	6.8244	4.22971	7.72505	5.11534	8.75799	4.49708	25.0846	8.85317	10.6763	9.10733	9.37489	7.55319	4.19091	1.00614	20.3972	25.2477	21.4659	5.91473	26.0415	16.0982	31.233
chr1.1685006-1685089>NADK	85.6269	15.0991	7.67475	12.766	20.893	20.1847	15.9426	19.7996	30.286	35.7267	19.2648	14.0301	15.9917	19.4694	14.4675	10.8965	14.7296	26.4794	21.0555	14.982	14.5165	14.3212	17.0706	4.89618	0	11.9444	25.5876	0	16.4387	28.2444	74.0132	12.4434	17.1006	20.8942	27.8774	11.6279	0	50.1726	5.40196	0	0	0	20.7213	34.388	16.9986	0	0	19.6582	27.9965
chr1.1685490-1685648>NADK	12.17	6.75672	4.36764	9.58028	9.40751	19.7272	11.8155	1.40555	12.3382	15.8601	5.78292	0.162363	12.1946	4.09104	0	9.68692	1.17238	0.948415	5.53043	6.50156	12.0741	8.77705	20.718	11.7579	0	4.48186	19.5514	19.6643	8.95534	0.741863	23.3282	3.46061	7.27213	10.0353	24.8142	2.0361	5.54395	14.192	9.45912	0.244917	0	0	12.3612	10.8388	11.6773	0	28.2525	3.2858	33.5257
chr1.1685723-1685823>NADK	27.573	1.39247	11.6784	17.3227	8.67058	18.3118	13.4687	28.8469	21.0333	39.2591	10.9644	0	22.2646	18.9298	3.43087	21.5666	17.4122	0	11.552	4.32525	20.5832	11.8866	20.0315	21.4802	0	26.201	16.0892	0	9.6014	0	0	25.5163	25.0076	17.3422	16.0682	13.9405	3.64701	19.22	9.46543	0	0	0	29.4418	14.4069	36.6288	0	59.1841	6.67486	30.3097
chr1.1685983-1686138>NADK	58.7506	0.598913	2.39733	2.60419	7.99132	4.27317	7.32209	0.5731	10.9221	10.2392	10.0212	0	10.2207	8.63832	2.58238	8.97674	9.32158	0	6.40184	6.27859	5.83002	5.11253	5.04334	12.36	2.96463	3.19802	4.15205	5.03385	7.49855	1.51244	12.6825	0.78391	0.872104	8.32268	9.12261	4.15102	12.7892	6.19999	2.89266	0	0	0	11.0959	10.8732	6.82688	0	0	0.478485	24.0189
chr1.1686813-1686916>NADK	91.5813	1.35192	32.984	38.4547	36.0773	11.3479	32.1174	15.955	41.8375	39.6451	21.7337	22.9137	20.3691	18.8267	4.44126	20.263	28.7746	23.2776	16.1043	5.774	29.2445	24.3631	23.2428	24.8001	12.4464	22.0003	12.4965	28.0729	57.4023	17.0701	31.0137	15.3357	28.2164	50.9923	32.4216	15.6167	38.0044	15.5501	13.5428	27.8016	1.39101	0	49.0845	25.5994	28.4496	68.2088	44.2934	12.2408	55.7834
chr1.1687697-1687783>NADK	24.89	16.7313	1.85176	10.2672	5.76119	9.51379	9.3418	3.6152	20.8782	60.2193	15.9367	11.3352	2.48934	15.5691	6.64898	16.179	20.6776	13.3587	11.0216	20.7461	15.7614	3.07148	19.8838	2.70022	0.696943	7.41071	2.245	0	12.3396	2.72592	8.57176	0	8.64498	8.64229	23.1681	2.49383	13.2878	11.1744	2.31712	4.9496	0	0	11.1856	18.3327	11.3578	20.2423	58.321	1.72477	31.6684
chr1.1687942-1688048>NADK	19.9772	23.2079	21.0331	12.784	0.769975	13.5727	24.3205	9.18484	0.802055	12.7089	0.209925	77.4049	3.11448e-005	26.0602	16.7228	5.52718	22.0729	4.16948	0.0367336	9.07634e-011	10.2355	12.0529	6.70355e-006	8.93888e-006	3.0157	0.000300141	63.1425	7.7436	13.5139	7.30202e-037	61.4309	14.4454	0.237606	0.0160203	0.00428234	25.2912	12.9099	3.15436e-009	6.60876e-019	0	0	0	0.00441227	0.244551	5.78457e-008	0	8.99023	22.9749	23.4659
chr1.1688620-1688750>NADK	62.9966	16.7811	11.8417	9.40414	3.20608	3.59642	9.82616	0.766416	29.2441	38.8736	5.9647	2.36801	20.7496	16.5964	2.63913	20.4659	0.151177	7.30036	7.07872	10.2848	25.2893	9.39068	17.7451	16.0767	0.153685	13.2057	0.495052	6.35495	14.9605	9.91814	0	9.58028	6.23889	35.8278	19.4021	0.218794	2.27571e-005	2.4641	17.6279	0	1.44979e-008	0	11.6601	25.4367	25.4345	0	15.0468	14.2625	61.4616
chr1.1693391-1693475>NADK	182.265	2.76284	13.2709	25.2281	46.4496	41.7442	22.2228	31.7252	67.1796	67.1223	27.1935	0.305398	31.6027	34.6278	14.976	38.9259	3.52831	0	23.2732	15.4473	56.1795	29.0877	20.9388	18.6604	0	19.3894	60.526	46.9897	45.1194	4.18623	17.5517	43.0334	20.1155	40.7011	33.6668	1.2766	7.52557	34.3214	33.8051	3.22474	0	3.65125	74.958	74.753	51.1011	42.1316	17.9129	19.4242	190.049
chr1.1696667-1696886>NADK	22.5302	9.11359	10.9076	8.87619	12.1603	13.3429	16.1014	11.7295	9.60426	21.1686	13.9767	14.4449	9.57997	17.92	9.66076	18.1072	9.13495	1.82465	5.11934	7.65313	9.62797	7.53845	6.91588	3.44617	5.29125	5.82028	19.9829	2.30532	8.99915	4.81703	5.61013	4.02246	12.0362	12.4438	13.2068	1.95863	15.2178	2.92542	3.63967	0	0	0	6.78843	10.6746	9.66362	9.36848	5.03851	12.8688	19.966
chr1.1710185-1710298>NADK	2.88958	0	0	0	0	0	1.46376	0	0	0	1.61717	0	0	0	0	0.615661	0	0	0.393192	0.478457	0.444274	0	0	0	0	0	0	0	0	0	0	0	0	0	0.568787	0	0	11.3392	0	0	0	0	1.5478	0	0	0	0	0	1.76893
chr1.1687942-1688097>NADK	7.40415	1.3012e-007	1.17927e-007	7.20805	21.4496	19.876	14.4671	17.2158	30.232	19.6012	21.6674	0.523546	5.5247	20.9812	9.37598e-008	25.3945	31.7518	24.2182	15.8362	66.6228	21.5026	5.39078	13.8692	14.9819	1.69082e-008	32.8938	3.54021e-007	12.1748	4.12521	12.0995	3.44426e-007	13.6385	19.8959	7.66117	22.3889	1.41801e-007	9.42773	18.6	25.0697	0	41.5997	0	19.937	27.1912	8.40231	0	5.04058e-008	1.51358	7.64882
chr1.1688546-1688750>NADK	1.47082	2.75727e-009	1.94569e-009	2.04552	2.51079	5.90921e-010	3.07906	0.600207	3.46627	6.38722e-009	2.46947	3.89082e-010	3.40932e-009	1.87177	4.33631e-010	0.940133	0.993288	1.19951e-009	3.40236	2.19185	1.35684	1.78478	3.30117	2.64153e-009	2.52517e-011	0.956938	8.13411e-011	1.04417e-009	1.36578	1.62963e-009	0	1.57412e-009	1.0251e-009	5.88679e-009	0.868555	1.43755	9.4577	4.04872e-010	2.89641e-009	0	8.07675	0	1.91585e-009	5.51007	7.33314	0	2.47231e-009	2.34344e-009	0.337654
chr1.1690540-1690683>NADK	4.05933	0	0	0.17642	0	0.817368	0.330479	0	0.358747	0.292063	0	0	0	0.32287	0	0	0	0	0.103573	0.378081	0	0	2.39162	0.405977	0	0.495199	0	0	0.706765	0	0	0.424846	0	1.03949	1.34838	0	0	0	0	0.811823	0	0	0.203848	1.33063	0.569212	0.869548	0	0	0.873639
chr1.1691173-1691342>NADK	1.07338	0	0	0.298557	4.03113	8.99105	0.419454	0	0.303555	0	0.540652	0	0	1.09279	2.0301	0	0	0	1.05161	0	0.891177	0.39075	2.60187	1.03056	0	0	0	0.271579	1.7941	0	0	0.359485	0.799858	0.29319	1.52125	0	0	0	0	0	0	0	1.20741	1.60846	0	0	0	12.2877	1.18277
chr1.1711344-1711509>NADK	10.7741	60.3819	15.1208	14.984	10.8851	19.1265	13.1751	8.88305	15.2348	33.412	14.9515	9.01756	32.1773	15.6699	9.70348	17.7087	35.2547	10.5954	7.18072	2.29369	25.5579	5.2029	10.3637	6.68509	0.121085	6.43758	4.68049	10.8484	9.49421	0.71039	4.4677	13.9916	9.42136	11.4113	20.2557	4.54935	7.51504	5.82424	11.7752	14.7752	0	0	16.9602	16.6392	21.2126	0	38.605	8.54023	58.7551
chr1.1689804-1690082>NADK	5.62591	0	0.763794	2.45021	0.668339	2.10222	1.86994	0	3.50617	1.65257	0.65734	0	5.85263	0.830402	2.46826	1.001	0	1.43741	1.17203	7.77923	1.62528	2.37543	3.33917	0.62649	0	2.54725	0	0.330193	5.45328	0	0	0	1.70186	1.24764	3.00557	3.47163	9.43206	5.76138	5.19685	0	0	0	3.98458	0.391121	1.75678	0	0.902087	2.93459	1.97732
chr1.1709728-1709910>NADK	0	0	0	0	0	2.14073	2.20713	0.73212	0	0	0.502034	0	0	0	0	0.382251	0	0	0.0813749	0	0	0.36284	0.80534	0	0	0	0	0	0.277658	1.28807	0	0	1.48545	0	0	0	0.066795	3.52014	0	0	0	0	0.160167	0.149357	0.447238	0	0	0	0
chr1.1716724-1718493>GNB1	29.5881	33.402	25.351	25.8224	20.5159	22.4376	21.8368	15.0897	25.433	21.8462	23.8541	22.907	30.0537	28.2921	15.7095	27.293	24.8449	16.2082	20.0912	20.416	32.0676	23.6646	18.7807	21.2393	13.1397	23.898	14.3702	25.0425	21.154	21.0708	26.1142	18.0243	20.1733	22.2483	23.4711	15.7609	22.4903	8.51082	18.7742	15.2031	9.63802	2.08053	23.0804	28.3515	23.6537	20.8414	16.074	23.1845	28.5282
chr1.1718761-1718877>GNB1	32.8399	13.6046	18.3047	11.0917	4.27122	20.8241	11.2035	9.57225	17.6899	10.4412	14.1781	66.7873	18.0863	10.7465	11.8306	23.3898	11.1781	35.74	10.4693	14.4486	22.5048	9.67781	11.7931	4.50424	25.4905	16.4824	6.6576	25.3224	17.4254	0	8.47323	9.16532	8.15718	13.1909	20.5008	0	4.40156	16.5689	6.44199	0	0	0	42.2177	12.8884	22.2205	0	9.51235	0	22.4013
chr1.1720492-1720709>GNB1	24.2426	1.06949	25.441	20.3452	20.2637	18.3136	26.3521	22.31	27.1871	24.3824	27.79	0.118218	9.07633	26.1703	12.9119	18.9153	3.07305	11.279	20.4575	18.9354	21.9783	20.0849	33.7723	12.9826	10.7721	20.2324	43.0034	67.259	23.5203	23.2268	27.743	24.1042	8.40957	39.5023	30.2112	13.3426	21.2111	1.47619	10.1014	10.3429	0.330125	2.82677	23.5083	21.1758	21.881	28.078	4.85381	13.3292	33.045
chr1.1721834-1722036>GNB1	23.3487	38.9735	22.8628	26.9766	29.3508	40.5042	27.6065	27.7046	30.9837	20.5977	35.9601	28.1933	20.1365	26.5137	16.9845	33.7517	22.0083	12.8584	17.8579	29.7093	41.4505	39.5567	19.8332	29.3148	0	27.6944	28.6738	36.354	36.7786	6.96323	13.9892	7.0678	21.0794	39.4921	46.7729	50.4349	28.335	57.089	21.4563	26.2449	10.6392	3.03668	53.5974	16.4192	37.0721	0.307785	55.3703	35.2468	60.2387
chr1.1724684-1724751>GNB1	1.62449	0	26.1457	11.6727	11.0924	19.1899	10.5803	1.32583	13.7823	25.5577	16.3648	20.6759	26.8403	8.95843	12.8018	15.5753	32.6237	0	6.76593	0.80695	23.2282	25.6262	6.56292	11.2643	0	6.3415	0	1.37006	15.8389	45.4862	0	19.4954	7.06144	67.2981	44.1277	44.8145	0	47.8109	18.5888	17.327	0	0	18.7084	18.6629	19.4382	0	32.1897	3.32083	35.8362
chr1.1735858-1736021>GNB1	36.7254	0.569518	10.1951	27.5497	14.4383	4.54149	12.9019	1.36243	14.7923	9.73662	15.6955	31.9424	6.56696	23.2268	7.71771	19.6332	10.9581	0	18.5355	11.6092	21.8676	18.6362	9.59162	5.69862	0.122571	10.4265	1.18448	4.22364	11.1608	31.6407	20.3513	9.69066	11.6102	23.1027	35.8824	20.3943	0.969552	11.7914	15.8929	22.7908	0.439492	0	13.7827	29.8659	21.3065	67.1312	0.923117	34.5801	40.3904
chr1.1737914-1737978>GNB1	2.26752	0	0	7.48959	26.1279	18.2631	5.1689	23.5956	17.6347	32.4584	14.9904	10.0209	4.68307	16.5925	0	2.99801	28.9432	0	8.79357	16.8955	9.41306	20.6365	9.92414	13.6066	0	9.95814	0	20.797	9.47507	38.461	0	16.9788	10.5606	10.0647	9.03838	16.7554	2.27938	0	0.778407	30.849	0	0	34.1605	19.113	16.1099	0	29.7802	16.2236	25.7669
chr1.1756836-1756939>GNB1	112	41.4587	12.369	13.7162	18.64	2.26959	25.4645	0	30.3307	23.5181	31.0481	44.084	5.81973	34.5157	18.3202	24.3156	20.1422	15.0334	26.7037	13.6476	15.597	19.8752	3.79474	34.9455	15.7117	14.4377	6.87306	16.9328	29.4371	1.138	10.7355	6.48818	9.18672	26.9393	33.6965	0	40.4736	34.2103	5.80404	0	0	5.95543	37.0747	40.3785	20.2835	0	11.1999	82.0857	26.6938
chr1.1770629-1770678>GNB1	1.48083	0	7.58338	8.7526	7.5836	0	3.85784	3.62574	8.37564	66.483	0.932349	3.66477	0	6.59577	0	1.41979	0.756067	0	0.906749	0	0	8.08614	8.97379	0	0	0	1.3134	7.49337	10.313	16.7449	0	0	0	0	14.4286	2.18847	26.05	13.0748	3.05008	0	1.46198	0	0	0	0	0	24.5662	22.7036	2.03968
chr1.1822259-1822557>GNB1	0	0.155758	0.178133	0.338632	0	0	0.634343	0	0	0.420453	0.613223	0	0	0.309868	0	0.466911	0	0.167617	0.0993975	0	0.505399	0	0	0	0	0	0	0	0	0	0	0	0.907222	1.82915	0.862724	0	0	0	0	0	0	0	2.05422	1.09461	0.546291	0	4.37603	0.248876	1.92846
chr1.1747195-1747302>GNB1	23.1012	4.77171	2.97665	5.42286	6.36692	13.4726	10.8209	12.0378	11.0273	6.24523	17.0785	3.59627	6.00233	28.9104	6.94725	8.4524	10.0409	0	8.3048	9.60044	5.16105	7.406	5.02271	13.5642	0	1.32362	0	4.71837	10.3901	0	1.14824	8.23288	9.47496	27.3215	20.4232	0	30.776	0	8.3806	0	0	0	29.1503	21.0858	8.11438	0	0	13.1695	38.5299
chr1.1749276-1749315>GNB1	0	0	0	0.646874	1.58802	0	3.02939	0	7.89243	0	7.02848	0	2.19572	2.36771	0	7.13536	0	0	7.59499	41.589	9.01079	3.3865	0	0	0	3.63146	0	0	0	0	37.8036	0	5.19908	2.54098	8.24012	0	0.62342	0	0	0	0	0	38.8671	0	24.7606	0	0	28.5251	7.04736
chr1.1846266-1846747>CALML6	0	0	0	0	0	0	0	0	0	0	0	0	0	0	0	0	0	0	0.0307905	0	0	0	0	1.56905	0	0	0	0	0.210119	0	0	0	0	0	0	0	0	0	0	0	0	0	0.0606036	0.33908	0	0	0	0	0
chr1.1847124-1847175>CALML6	0	0	0	0	0	0	0	0	0	0	0	0	0	0	0	0	0	0	0	0	0	0	0	0	0	0	0	0	0	0	0	0	0	0	0	0	0	0	0	0	0	0	0	0	0	0	0	0	0
chr1.1847880-1848055>CALML6	0	0	0	0	0	0	0	0	0	0	0	0	0	0	0	0.397541	0	0	0	0	0	0	0	0	0	0	0	0	0	0	0	0	0	0	0.367274	0	0	0	0	0	0	0	0	0	0	0	0	0	0
chr1.1848191-1848336>CALML6	0	0	0	0.869934	0	0	0	0	0	0	0	0	0	0	0	0	0	0	0	0	0	0	0	0	0	0	0	0	0	0	0	0	0	0	0	0	0	0	0	0	0	0	0	0	0	0	0	0	0
chr1.1848413-1848514>CALML6	0	0	0	0	0	0	0	0	0	0	0	0	0	0	0	0	0	0	0	0	0	0	0	0	0	0	0	0	0	0	0	0	0	0	0	0	0	0	0	0	0	0	0	0	0	0	0	0	0
chr1.1848586-1848734>CALML6	0	0	0	0	0	0	0	0	0	0	0	0	0	0	0	0	0	0	0	0	0	0	0	0	0	0	0	0	0	0	0	0	0	0	0	0	0	0	0	0	0	0	0	0	0.183327	0	0	0	0
chr1.1849029-1849602>TMEM52	0	0	0.185283	0	0	0	0	0	0	0	0	0	0	0	0	0	0	0	0	0	0	0	0	0	0	0	0	0	0	0	0	0	0	0	0	0	0	0	0	0	0	0	0.0508732	0	0.0473516	0	0	0	0
chr1.1849692-1849871>TMEM52	0	0	0	0	0	0	0	0	0	0	0	0	0	0	0	0	0	0	0	0	0	0	0	0	0	0	0	0	0	0	0	0	0	0	0	0	0	0	0	0	0	1.71343	0	0	0	0	0	0	0
chr1.1850332-1850374>TMEM52	0	0	0	0	0	0	0	0	0	0	0	0	0	0	0	0	0	0	0	0	0	0	0	0	0	0	0	0	0	0	0	0	0	0	0	0	0	0	0	0	0	0	0	0	0	0	0	0	0
chr1.1850484-1850528>TMEM52	0	0	0	0	0	0	0	0	0	0	0	0	0	0	0	0	0	0	0	0	0	0	0	0	0	0	0	0	0	0	0	0	0	0	0	0	0	0	0	0	0	0	0	0	0	0	0	0	0
chr1.1850621-1850741>TMEM52	0	0	0	0	0	0	0	0	0	0	0	0	0	0	0	0	0	0	0	0	0	0	0	0	0	0	0	0	0	0	0	0	0	0	0	0	0.101306	0	0	0	0	0	0	0	0	0	0	0	0
chr1.1853390-1853828>CFAP74	0	0	0	0	0	0	0	0	0	0	0	0	0	0	0	0	0	0	0	0	0	0	0	0	0	0	0	0	0	0	0	0	0	0	0	0	0	0	0	0	0	0	0	0	0	0	0	0	0
chr1.1854028-1854163>CFAP74	0	0	0	0	0	0	0	0	0	0	0	0	0	0	0	0	0	0	0	0	0	0	0	0	0	0	0	0	0	0	0	0	0	0	0	0	0	0	0	0	0	0	0	0	0	0	0	0	0
chr1.1854424-1854585>CFAP74	0	0	0	0	0	0	0	0	0	0	0	0	0	0	0	0	0	0	0	0	0	0	0	0	0	0	0	0	0	0	0	0	0	0	0	0	0	0	0	0	0	0	0	0	0	0	0	0	0
chr1.1854806-1854939>CFAP74	0	0	0	0	0	0	0	0	0	0	0	0	0	0	0	0	0	0	0	0	0	0.496518	0	0	0	0	0	0	0	0	0	0	0	0	0	0	0	0	0	0	0	0	0	0	0	0	0	0	0
chr1.1855214-1855369>CFAP74	0	0	0	0	0	0	0	0	0	0	0	0	0	0	0	0	0	0	0	0	0	0	0	0	0	0	0	0	0	0	0	0	0	0	0	0	0	0	0	0	0	0	0	0	0	0	0	0	0
chr1.1855830-1855960>CFAP74	0	0	0	0	0	0	0	0	0	0	0	0	0	0	0	0	0	0	0	0	0	0	0	0	0	0	0	0	0	0	0	0	0	0	0	0	0	0	0	0	0	0	0	0	0	0	0	0	0
chr1.1857222-1857378>CFAP74	0	0	0	0	0	0	0	0	0	0	0	0	0	0	0	0	0	0	0	0	0	0	0	0	0	0	0	0	0	0	0	0	0	0	0	0	0	0	0	0	0	0	0	0	0	0	0	0	0
chr1.1857667-1857787>CFAP74	0	0	0.442364	0	0	0	0	0	0	0	0	0	0	0	0	0	0	0	0	0	0	0	0	0	0	0	0	0	0	0	0	0	0	0	0	0	0	0	0	0	0	0	0	0	0.226104	0	0	0	0
chr1.1857896-1857952>CFAP74	0	0	0	0	0	0	0	0	0	0	0	0	0	0	0	0	0	0	0	0	0	0	0	0	0	0	0	0	0	0	0	0	0	0	0	0	0	0	0	0	0	0	0	0	0	0	0	0	0
chr1.1858091-1858201>CFAP74	0	0	0	0	0	0	0	0	0	0	0	0	0	0	0	0	0	0	0	0	0	0	0	0	0	0	0	0	0	0	0	0	0	0	0	0	0	0	0	0	0	0	0	0	0	0	0	0	0
chr1.1858333-1858468>CFAP74	0	0	0	0	0	0	0	0	0	0	0	0	0	0	0	0	0	0	0	0	0	0	0	0	0	0	0	0	0	0	0	0	0	0	0	0	0	0	0	0	0	0	0	0	0	0	0	0	0
chr1.1859046-1859186>CFAP74	0	0	0	0	0	0	0	0	0	0	0	0	0	0	0	0	0	0	0	0	0	0	0	0	0	0	0	0	0	0	0	0	0	0	0	0	0	0	0	0	0	0	0	0	0	0	0	0	0
chr1.1860223-1860322>CFAP74	0	0	0	0	0	0	0	0	0	0	0	0	0	0	0	0	0	0	0	0	0	0	0	0	0	0	0	0	0	0	0	0	0	0	0	0	0	0	0	0	0	0	0	0	0	0	0	0	0
chr1.1861499-1861776>CFAP74	0	0	0	0	0	0	0.0853042	0	0	0	0	0	0.154573	0	0	0	0	0	0	0	0	0	0	0	0	0	0	0	0	0	0	0	0	0	0	0	0	0	0	0	0	0	0	0	0	0	0	0	0
chr1.1870294-1870428>CFAP74	0	0	0	0	0	0	0	0	0	0	0	0	0	0	0	0	0	0	0	0	0	0	0	0	0	0	0	0	0	0	0	0	0	0	0	0	0	0	0	0	0	0	0	0	0	0	0	0	0
chr1.1871033-1871207>CFAP74	0	0	0	0	0	0	0	0	0	0	0	0	0	0	0	0	0	0	0	0	0	0	0	0	0	0	0	0	0	0	0	0	0	0	0	0	0	0	0	0	0	0	0	0	0	0	0	0	0
chr1.1871755-1871843>CFAP74	0	0	0	0	0	0	0	0	0	0	0	0	0	0	0	0	0	0	0	0	0	0	0	0	0	0	0	0	0	0	0	0	0	0	0	0	0	0	0	0	0	0	0	0	0	0	0	0	0
chr1.1873467-1873596>CFAP74	0	0	0	0	0	0	0	0	0	0	0.354148	0	0	0	0	0	0	0	0	0	0	0	0	0	0	0	0	0	0	0	0	0	0	0	0	0	0	0	0	0	0	0	0	0	0	0	0	0	0
chr1.1875770-1875892>CFAP74	0	0	0	0	0	0	0	0	0	0	0	0	0	0	0	0	0	0	0	0	0	0	0	0	0	0	0	0	0	0	0	0	0	0	0	0	0	0	0	0	0	0	0	0	0	0	0	0	0
chr1.1877756-1877879>CFAP74	0	0	0	0.205106	0	0	0	0	0	0	0	0	0	0	0	0	0	0	0	0	0	0	0	0	0	0	0	0	0	0	0	0	0	0	0	0	0	0	0	0	0	0	0	0	0	0	0	0	0
chr1.1878429-1878494>CFAP74	0	0	0	0	0	0	0	0	0	0	0	0	0	0	0	0	0	0	0	0	0	0	0	0	0	0	0	0	0	0	0	0	0	0	0	0	0	0	0	0	0	0	0	0	0	0	0	0	0
chr1.1887130-1887290>CFAP74	0	0	0	0	0	0	0	0	0	0	0	0	0	0	0	0	0	0	0	0	0	0	0	0	0	0	0	0	0	0	0	0	0	0	0	0	0	0	0	0	0	0	0	0	0	0	0	0	0
chr1.1888059-1888224>CFAP74	0	0	0	0	0	0	0	0	0	0	0	0	0	0	0	0	0	0	0	0	0	0	0	0	0	0	0	0	0	0	0	0	0	0	0	0	0	0	0	0	0	0	0	0	0	0	0	0	0
chr1.1890559-1890649>CFAP74	0	0	0	0	0	0	0	0	0	0	0	0	0	0	0	0	0	0	0	0	0	0	0	0	0	0	0	0	0	0	0	0	0	0	0	0	0	0	0	0	0	0	0	0	0	0	0	0	0
chr1.1891403-1891470>CFAP74	0	0	0	0	0	0	0	0	0	0	0	0	0	0	0	0	0	0	0	0	0	0	0	0	0	0	0	0	0	0	0	0	0	0	0	0	0	0	0	0	0	0	0	0	0	0	0	0	0
chr1.1895188-1895307>CFAP74	0	0	0	0	0	0	0	0	0	0	0	0	0	0	0	0	0	0	0	0	0	0	0	0	0	0	0	0	0	0	0	0	0	0	0	0	0	0	0	0	0	0	0	0	0	0	0	0	0
chr1.1896327-1896501>CFAP74	0	0	0	0	0	0	0	0	0	0	0	0	0	0	0	0	0	0	0	0	0	0	0	0	0	0	0	0	0	0	0	0	0	0	0	0	0	0	0	0	0	0	0	0	0	0	0	0	0
chr1.1897810-1897966>CFAP74	0	0	0	0	0	0	0	0	0	0	0	0	0	0	0	0	0	0	0	0	0	0	0	0	0	0	0	0	0	0	0	0	0	0	0	0	0	0	0	0	0	0	0	0	0	0	0	0	0
chr1.1900074-1900273>CFAP74	0	0	0	0	0	0	0	0	0	0	0	0	0	0	0	0	0	0	0	0	0	0	0	0	0	0	0	0	0	0	0	0	0	0	0	0	0	0	0	0	0	0	0	0	0	0	0	0	0
chr1.1902098-1902256>CFAP74	0	0	0	0	0	0	0	0.281109	0	0	0	0	0	0	0	0	0	0	0	0	0	0	0	0	0	0	0	0	0	0	0	0	0	0	0	0	0	0	0	0	0	0	0	0	0	0	0	0	0
chr1.1903419-1903522>CFAP74	0	0	0	0	0	0	0.22941	0	0	0	0	0	0	0	0	0	0	0	0	0	0	0	0	0	0	0	0	0	0	0	0	0	0	0	0	0	0	0	0	0	0	0	0	0	0	0	0	0	0
chr1.1904376-1904487>CFAP74	0	0	0	0	0	0	0	0	0	0	0	0	0	0	0	0	0	0	0	0	0	0	0	0	0	0	0	0	0	0	0	0	0	0	0	0	0	0	0	0	0	0	0	0	0	0	0	0	0
chr1.1905464-1905638>CFAP74	0	0	0	0	0	0	0	0	0	0	0	0	0	0	0	0	0	0	0	0	0	0	0	0	0	0	0	0	0	0	0	0	0	0	0	0	0	0	0	0	0	0	0	0	0	0	0	0	0
chr1.1916825-1916930>CFAP74	0	0	0	0	0	0	0	0	0	0	0	0	0	0	0	0	0	0	0	0	0	0	0	0	0	0	0	0	0	0	0	0	0	0	0	0	0	0	0	0	0	0	0	0	0	0	0	0	0
chr1.1918376-1918475>CFAP74	0	0	0	0	0	0	0	0	0	0	0	0	0	0	0	0	0	0	0	0	0	0	0	0	0	0	0	0	0	0	0	0	0	0	0	0	0	0	0	0	0	0	0	0	0	0	0	0	0
chr1.1919951-1920095>CFAP74	0	0	0	0	0	0	0	0	0	0	0	0	0	0	0	0	0	0	0	0	0	0	0	0	0	0	0	0	0	0	0	0	0	0	0	0	0	0	0	0	0	0	0	0	0	0	0	0	0
chr1.1920328-1920413>CFAP74	0	0	0	0	0	0	0	0	0	0	0	0	0	0	0	0	0	0	0	0	0	0	0	0	0	0	0	0	0	0	0	0	0	0	0	0	0	0	0	0	0	0	0	0	0	0	0	0	0
chr1.1922329-1922415>CFAP74	0	0	0	0	0	0	0	0	0	0	0	0	0	0	0	0	0	0	0	0	0	0	0	0	0	0	0	0	0	0	0	0	0	0	0	0	0	0	0	0	0	0	0	0	0	0	0	0	0
chr1.1935140-1935277>CFAP74	0	0	0	0	0	0	0	0	0	0	0	0	0	0	0	0	0	0	0	0	0	0	0	0	0	0	0	0	0	0	0	0	0	0	0	0	0	0	0	0	0	0	0	0	0	0	0	0	0
chr1.1950768-1950931>GABRD	0	0	0	0	0	0	0	0	0	0	0	0	0	0	0	0	0	0	0	0	0	0	0	0	0	0	0	0	0	0	0	0	0	0	0	0	0	0	0	0	0	0	0	0	0	0	0	0	0
chr1.1956381-1956494>GABRD	0	0	0	0	0	0	0	0	0	0	0	0	0	0	0	0	0	0	0	0	0	0	0	0	0	0	0	0	0	0	0	0	0	0	0	0	0	0	0	0	0	0	0	0	0	0	0	0	0
chr1.1956773-1956841>GABRD	0	0	0	0	0	0	0	0	0	0	0	0	0	0	0	0	0	0	0	0	0	0	0	0	0	0	0	0	0	0	0	0	0	0	0	0	0	0	0	0	0	0	0	0	0	0	0	0	0
chr1.1956957-1957178>GABRD	0	0	0	0	0	0	0	0	0	0	0	0	0	0	0	0	0	0	0	0	0	0	0	0	0	0	0	0	0	0	0	0	0	0	0	0	0	0	0	0	0	0	0	0	0	0	0	0	0
chr1.1959016-1959099>GABRD	0	0	0	0	0	0	0	0	0	0	0	0	0	0	0	0	0	0	0	0	0	0	0	0	0	0	0	0	0	0	0	0	0	0	0	0	0	0	0	0	0	0	0	0	0	0	0	0	0
chr1.1959594-1959732>GABRD	0	0	0	0	0	0	0	0	0	0	0	0	0	0	0	0	0	0	0	0	0	0	0	0	0	0	0	0	0	0	0	0	0	0	0	0	0	0	0	0	0	0	0	0	0	0	0	0	0
chr1.1960550-1960706>GABRD	0	0	0	0	0	0	0	0	0	0	0	0	0	0	0	0.44596	0	0	0	0	0	0	0	0	0	0	0	0	0	0	0	0	0	0	0	0	0	0	0	0	0	0	0	0	0	0	0	0	0
chr1.1960990-1961202>GABRD	0	0	0	0	0	0	0	0	0	0	0	0	0	0	0	0	0	0	0	0	0	0	0	0	0	0	0	0	0	0	0	0	0	0	0	0	0	0	0	0	0	0	0	0	0	0	0	0	0
chr1.1961422-1962193>GABRD	0	0	0	0	0	0	0	0	0	0	0	0	0.0555338	0	0	0	0	0	0	0	0	0	0	0	0	0	0	0	0	0	0	0	0	0	0.166726	0	0	0	0	0	0	0	0	0	0.0351913	0	0.0650532	0	0
chr1.1981909-1982141>PRKCZ	0.312761	0	0	0	0	0	0.203701	0.191445	0	0	0.590756	0	0.553663	0	0	0	0	0	0.127674	0	0	0.284642	0	0.500472	0	0	0	0	1.52472	0	0	0.130933	0	0	0	0	0	0	0	0	0	0	0	0	0.818652	0	0	0	0.107699
chr1.1986880-1987002>PRKCZ	0	0	0	0	0	2.55483	4.26101	1.45624	1.2615	5.81971	1.87234	0	0	0	4.68699	0.570244	0	0	0.849767	1.77264	2.0575	3.789	0	0.475858	5.40416	0.580438	0	4.51445	3.31368	0	0	2.2409	2.77	0.40614	2.10731	0	5.58012	0	0	0	0	0	0.238937	0	2.00157	0	0	0	0.204804
chr1.1987923-1988013>PRKCZ	2.8218	0	0	0	8.2577	0	1.05019	4.44153	3.99006	0	0.507612	0	0	2.05202	0	0	0	0	1.31646	0	1.67343	2.20123	10.8572	1.2901	0	6.29453	0	12.7491	1.68446	0	0	0	3.00391	0	2.85657	0	0	0	0	0	0	0	0.971677	5.43658	1.50736	0	0	0	1.94336
chr1.1990980-1991031>PRKCZ	0	0	0	0.989336	0	0	0	0	2.0118	4.09461	3.58315	0	0	0	0	2.72822	0	0	2.32317	0	1.96874	6.4742	5.74792	0	0	0	0	0	2.97257	0	0	0	0	0	0	0	0	0	0	0	0	0	0	0	0	0	0	0	0
chr1.2066701-2066787>PRKCZ	0	0	0	5.2803	0	0	0.274759	1.03291	2.38608	0	2.65611	0	5.97441	1.61059	0	0.80895	0	0	2.23876	0	0.583756	0.76787	1.13622	0	0	0	0	0	0.587601	0	0	0	0	0	0	0	0	11.1744	0	0	0	0	6.44019	0	0	0	0	0	1.45268
chr1.2075649-2075781>PRKCZ	0	0	0	0.764487	2.34594	0	1.07406	0	0.777285	0.316401	1.3844	0	0	0.349775	0.433191	1.05409	0	0	0.112199	0	0.380326	0.500279	1.48052	0	0	1.07293	0	0	1.53132	0	0	0.690375	0	0	0	0	0	0	0	0	0	0	0	0	0.205549	0	0	0	0
chr1.2077466-2077548>PRKCZ	8.84885	0	0	3.69191	0	0	1.72897	0	6.2562	21.3918	2.78568	3.12846	0	2.81527	0	2.54523	0	0	2.70919	11.2087	3.67339	7.24795	2.9791	9.20379	0	9.49936	0	22.9484	1.23253	17.1533	0	0	2.47273	0	3.91908	0	0	0	0	0	0	0	0	0	5.29414	0	0	0	0
chr1.2080311-2080364>PRKCZ	0	0	0	0	0	0	0	0	0	0	0	0	0	0	0	0	0	0	1.95607	0	0.947226	1.24598	0	0	0	0	0	0	0	0	0	0	0	0	0	0	0	0	0	0	0	0	22.5502	0	0	0	0	0	0
chr1.2082229-2082418>PRKCZ	1.53567	0	0	2.00223	0	3.2983	0.750135	0.235001	1.90003	0	1.45032	9.77273	0	1.71001	0	2.20856	0	0	1.95903	4.16967	2.65624	3.84341	0	0	0	0.374674	0	0.728522	0.802122	8.06236	2.60025	1.4465	0	1.04866	3.74075	0	2.18692	0	0	0	0	0	1.69658	3.02032	1.00491	0	0	0	1.58642
chr1.2087434-2087532>PRKCZ	0	0	0	0	0	4.77076	2.17003	0	2.09391	0	1.39852	0	0	4.71126	0	0.709895	6.80461	0.509692	1.81736	0	2.56138	2.02154	0	0	10.7859	2.16776	0	0	2.57825	0	0	0	1.37935	7.07845	1.31169	0	0	0	0	0	0	0	8.32866	0	2.21489	0	0	0.756787	2.80456
chr1.2100957-2101044>PRKCZ	5.00418	0	0	0.633336	0	0	0	0	0.589664	0	0	0	0	0	0	0	0	0	1.0214	0	1.15409	0	2.80789	0	0	0	0	0	0	0	50.8394	0	0	0	0	0	14.4291	0	0	0	0	0	2.34543	6.56139	2.18307	0	0	0	0
chr1.2103494-2103630>PRKCZ	7.2027	0	0	0.185501	0	0	1.91119	10.4506	1.88606	0	2.68736	0	0	0.678976	0	0	0	0	0.326696	0	1.47656	0.97113	0	0	0	0	0	6.41207	2.601	0	0	0	1.49091	2.55032	0	0	0	7.06617	0.366309	0	0	0	0	0	3.79056	0	0	3.81732	7.71629
chr1.2103740-2103828>PRKCZ	0	0	0	0.573365	0	0	0.537029	0	0	0	1.55745	24.4873	0	0	0	0.790565	0	0	2.01958	0	1.14098	0.750419	0	1.97914	0	0.804698	0	0	0	0	0	0	0	0.563058	0	0	0	3.64015	2.83057	0	0	0	0	2.16228	0.616647	0	0	0	3.12326
chr1.2105336-2105456>PRKCZ	0	0	0	0	0	5.19483	0.590732	0	0	0	0.380709	0	4.63846	0	0.953021	2.89874	0	0	1.11077	3.60438	0	0	0	0	0.832459	0.590112	0	0	0	0	0	0	0	0	1.07122	0	0	0	0	0.967422	0	0	0	5.21006	3.16545	0.518106	0	0	3.95613
chr1.2106193-2106273>PRKCZ	0	0	0	1.2614	1.54832	10.7143	1.47683	0	0	0	0.571064	0	0	2.88565	0	0	0	0	1.2959	0	0.627537	1.65092	0	5.07979	0	0	0	1.72113	0	0	0	0.759413	0	0	3.21365	5.36174	0	16.0166	0	0	0	0	0	0	0	0	13.166	0	0
chr1.2106663-2106753>PRKCZ	0	0	0	0	0	0	1.05019	0	1.71003	0	2.53806	0	0	2.05202	0.635347	1.54599	0	0	0	0	0	0	0	0	0	1.57363	0	0	0	0	0	0.337517	0	0	0	0	0	0	0	0	0	0	0	0	3.31619	0	0	0	1.11049
chr1.2116022-2116138>PRKCZ	0	0	0	1.3049	0	0	3.25921	0	3.09574	0	1.18151	0.22115	0	1.9901	2.46471	2.39896	0	0	0.638372	0	3.46227	3.4157	0.421184	0	0	1.22092	0	12.2655	7.4058	0	0	2.3568	0.582655	2.13574	1.66223	0	0	0	0	0	0	0	12.8161	0	1.8712	0	0	0	4.30794
chr1.2116361-2116835>PRKCZ	0.153081	0	0.447963	0.851581	0.13066	0	0.897314	0.187406	1.40698	0.881118	1.0632	9.20059	0	0.886495	0.482542	1.0274	1.79765	0	0.812375	0	1.37688	1.5325	0.824596	1.7147	0	3.58549	0	0.193658	1.38594	0.247288	0	0.448598	1.14073	3.34509	2.44074	3.84597	3.28282	5.40646	1.36632	0	0	0	5.06246	0.401435	2.00345	0.131166	0.105814	0	1.5814
chr1.2005086-2005369>PRKCZ	0	0	0	0	0	0	0.0834956	0	0	0	0	0	0	0.652585	0	0	0	0	0.470997	0	0	0	0	0	0.211792	0	0	0	0	0.82837	0	0	0	0	0	0	0	0	0	0	0	0	1.75108	0.576316	0	0	0	0	0
chr1.2005425-2005715>PRKCZ	0.250209	0	0	0.52196	0	2.55263	0	1.99103	0	0	0	0	0	0.477624	0	0	0.127749	0	0.153209	0	0.519341	0	0.336947	0.400377	0	0	0	0	0	0	0	0.628479	0	1.87945	0	0	0	0	0	0	0	0	0	0	0.0935602	0	0	0	0.0861589
chr1.2036155-2036335>PRKCZ	2.62024	0.257865	0	0	0	0	1.05019	0	0	0	0	0	0	0	0	0	0	0	0	0	0	0	0.27143	0	0	0	0	0	0	0	0	0	0	0	0	0	0	0	0	0	0	0	0	0	0	0	0	2.8842	0
chr1.2115899-2116953>FAAP20	0.550744	0	0.050364	0.43084	0.235039	0.406616	0.605304	1.05349	0.77876	1.22838	0.433445	0	0.203115	0.394244	0	0.594049	0	1.94302	1.13817	0	1.14314	0.250614	0.834375	0	2.06614	1.67963	0	0	0.671225	0	0	0	1.026	0.79918	0.3049	0	0.934242	0.607842	0.141797	0	0.067967	0	1.54878	1.00582	0.308908	0	0	0	0.663767
chr1.2125078-2125350>FAAP20	0	0	3.51289	0.556502	6.83082	3.43776	2.69304	4.40887	3.58351	1.99612	5.54268	0	1.41673	1.69744	0	7.16159	10.4877	4.04006	2.55912	2.58402	3.87597	2.67061	5.5683	6.82996	0	3.38446	0	12.1492	0.185786	0	5.87207	10.8328	10.4364	1.27516	7.79782	15.7698	7.28508	21.1985	5.12833	0.426804	17.9093	0	4.07247	5.59648	10.375	0	1.65957	5.18065	12.0337
chr1.2129446-2129582>FAAP20	0	0	0	0	0	0	0	0	0	0	0	0	0	0	0	0	0	0	0	0	0	0	0	0	0	0	0	0	0	0	0	0	0.496971	0	0	0.788491	0	0	0	0	0	0	0	0	0	0	0	0	0
chr1.2132489-2132665>FAAP20	0	0	0	0	0	0	0	0	0	0	0	0	0	0	0	0	0	0	0	0	0	0	0	0	0	0	0	0	0	0	0	0	0	0	0	0	0	0	0.283057	0	0	0	0	0	0	0	0	0	0
chr1.2134875-2135070>FAAP20	0	0	0	0	0	0	0	0	0	0	0	0	0	0	0	0	0	0	0	0	0	0	0	0	0	0	0	0	0	0	0	0	0	0	0	0	0	0	0	0	0	0	0	0	0	0	0	0	0
chr1.2137744-2137864>FAAP20	0	0	0	0	0	0	0	0	0	0	0	0	0	0	0	0	0	0	0	0	0	0	0	0	0	0	0	0	0	0	0	0	0	0	0	0	0	0	0	0	0	0	0	0	0	0	0	0	0
chr1.2137954-2138107>FAAP20	0	0	0	0	0	0	0	0	0	0	0	0	0	0	0	0	0	0	0	0	0	0	0	0	0	0	0	0	0	0	0	0	0	0	0	0	0	0	0	0	0	0	0	0	0	0	0	0	0
chr1.2138995-2139173>FAAP20	0	0	0	0	0	0	0	0	0	0	0	0	0	0	0	0	0	0	0	0	0	0	0	0.32615	0	0	0	0	0	0	0	0	0	0	0	0	0	0	0	0	0	0	0	0	0	0	0	0	0
chr1.2126127-2126215>FAAP20	0	0	0	0	0	0	0	0	0	0	0	0	0	0	0	0	0	0	0	0	0	0	0	0	0	0	0	0	0	0	0	0	0	0	0	0	0	0	0	0	0	0	0	0	0	0	0	0	0
chr1.2117443-2117689>FAAP20	0	3.58496	0	0.102553	1.51055	0	0.0960539	0	0	0	0	0	0	0	1.39466	0.565608	0	0	0.782654	0	0.204077	0	0	0	0	0	0	0	0	0	0	0	0	0.201419	0.261272	0	0	1.30217	0	0	0	0	0.355492	0	0.110295	0	0	0	0
chr1.2118277-2118646>FAAP20	2.16305	0	0.143858	0.341844	0.335679	0	0	1.0833	1.11221	1.69776	0.495231	0	0	1.00098	0.774814	0.377072	0	0	0.923131	1.75823	0.272103	0.178962	0.397214	0	3.8442	0	0	0.870673	0.273895	0	0	0.246963	2.93065	0	0.870907	0	0.0658899	0	0	0	0	0	0	3.68332	0.220589	0	0	0.20099	0.270852
chr1.2121152-2121221>FAAP20	5.78381	0	0	0.731249	0	0	0	0	0	0	7.65118e-017	0	0	4.40242	0	3.02477	0	0	0.994678	0	0	0	3.54039	0	0	2.64705	0	0	1.88898	0	0	0	0	0	2.28379e-031	0	0	0	1.77017e-031	0	0	0	1.9304e-028	1.57582	0.99505	0	0	0	10.1393
chr1.2124284-2124415>FAAP20	0.276949	0	0	0	0	0	1.67842	0	0	0	1.55811e-011	0	0	0	0	2.05765e-016	0	0	9.23165e-029	0	9.24767e-008	0	0.385912	0	0	0	0	1.13627	0	0	0	0	0	0	0	0	0	0	1.48233	0	0	0	0	0	0.00599939	0	0	0	0
chr1.2125437-2125573>FAAP20	0	0	1.17096	1.113	0.910776	4.58367	1.38996	0	1.13164	0	2.01552	0	0	0.678976	0	0.511542	0	0	0.326696	0	0.738279	2.91339	1.07773	0	0	4.68618	0	0	2.22943	0	0	1.11678	2.48485	3.27899	4.72595	3.15396	0	0	5.49464	0	0	0	0	7.99497	0.798013	0	0	3.27199	1.10233
chr1.2120988-2121221>FAAP20	2.17206e-026	11.7533	0	2.74614e-027	1.59483	2.84266	0.811305	0	0.660525	1.97174	1.37251	0.660603	0	0.281527	0	1.13593e-026	0	0	0.72245	0	0.430927	0.56684	1.32957e-026	1.99329	1.80068	0.431789	0	0	0.308132	5.03066	0	0	0.580155	0	3.86189	0	0	0	2.99336	0	0	0	1.5013	5.91786e-027	2.15074	0	0	0	3.80773e-026
chr1.2130193-2132665>FAAP20	0.029353	0.0187766	0	0	0	0	0.00955876	0	0	0	0.0739241	0	0	0.0373547	0	0.0562862	0	0	0.00599119	0.0218712	0	0	0	0	0	0.0286462	0	0	0	0	0.0497014	0	0	0.0200441	0	0	0.0737663	0	0	0	0	0.124072	0	0	0.0768314	0	0	0	0.0202153
chr1.2135003-2135070>FAAP20	0	0	0	0	0	0	0	0	0	0	0	0	0	0	0	0	0	0	0	0	0	0	0	0	0	0	0	0	0	0	0	0	0	0	0	0	0	0	0	0	0	0	0	0	0	0	0	0	0
chr1.2143811-2143898>FAAP20	0	0	0	0	0	0	0	0	0	0	0	0	0	0	0	0	0	0	0	0	0	0	0	0	0	0	0	0	0	0	0	0	0	0	0	0	0	0	0	0	0	0	0	0	0	0.714628	0	0	0
chr1.2143988-2144160>FAAP20	0	0	0	0	0	0	0	0	0	0	0	0	0	0	0	0	0	0	0	0	0	0	0	0	0	0	0	0	0	0	0	0	0	0	0	0	0	0	0	0	0	1.78317	0	0.15804	0	0	0	0	0
chr1.2124086-2124415>FAAP20	2.79363e-021	0	0.594973	0	0	1.28948e-023	1.20735e-007	0	1.0057e-032	0.364968	1.57169e-031	0	0	0	0	0.317188	0	0	6.43614e-016	3.63626e-034	8.66404e-019	0	3.89277e-021	0	0	0	0	1.14617e-020	3.43853e-016	0	0	0	0	0	0	0	0	0	1.49526e-020	0	0	0	0	0	1.35817	0	0	0	2.10073e-024
chr1.2123334-2124415>FAAP20	0	0	0.21177	0.746807	0.515629	2.37876	0.846849	0.28761	0.664395	0.777539	0.549405	1.09163	0.594125	0.213554	0.211586	0.740103	0.274171	0	0.794628	0.750217	1.02171	0.91633	0.360001	0.214819	3.1789	0.393044	0	2.36731	0.607713	0.975883	1.47752	0.843011	0.437665	0.916728	0.832397	0.991996	0.0224916	0.29633	1.94028	0	0	0	0.728084	0.326899	0.865987	0	0	0	1.3406
chr1.2160134-2161175>SKI	2.47445	1.60516	0.662908	1.16325	1.07088	0.898241	1.7251	0.298662	2.31617	2.56768	2.80869	2.02073	3.5372	1.64102	1.81266	2.00489	1.10323	0.19193	1.89218	0.363554	1.54322	2.15682	1.73652	0.167305	0.0191921	1.97271	0	0.925874	1.89319	0	2.12441	0.320981	1.2336	4.99775	4.0132	0.412045	0	0.615433	3.39777	0.594765	0	0	5.74046	3.65572	4.49712	1.55282	0.626348	3.70469	4.87241
chr1.2234417-2234543>SKI	1.43969	0	1.2639	1.00111	0	0.618432	0.937669	0	2.85004	0.331468	2.90064	3.46117	0	1.83216	0	1.10428	0	0	3.17362	0	0.398436	1.0482	3.87756	0	0	1.12402	0	0	1.60424	7.44218	0	6.75033	2.68206	1.96624	2.55051	0	0.192963	2.54233	5.13996	0	0.568549	0	7.86596	1.29442	2.15337	0	0	0	6.34567
chr1.2234724-2234840>SKI	0.312761	0	0	3.04477	2.66952	0.335873	1.0185	7.6578	0	0	1.18151	17.2497	0	1.19406	0.492942	1.79922	0	0	1.65977	0	1.29835	5.12355	0	0	0	2.44184	6.6576	19.1816	0	17.178	0	3.40426	0.582655	1.28144	2.21631	0	0	0	0.858932	0	0	0	0	8.67041	4.91339	0	0	0	0.215397
chr1.2235279-2235542>SKI	3.72459	3.17674	1.0092	0.191849	0.941943	1.7777	1.70706	2.02655	1.36542	0.158802	1.38966	0	0	2.28218	2.39161	1.85167	0.845185	0	1.3515	1.85015	1.52709	3.26418	1.67192	0.441481	0	1.34626	0	4.18831	1.92143	2.22841	0	0.5775	2.56989	1.1304	2.44384	0	1.24802	2.43599	0.947111	0	1.63431	0	2.77094	0	4.95193	0	0	0	7.69533
chr1.2235732-2236025>SKI	6.56264	0	0.724692	1.37764	5.28436	0.265947	3.70971	1.66747	2.80141	0	3.11844	0	1.46132	0.945468	0	2.37439	0.252883	3.7505	2.98226	0	1.19939	0.676145	1.00049	0.990695	0	3.14189	6.80908	0.783223	2.24211	0	0	0.207348	0.922703	7.44083	3.29042	7.68577	8.71311	4.37315	1.36022	0	0	0	4.77548	0	4.35231	0	0	5.31559	5.54299
chr1.2237459-2237690>SKI	0.785287	0	0	0.982912	0	0.337327	1.73895	0	2.88706	0	0.593313	5.88585	1.29747	1.99872	0.990151	2.10817	1.76416	1.9461	2.05163	0	1.5213	0.285874	2.53804	0	0	2.14586	0.278601	1.19213	3.06265	0	1.06374	0.789	0.585178	1.93049	1.66943	0	0	0	0	0	0	0	1.26192	0.353025	1.64439	0	5.42814	0	0.540824
chr1.2238016-2241653>SKI	4.6485	5.3429	3.66409	3.88444	2.99702	4.18872	5.10278	3.98113	5.14842	3.53688	3.73068	4.40841	3.66125	5.21749	3.61608	3.90218	3.27022	3.9004	3.94128	4.40017	4.45044	5.64681	4.29869	2.74551	4.43963	3.933	3.25588	3.42215	4.71477	2.28821	3.54701	2.93786	3.51227	7.03206	3.99386	2.35875	3.82101	2.28998	4.52322	2.90808	0.0590904	0.337316	3.56665	1.67417	3.38761	3.55565	2.08237	3.05878	4.55401
chr1.2252692-2253019>MORN1	0	0	0	0.1543	0	0.119147	0.0722608	0	0	0	0	0	0	0	0	0	0	0	0.181165	0	0	0	0	0	0	0	0	0	0	0	0	0	0	0	0.196553	0	0	0	0	0	0	0	0	0	0	0	0	0	0
chr1.2255536-2255583>MORN1	0	0	0	0	0	0	0	0	0	0	0	0	0	0	0	0	0	0	0	0	0	0	0	0	0	0	0	0	0	0	0	0	0	0	0	0	0	0	0	0	0	0	0	0	0	0	0	0	0
chr1.2267908-2267988>MORN1	0	0	0	0	0	0	0	0	0	0	0	0	3.21124	0	0	0	0	0	0	0	0	0	0	0	0	0	0	0	0	0	0	0	0	0	0	0	0	0	0	0	0	0	0	0	0	0	0	0	0
chr1.2268156-2268290>MORN1	0	0	0	1.50615	0	0	0	0	0	0.311679	0	0	0	0	0	0	0	0	0	0	0	0	0	0	0	0	0	0	0	0	0	0	0	0	1.43895	0	0	0	0	0	0	0	0	0	0	0	0	0	0
chr1.2288871-2289038>MORN1	0	0	2.8608	0	0	0	0	0	0	0	0	0	0	0	0	0	0	0	0.088684	0	0	0.39543	0	0	0	0	0	0	0	0	0	0	0	0	0	0	0	0	0	0	0	0	0	0	0	0	0.300336	0	0
chr1.2290031-2290155>MORN1	0	0	0	0.406905	0	0	0.190559	0	0	0	0	0	0	0	0	0	0	0	0.836061	0	0	0	0	0	5.32011	1.71323	0	0	0.815059	0	0	0.489944	0	2.39754	1.55499	0	0.0980378	0	0	0	0	0	0	0.438434	0	0	0	0	0
chr1.2303920-2304031>MORN1	0	0	0	2.04552	0	0	0.425753	0	0	0	1.23473	0	0	0	0	0	0	0	0.400276	0	0	0	2.64094	0	0	0	0	0	0	2.11197	0	0	0.608901	0	0	0	0	0	8.0786	0	0	0	0	0	0	0	0	0	0
chr1.2305900-2305997>MORN1	4.11426	0	0	0.78025	1.27696	0	1.4616	0	2.1155	0	0.941961	0	0	0	0	2.86885	0	2.05979	2.29024	0	0	6.80792	0	0	0	0.730035	0	0	0	0	0	0	0	2.55408	0.662608	0	0	0	0	0	0	0	0	0	0.559432	0	0	6.11671	0
chr1.2316417-2316505>MORN1	0	0	0	0.860048	0	0	0	0	0.582964	0	0	0	0	0	0	0	0	0	0.504894	0	0.570488	0.750419	0	0	0	0	0	0	0	0	0	0	0	0	0	0	0	0	0	0	0	0	0	0	0	0	0	0	0
chr1.2317246-2317337>MORN1	0.398684	0	0	0	0	0	0.778987	0	1.12749	0	1.00407	0	0	0	0	0	8.95649	0	0.3255	2.97064	0	0	3.22136	0	0	0	0	0	0	0	0	0	0	0	0	0	0	0	0	0	0	0	0	3.88327	1.78895	0	0	0	0
chr1.2318858-2318969>MORN1	4.90274	0	0	0	7.25339	0	1.91589	0	0.462169	0	0.823155	0	0	0.415949	0	0	0	0	1.0674	0	0	3.56956	0	0	0	0	0	0	0.455258	0	0	0	0	0.892777	0.579035	0	0	0	0	0	0	0	0	0	0	0	0	0	0
chr1.2319678-2319777>MORN1	9.52815	0	0.536199	0	0	0	0.238679	0	1.55457	0	0.922931	11.9198	2.16245	0	0	0	0	25.7317	1.64558	0	2.5355	1.33408	0	0	0	0	0	0	0	0	0	0	0	0	0	0	0	0	0	0	0	0	0.294448	0	0	0	0	0	0
chr1.2321364-2321436>MORN1	0	0	0	0	0	0	0	0	0	0	0.634515	0	0	0	0	0	0	0	0	0	0	0	0	0	0	0	0	0	0	0	0	0	0	0	0	0	0	0	0	0	0	0	0	0	0	0	0	0	0
chr1.2322897-2323191>MORN1	0	0	0	0	0.631967	0	0	0	0	0	0.466175	0	0	0.157042	0	0	0	0	0.402999	0	0	0.224615	0	0.197465	0	0	0	0.156112	0.51565	0	0	0	0	0	0	0	0	0	0	0	0	0	0.728872	0	0	0	0	0	0
chr1.2281853-2284101>LOC100129534	0.161389	0	0.18891	0.314229	0.0826505	0	0.241758	0.25685	0	0.29726	0.223548	0	0	0.308076	0.127182	0.185684	0	2.26641	0.237174	0.240506	0.401981	0.440637	0.0869347	0.0774751	0	0.189004	0	0.265418	0.38215	0.469275	0	0.297279	0.300658	0.176331	0.171547	0	0.0108156	0.142497	0.0443221	0	0	0	0.23341	0.193473	0.156905	0	0	0.626841	0.389018
chr1.2286614-2286904>MORN1	0	0	1.64742	0.26098	0	1.61219	0.16296	0	0	0	0	0	0	0	0	0	0	0	0.510698	0	0	0	0	0	0	0	13.5371	0	0	0	0	1.46645	0	0.683436	0	0	0	0	0	0	0	0	0	0	0.0935602	0	0	0	0
chr1.2306293-2310420>MORN1	0.202192	0	0.0257251	0.195614	0.135061	0.283217	0.0744319	0.107621	0.111875	0.141679	0.210326	0.0745919	0.0103748	0.0559369	0	0.101143	0.0269304	0	0.168665	0	0.304113	0.176013	0.319638	0.23914	0.242053	0.12011	0	0	0.269382	0.170411	0	0.051523	0.196524	0.228116	0.109016	0	0.00294565	0.465713	0.337995	0.61885	0	0	0.183646	0.0065866	0.0788925	0	0	0	0.284552
chr1.2310548-2310667>MORN1	0	0	0	0	0	0	0.198565	0	0	0	0	0	0	0	0	0	0	0	0.248911	0	0	0.554931	0	0	0	0	0	0	0.424653	0	0	0	0	0	0	0	0	0	0	0	0	0	0	0	0	0	11.3799	0	0
chr1.2323214-2323398>RER1	0.788702	0	0	0.411327	0	0.846983	0.898939	0.965549	0.278809	0	0.248289	0	0.465398	0.752778	1.24307	0.378096	0.201344	0	0.643923	0	0.818527	1.07669	1.06212	1.57757	0	1.15457	0	0	0.27464	0	0	0	0	1.07716	2.79448	0	0	3.48188	4.06125	3.78556	0	0	0.633703	2.216	1.32713	0	3.54363	0.403071	3.25905
chr1.2327223-2327311>RER1	28.0348	0.527452	12.0645	22.9346	1.40756	11.954	11.2776	15.6463	39.6415	14.2381	20.2468	27.694	12.1638	18.8879	15.5949	18.9736	20.2076	24.4073	25.0764	0	26.2425	27.0151	3.88638	3.95828	9.08137	26.555	0	2.60778	17.2274	39.9594	2.79231	12.4268	18.4331	38.851	35.7883	17.0601	27.173	36.4015	6.22725	0	0	0	32.4629	12.9737	4.31653	0	0	34.5542	19.0235
chr1.2328555-2328660>RER1	4.49184	2.21027	0.505559	13.6953	4.71869	16.3266	11.4771	8.88305	5.37437	5.56867	5.65625	8.0625	2.85444	9.23407	1.63375	15.2391	30.6963	5.70855	8.46299	25.2306	7.17185	12.5784	21.4042	0	0.574969	10.7906	0	13.9876	5.294	1.11633	0	12.7292	9.01174	11.3255	7.9576	1.02128	13.6618	0	6.6424	39.8025	0	0	26.3741	9.20366	4.65128	17.1715	0	2.82534	24.2293
chr1.2330854-2330954>RER1	6.89325	0	21.7643	9.08211	6.19327	0.389612	10.3969	0	8.20813	0.8353	6.39591	12.8267	0.428166	6.92555	0	13.9139	11.4847	0	7.70132	15.679	8.03248	1.32074	14.1686	2.32219	6.59308	8.49761	0	12.8511	6.06404	0	63.8882	3.34142	8.11056	0.495491	14.7828	18.2299	0.121567	0	7.97088	15.8657	0	0	3.49804	17.1252	10.3103	0	33.6045	11.8664	5.04804
chr1.2332296-2332375>RER1	5.97017	0	15.4547	16.9252	5.48771	0	13.7588	11.8066	11.0394	12.6881	16.7705	28.5759	4.87784	16.9486	28.2287	7.04504	5.15848	7.58732	15.3726	36.9563	17.158	24.2414	6.18447	16.1671	5.81668	8.06735	101.016	1.74292	12.7933	0	3.11043	6.1522	14.5443	11.9169	22.7803	20.361	17.8503	0	0	9.30684	0	0	25.4604	12.0431	29.2447	0	7.61864	14.082	56.614
chr1.2333646-2333782>RER1	0.8003	11.1027	37.0805	22.0746	10.3023	26.0696	21.3941	14.6962	11.3164	18.1186	12.0931	3.3953	4.09276	10.8636	15.9771	10.7424	9.53423	26.0768	11.1275	6.7582	21.4101	22.336	22.2732	14.0868	0.440714	17.1827	123.508	2.69982	11.8903	31.0273	36.1358	22.1123	7.45456	11.5056	28.8283	57.5598	30.1291	37.6862	7.32618	19.3485	0.526744	2.25518	45.6545	12.1923	13.1672	0	9.95745	28.3573	19.6582
chr1.2334474-2336886>RER1	8.43832	5.3305	4.37962	4.895	5.21242	4.68439	4.41826	3.6092	5.99786	4.72713	6.07998	4.74895	4.50888	5.934	4.36208	5.88401	5.25297	2.85783	5.15866	3.31746	8.13821	4.15381	5.73243	4.45279	3.42095	4.19831	5.05644	6.68098	6.80906	7.53243	4.5844	5.40279	6.14621	7.37485	5.88902	4.40143	4.50383	0.929656	5.34945	8.67953	1.87112	0.254316	6.59872	5.5335	5.08046	2.3972	5.78084	3.68981	8.65969
chr1.2336241-2337274>PEX10	2.84482	0.044933	0.770818	0.757087	1.49886	0.377166	0.914976	0.687942	0.546282	0.808615	1.32677	0.0248339	0.580283	0.938604	1.60528	1.01021	0.717276	0	1.7778	0.628062	0.874786	1.02284	0.283779	1.405	0.793075	1.37102	0.0623009	2.48812	1.17406	0.680819	0.951495	0.52931	0.719718	1.63085	1.61771	0	0	0.620199	1.06743	0	0	0	0.93123	1.73676	1.33955	0	0	0	2.00759
chr1.2337923-2338059>PEX10	0	0	0	0	2.27694	0	0.347489	0	0.377212	0	0	0	0	0	0	0	0	0	0.326696	0	0.738279	0	0	0	0	0	0	0	0.371571	0	0	0.893426	0	0	0	0	0	0	0	0	0	0	8.78796	1.79887	0.59851	0	0	0	0.918606
chr1.2338159-2338335>PEX10	0	0	0	0	0	0	0.268514	0	0.874445	0.237301	0.0626795	0	0.973104	1.04933	0	0	0	0	0.252447	0	0.285244	0	0	0	0	0.804697	0	0	0	0	0	0	0.768045	0	0.730374	0	0	0	0	0	0	0	0.165627	0	1.38745	0	0	0	2.41343
chr1.2339891-2340298>PEX10	0.0891407	0	0	0.0619855	0.152169	0.0957278	0.174171	0.109128	0	0.718317	0.448994	0	0	0.113441	0.983461	0.512799	0	0	0.982497	0	0	0.649011	0.600213	0	0.147266	0	0	0	0.248323	0	0	0.298541	1.16245	0	1.42127	0	0	0	0	0	0	0	0.214867	0	1.06663	2.59689	0	0	0.0613909
chr1.2341810-2341891>PEX10	0.447905	0	0	0.311458	1.5292	1.44301	0	0	0	0	0	0	12.6864	1.14001	0	0.858886	0	0	0.365685	0.667477	0	0.81527	4.82541	0	0	0	0	0	0	0	0	0	0	0	0	0	0	0	0	0	0	0	0	0	1.67484	0	0	0	0
chr1.2343830-2344011>PEX10	0	0	0	0	0	0	0.652742	0	0	0	1.00962	0	0	0	0	0	0	0	0	0	0	0	0	0	0	0.391234	0	0	0	0	0	0	0	0	0	0	0	0	0	0	0	0	0	0	0	0	0	0	0.138045
chr1.2338159-2338395>PEX10	0	0	0	0	0	0	1.14551e-007	0	3.73049e-007	1.01235e-007	0.72758	0	4.15138e-007	4.47655e-007	0	0	0	0	1.07697e-007	0	1.21689e-007	0.559634	0.621068	0	0	3.43294e-007	0	0	0	0	0	0	3.27657e-007	0	3.11586e-007	0	0	0	0	0	0	0	7.06584e-008	0	5.91906e-007	0	0	0	1.0296e-006
chr1.2398898-2399102>PLCH2	0	0	0	0	0	0	0	0	0.251475	0	0	0	0	0	0	0	0	0	0	0	0.246093	0	0	0	0	0	0	0	0	0	0	0	0	0	0	0	0	0	0	0	0	0	0	0	0	0	0	0	0
chr1.2409915-2410062>PLCH2	4.44248	5.05205	0	1.20134	0	0	0.642973	0	1.74493	0	0	0	0	0	0	0	0	0	0.10075	0	0.683034	0	0	0	0	3.85379	0	0.936671	0.343767	0	0	0	0	0	0	0	0	0	0	0	0	0	0	0	0	0	0	0	0
chr1.2411173-2411417>PLCH2	0.14869	0	0	0.103394	0	3.5129	0.0968413	0	0.210249	0	0.187234	0	0	0	0	0.285122	0	0.204712	0.242791	0	0.20575	0.270643	2.20258	0.951716	0	0	0.263757	0	0	0	0	1.13518	0	0	2.10731	0	0	0	2.45007	0	0.293595	0	1.31415	0	0.444794	0	0	0	0.409608
chr1.2411622-2411752>PLCH2	1.11632	0	0	0	1.90562	0	2.54469	0	1.18386	0	0.702848	17.0956	0.658717	0.710313	0	1.0703	0	0	1.02532	0	1.54471	0	0	0	0	0.544719	0	0	0	0	0	3.50498	0.519908	0	1.48322	0	0.467565	0	0	28.5762	0	0	0	0	0	0	5.78724	0	1.3454
chr1.2415887-2416058>PLCH2	2.33382	0	1.55215	0	0	0	1.93456	2.59738	2.10003	0	0.801493	0	0	1.89001	0	0	0	0	1.99202	0	0.880754	1.15854	0	0	1.98622	0	0	0	0	0	0	0	0	0	3.00692	0	0	0	0	0	0	0	4.60268	0	0.476008	11.5121	0	0	0.730587
chr1.2418346-2418440>PLCH2	1.15788	0	0	0	1.31772	0	2.51375	6.61504	1.09151	1.33293	0	0	0	0.982348	0	0.740103	4.33532	0.531381	1.10289	0	0	0.70252	0	8.02884	0	0	0	0	5.37592	0	0	0	0	0	0	0	0	0	0	0	0	0	5.27187	0	0	0	0	0	7.70847
chr1.2418612-2418816>PLCH2	5.15749	0.227528	0	1.73134	1.82155	2.67381	2.08494	0	3.01769	0	0.67184	0	0	1.8106	0	0	11.9862	0	2.32317	5.56558	1.23047	1.61855	2.87396	0	0	3.81837	0	0.899939	0.743142	0	0	0	0.331314	0.242888	1.89038	0	0	10.9918	6.34936	17.6412	0.351163	0	7.14469	0	1.86203	0	0	0	0
chr1.2419037-2419158>PLCH2	0.899511	0	0	0	3.58289	3.86392	0.781133	0	0.847947	0	1.88781	21.8372	0	0.763146	13.7046	0.574956	0	0	1.46878	0	4.97881	0	4.84535	0	0	0	0	0	0.835267	0	5.07694	0	1.67574	0	1.59354	0	0	0	0	0	0	0	0	0	0.896941	0	0	0	5.16241
chr1.2420646-2420818>PLCH2	5.06236	0	0.308626	1.1734	1.80037	0.453037	1.78593	6.97216	5.07043	1.69974	0.796833	0	0	0.536865	0.997347	0	5.38478	0	3.61645	6.91537	3.21066	2.68755	1.42027	2.36269	0.116157	2.05853	0	8.53896	2.0566	0	0	0.176608	0.392954	0	2.61576	0	0	0	0	0	0	0	0	0	2.05071	0	0	0	0.871607
chr1.2421199-2421307>PLCH2	0	0.429775	4.91515	1.16797	1.72035	6.13279	0.656368	0.411252	2.37504	0	0.84602	0	0	0.427503	0.529456	0	0	6.93748	1.78271	0	0.929685	2.44581	0	2.68772	0	2.62272	0	1.27491	0.467904	0	0	2.53138	0	1.83515	0.59512	0	0	0	0	0	0	0	0	0	0	0	0	0	0
chr1.2422631-2422775>PLCH2	0	0	0	0.875975	2.58053	3.7879	0.328184	2.77595	1.78128	0	0.951773	0	0	1.28251	0	0.483123	0	0	3.49686	0	1.39453	5.50307	0.339287	0	0	0	0	0	3.86021	0	0	3.16422	0	0	1.33902	9.68092	0	0	0	0	0	0	4.25109	0	0	0	2.08984	0	7.46112
chr1.2426295-2426388>PLCH2	6.24177	0	0	1.62762	0.665944	0	0	0	1.10324	0	0	0	0	0	0	0	0	0	0	0	0	0.710073	0	0	0	0	0	0	0	0	0	0	0	0	0	0	0	0	0	0	0	0	4.70166	0	0	0	0	0	3.49268
chr1.2426927-2427010>PLCH2	0	0	0	0	0	0	0	0	0	0	0	0	0	0	0	0	0	0	0.535309	0	0	2.38687	0	0.699454	0	0.853174	0	0	2.43536	0	0	0	0	0	0	0	0	0	0	0	0	0	0	0	0	0	0	0	0
chr1.2428046-2428144>PLCH2	0	0	0	0	1.26393	5.16833	2.65226	0.453217	0	0	0	0	0	0.942252	0	0	0	0	0.453374	0	1.02455	0	0	0	0	0.722586	0	0.468336	0	0	0	0	0	0	0	0	0	0	0	0	0	0	0	5.82491	0	0	0	0	0
chr1.2428267-2428450>PLCH2	2.57729	0	0	0.82715	4.06116	0	1.67858	0	2.24266	2.51046	0.748936	0	0	1.00919	0	0	0	0	1.05209	0	0	0.360857	0	0	0	0	0	0	0	0	0	0	0	0	0	0	0	0	0	0	0	0	0	0	0	0	0	0	1.9115
chr1.2428941-2429049>PLCH2	0.335928	0	0	0	0	0	0	3.70127	0.950015	0	0	0	0	0	0	0	0	0	0	0	0	0.611452	0	0	0	0	0	0	0	0	0	0	0	0	1.19024	0	0	0	0	0	0	0	0	0	0	0	0	0	0
chr1.2429962-2430087>PLCH2	0	0	0	0	0	0	0	0	0.410406	0	0.730962	0	0	0	0	0	0	0	0	0	0	2.11318	0	0	0	0	0	0	0.404269	0	0	0	0	0	1.02837	0	0	0	0	0	0	0	0	0	0	0	0	0	0
chr1.2430183-2430268>PLCH2	0	0	0	0	0	0	0.277991	0	0	0	0	0.301805	0	0	0	0	0	0	0.174238	0	0.590623	0	0	0	0	0	0	0	0	0	0	0	0	0	0	0	0	0	0	0	0	0	0	0	0	0	0	0	0
chr1.2430523-2430670>PLCH2	0	0	0.722227	0	0.421311	1.32521	0.160743	0	0.69797	0	0.621566	0.349026	0	0.942252	1.55595	0.946527	0	0	0.805999	0	0	1.79692	0	0	0	0.481724	9.19383	0	1.0313	0	0	0	0	0	0	0	6.57302	0	0	0	0	0	2.18132	0	0	0	0	0	0
chr1.2431080-2431160>PLCH2	0	0	15.0033	0	0	0	0.295366	0	0.64126	0	4.56851	0	0	1.73139	0	0	0	0	1.66615	0	1.25507	0.82546	0	0	0	0	0	0	0	0	0	1.89853	0	0	0	42.8939	0	4.00416	10.5863	0	0	0	0	0	0	0	0	22.2495	0
chr1.2433551-2434350>PLCH2	0.136196	0	0	0.126298	0.123618	4.50955e-022	0.147868	0	0.102397	0.209086	0	0.770565	1.07175	0.0921564	0.429396	0	0	0	0.333647	0	0.376994	0.0826494	0.183444	7.46613e-023	0	0	0	0	0	0	0	0	0.0845908	0.496112	0.384868	0	0.0152149	0	0.311752	0	0	0	0.072967	0.408254	0.033958	0	0	0	0.0938151
chr1.2435056-2436970>PLCH2	0.414795	0	2.22618e-005	0.16843	0.258862	1.49777e-005	0.213486	0.394493	0.315385	0.349133	0.421291	8.96527e-007	2.99268e-006	1.61355e-005	0	1.94504e-005	1.55366e-005	0	0.402929	3.58999e-005	0.310253	4.61567e-006	1.02447e-005	5.68085e-005	0	0.295981	0	4.81197e-006	0.596948	0	0	2.44166e-005	1.41723e-005	1.21214e-005	0.638028	1.8738e-005	2.12424e-006	3.35847e-005	0.0520565	9.73705e-005	0	1.07186e-005	0.609202	9.49979e-007	0.169623	0	1.75284e-006	3.11028e-005	0.404686
chr1.2407754-2409144>PLCH2	0.234908	0	0	0.0907485	0	0	0	0	0	0	0	0	0	0	0	0	0	0	0.0319645	0	0.0506079	0.237543	0.246044	4.06844e-028	0	0	0	0	0	0	0	0	0	0	0	0	0	0.230455	0	0	0	0	0	0	0.253757	0	0	1.29936e-028	2.18876e-028
chr1.2433551-2433849>PLCH2	6.8271e-005	0	0	0	0.499866	1.17668	1.59414e-015	0	0.586205	0	0	0	0	0.372646	0	0	0	0	4.29705e-019	0	4.85531e-019	0	0	0.194814	0	0	0	0	0	0	0	0	0	0	0.693537	0	0	0	0	0	0	0	0	0	0	0	0	0	0
chr1.2435384-2436970>PLCH2	0.00179335	0	0.268843	0.00345619	4.87833e-008	0.180876	0.0369742	0	0.0916597	6.57951e-008	0.122439	0.0108268	0.0361408	0.194858	0	0.234891	0.187626	0	0.00582884	0.433541	0.109581	0.0557407	0.123719	0.686043	0	8.97566e-028	0	0.0581113	0.0723077	0	0	0.294864	0.17115	0.146383	2.24553e-022	0.226288	0.0256532	0.405582	1.59776e-013	1.17588	0	0.129442	0	0.0114723	0.183622	0	0.021168	0.37561	6.00343e-012
chr1.2407754-2408152>PLCH2	0	0	0	0	0	0	0	0	0	0	0	0	0	0	0	0	0	0	0	0	0.327807	1.04988e-009	0	0.583464	0	0	0	0	0	0	0	0	0	0	0	0	0	0	0	0	0	0	0	0	0	0	0	0.186345	0.313895
chr1.2435361-2436970>PLCH2	0.000873014	0	0.130874	0.2039	2.37481e-008	0.0880518	0.0179993	0	0.0446206	3.20295e-008	0.0596042	0.00527058	0.0175936	0.0948584	0	0.114347	0.0913378	0	0.0304055	0.211051	0.0533446	0.027135	0.0602273	0.333971	0	4.36941e-028	0	0.028289	0.0352	0	0	0.143542	0.083317	0.0712602	1.09314e-022	0.110159	0.0124881	0.19744	7.77801e-014	0.572429	0	0.0630135	0	0.00558482	0.0893884	0	0.0103047	0.18285	2.92252e-012
chr1.2439970-2440500>PANK4	4.44947	2.18942	0.701105	2.18961	1.75281	3.38154	2.89793	2.43027	2.41985	0.394009	2.84454	0	5.41266	1.65516	3.0209	1.83769	3.70473	6.59715	2.85027	2.14222	4.07307	1.86897	0.645285	0	4.71203	1.60332	2.79284	1.55876	1.52555	0	0	0.859712	1.14772	2.43071	2.06158	0.40466	1.28448	4.83521	2.06792	0	0	0	3.46504	3.02602	2.71325	0	2.64975	0.419803	4.7615
chr1.2441301-2441370>PANK4	0	0	0	0	0	0	0	0	0.74349	0	0.662103	0	0	2.00741	0	0	0	0	0.214641	0	0	0	0	0	0	0	0	0	0	0	0	0	0	0	0.931492	0	0	0	0	0	0	0	3.37975	0	0	0	0	0	0.362117
chr1.2441496-2441597>PANK4	3.2329	0	0	2.24805	0	2.31453	0.467906	0	2.03171	3.30812	1.35698	0	0	0	1.1323	3.44405	0	0	1.07766	1.60591	1.49118	1.96149	0	0	4.15405	6.31011	0	0	0	2.32108	0	5.71439	2.67675	0	3.81819	0	3.85162	0	0	0	0	0	0	0	2.14911	0	0	0	3.7108
chr1.2442117-2442222>PANK4	3.80079	0	0	1.4416	10.617	0	0.675122	0	2.93147	5.96643	1.30529	2.44318	1.63111	1.75887	2.17833	0.662569	0	0	3.1031	0	2.39062	0.628922	0	0	0	0	0	0.437113	5.294	0	0	0	3.21848	0	1.83637	0	0	0	0	0	2.04678	0	1.11049	11.6498	3.10085	0	0	0	0.237963
chr1.2442777-2442827>PANK4	0	0	0	4.54105	1.23865	0	0	0	2.05203	0	0	0	8.56332	3.69363	5.71812	1.39139	0	0	4.73927	0	5.0203	0	16.6115	0	0	0	0	0	6.06404	0	0	0	1.35176	0	0	0	0	0	18.9309	0	0	0	0	0	0	0	0	0	0
chr1.2443067-2443123>PANK4	6.47862	0	0	0.901003	1.10594	0	1.26585	0	6.4126	0	4.07903	0	0	0.824471	0	0	0	0	0.793405	0	0	0	0	0	0	3.79358	0	0	0	0	0	0	6.03464	0	1.14773	0	0	0	0	0	0	0	0	0	0.969016	0	0	0	4.90798
chr1.2444327-2444479>PANK4	0.716058	0	0.349235	0.331948	0	0	0	0	0.675011	1.37385	0.60112	5.73826	0	0.607505	0	3.20387	0	0	1.07179	0.355695	0.660566	0.434453	0	0	0	1.39763	0	0	0	0	0	0	0.915999	0.651962	2.53709	0.705492	0	0	1.9665	0	0	0	0.767114	0.178835	1.07102	0	0	0.975857	2.13697
chr1.2445441-2445529>PANK4	16.491	75.953	3.01612	1.43341	0.703781	3.98467	1.07406	0	2.91482	0	7.26808	0	5.35207	1.57399	0	0.790565	3.36794	0	1.85128	0	4.56391	2.25126	0	0	0	7.24228	0	0	2.29699	0	0	0	7.68046	0	0.730374	0	0	0	0	0	0	0	14.5752	0	7.70808	0	0	0	4.54292
chr1.2445793-2445906>PANK4	3.21064	0	0.469767	0.446515	0.548077	0	1.46376	1.57222	4.0859	0.369602	2.02146	0	0	0.408587	1.51809	1.84698	0	0	3.40766	0	1.33282	0	0.864731	2.05503	0	0	0	5.68634	0	0	0	0	0	0	2.84394	0	0	0	0	0	0	0	0	7.69786	0.48022	0	0.443859	1.96899	0
chr1.2447001-2447157>PANK4	0.465132	0	0.34028	0	0	0	0.908818	0	2.30196	0.535449	2.63568	0	1.37233	0	0	0	0	14.7288	0.854436	4.50547	1.60907	0.846626	0	0	0	0.907864	0	0	0.647868	0	0	0.194721	0.866513	3.17623	2.06003	0	0	2.05342	2.55477	0	0	0	0	3.65924	1.04356	0	0	0	0.640669
chr1.2449603-2449704>PANK4	0	0	0	0.749349	0	0	0	0	0	0	0	0	0	0.457132	0	0	0	0	0.586544	0	0.497059	0.65383	0	0	0	0	0	0	1.501	0	0	0	0	0	2.54546	0	0	0	0	0	0	0	0	0	0.268638	0	0	0	0.742161
chr1.2449955-2450037>PANK4	0	0	0	3.0766	0	0	1.72897	0	0.62562	0	0.557135	0	0	2.25221	0	1.69682	0	0	0.72245	0	2.44893	4.02664	4.76657	0	0	0	0	0	0.616264	0	0	0	0	4.83406	0	0	0	0	0	0	0	0	0	0	1.32353	0	0	0	9.75067
chr1.2450582-2450764>PANK4	3.38882	0	2.04168	1.66339	5.10435	1.92665	7.66004	3.6606	5.35558	3.67165	8.03255	0	2.58782	2.02947	0.314183	6.49827	9.77072	4.66564	5.28937	16.6356	1.10336	2.17704	6.17428	16.5871	1.20752	3.50176	4.59691	20.4275	5.55315	4.50824	0	12.3509	5.57044	2.45023	7.06296	0.589202	9.57821	3.52014	15.6024	17.1585	3.14889	0	6.727	6.12362	8.05029	0	0	0	4.9423
chr1.2451240-2451394>PANK4	0.942345	0	2.06819	1.63819	1.20648	1.01198	0.306874	2.01888	1.99873	0.542402	2.0766	0	1.66818	1.49904	0	1.80701	2.8868	0	2.50043	5.26613	1.30397	0.428811	1.90353	1.13094	0	1.83931	0	0	0.328141	0	0	1.77525	0.877767	2.25223	3.33885	0	0	0	0	3.26662	2.32588	0	9.08581	4.05978	4.22844	37.5458	0	0	8.9236
chr1.2451761-2451854>PANK4	0.780221	0	0	0	0	2.09469	0	0.955167	5.51622	1.79634	0.491238	0	0	1.48937	0	1.49612	0	0	1.43325	0	0	2.84029	0.525347	0	3.65208	0	0	0	2.17349	3.78111	0	0.326629	0.726753	9.05737	6.21996	1.15306	0	0	0	0	0	0	0	0	3.50096	0	0	0	0
chr1.2452162-2452346>PANK4	6.30961	0	3.75048	6.71835	5.04887	1.90571	6.67784	5.55191	7.80664	4.76666	6.4555	13.6632	9.07526	3.31326	0	4.53716	13.0874	0	8.12953	11.1657	8.18527	11.8436	3.98293	0	8.57795	6.54254	0	0.24944	2.7464	5.73331	0	13.6629	1.4693	3.77004	6.63688	1.1656	0	1.74094	4.06125	0	0	0	8.55499	4.13653	4.42377	0	0	0	8.69081
chr1.2452540-2452755>PANK4	4.38738	0.431774	0.493802	2.46414	2.59253	1.08729	1.86836	5.37115	4.53356	0	2.97484	0.954545	1.19488	6.65712	2.39363	2.58864	0.861565	0	8.98593	4.77789	4.90355	5.22152	2.27243	0	4.55336	2.96428	0	6.19074	4.46577	2.18073	0	4.0973	1.57181	9.90983	4.48416	3.49137	7.29401	0	0.926847	9.17926	0	0	3.9319	4.80442	2.27155	0	0	0	9.41336
chr1.2453157-2453240>PANK4	24.0411	0	3.83737	5.65322	12.685	5.16354	8.95192	0	6.7989	0.503193	4.40338	0	1.03173	5.56269	0	2.51457	0	3.00903	13.2043	4.55975	8.46797	9.54749	4.70914	0.699454	0	5.11904	40.3199	9.40057	14.0033	0	0	1.82991	0.814314	19.7003	13.1643	9.0439	0	0	0	0	0	0	10.5363	2.29265	7.51863	0	4.83432	13.4033	0
chr1.2457903-2458068>PANK4	0.879522	0	0	0	0	0	1.14566	0	0.621828	0	2.76879	0.155475	0.259495	3.35784	0	0.843269	0	0	1.25663	1.31068	0.912782	0	0	0	0	0	0	2.50347	1.22506	0	0	0	0.819249	0	7.79066	0	0	0	0.301927	0	0	0	3.18004	0	3.94654	0	11.2471	0.449486	3.78577
chr1.2460184-2461189>HES5	0	0	0	0	0	0	0	0	0	0	0	0	0	0	0	0	0	0	0	0	0	0	0	0	0	0	0	0	0	0	0	0	0	0	0	0	0	0	0	0	0	0	0.0290053	0	0	0	0	0	0
chr1.2461285-2461451>HES5	0	0	0	0	0	0	0	0	0	0	0	0	0	0	0	0	0	0	0	0	0	0	0	0	0	0	0	0	0	0	0	0	0	0	0	0	0	0	0	0	0	0	0	0	0	0	0	0	0
chr1.2461550-2461685>HES5	0	0	0	0	0	0	0	0	0	0	0	0	0	0	0	0	0	0	0	0	0	0	0	0	0	0	0	0	0	0	0	0	0	0	0	0	0	0	0	0	0	0	0	0	0	0	0	0	0
chr1.2481359-2481714>LOC115110	2.14616	0	1.04672	0	1.04675	0	0.931858	0	0	0	0.12869	0	0	0.260115	0	0	0	0	0.458909	0	0	0.372039	0	0.490603	0	0	0	1.42216	0.569394	0	1.73045	0	0.190389	0	0.181051	0	0	0	0	0	0	0	0	1.14857	0.305718	8.40645	0	0	0.0703833
chr1.2482012-2482171>LOC115110	1.14089	0	0	1.428	0	0	1.18889	5.58682	0.96794	1.31336	0	0	0	0.29038	0	0	0	0	0.279438	0	0	0	0	0.365124	0	0	0	0	0.953466	0	0	1.52838	0	0	0	0	0	0	0	0	0	0	0	1.70962	0	0	0	0	0
chr1.2482431-2484143>LOC115110	1.8013	0	0.434095	0.559969	0.25323	0.250335	0.358856	0.466983	1.04879	0.975817	0.507019	1.43851	0.425165	0.269687	0.968608	0.609548	0.605914	0.145882	0.605822	0.442126	0.997022	0.771458	0.799576	0.542567	0	0.827259	0.0375916	0.616605	1.03311	0.136933	0.358825	1.0646	0.986975	1.44711	0.713309	0	0.90181	0.561331	0.87298	0	0.0418442	0.17915	1.08973	0.841527	1.71163	0	0	0	1.03622
chr1.2485065-2485254>LOC115110	0	0	0	0	0	0	0	0	0	0	0	0	0	0	0	0	0	0	0	0	0	0	0	0	0	0	0	0	0	0	0	0	0	0	0	0	0	0	0	0	0	0	0	0	0	0	0	0	0
chr1.2485540-2485736>LOC115110	0.740414	0	0	0.772288	0	0	0.48223	0	1.30869	0	2.09779	0	1.96607	0	0	0	0	0	0.680062	0	0.256138	0.336923	0	0	0	0	0	0	0.257825	0	0	0	0	0	0	1.09423	0	0	2.79591	0	0	0	0	0	0.276862	0	0	0	1.78472
chr1.2486163-2488136>LOC115110	0.533263	0	0.403576	0.72884	1.44395	1.00711	1.00967	0.472969	1.06606	0.148178	0.625189	1.63829	1.30208	0.655231	0.608619	0.775739	0.6572	0	0.751009	0.575458	0.788795	0.736346	0.916229	0.441369	0.0101262	0.57426	0	1.18639	0.973279	0.415864	0.0622716	0.27713	0.548104	0.62784	1.43335	1.03267	0.221867	0.811792	0.101	0	0.0363088	0	2.54123	0.482211	1.71898	0	0	1.31688	2.33018
chr1.2488416-2488451>LOC115110	0	0	0	0	0	0	0	0	0	0	0	0	0	0	0	0	0	0	0	0	0	0	0	0	0	0	0	0	0	0	0	0	0	0	0	0	0	0	0	0	0	0	0	0	0	0	0	0	0
chr1.2487804-2488173>TNFRSF14	9.83205	0.754728	3.02102	3.62355	4.19599	7.17985	3.90619	9.99042	4.30982	12.4511	5.57135	0	14.5043	4.75467	5.26873	1.88536	6.92754	0.406096	4.91298	3.22343	5.57811	5.18989	6.48783	1.10131	2.65304	1.91906	0	3.10955	9.44939	15.5651	9.98877	1.23482	4.57913	6.5797	10.9734	0.871828	3.28646	5.20867	0.540033	0	2.71794	0	15.3268	8.33923	10.5147	0	0	2.61286	14.2874
chr1.2489165-2489274>TNFRSF14	20.9693	0	14.1232	4.39756	7.38647	6.07652	6.93703	1.62992	12.2369	14.1771	14.6695	5.4131	5.10657	3.38865	0.524599	3.19127	2.0393	9.62336	9.64703	0	8.2904	7.27011	8.51641	0	0	5.84698	0	0	6.95418	0	1.12717	0	10.5413	8.63701	22.4071	33.4494	0	11.7553	6.85569	0	0	0	5.34868	0	6.96981	20.5341	0	0	8.92048
chr1.2489782-2489908>TNFRSF14	6.62259	6.9992	0.842598	8.80981	2.94918	0	4.50081	1.41001	14.6574	10.607	7.97676	0	13.2528	4.76361	0	9.93853	0.294026	0	15.8681	2.57455	7.17185	8.90973	6.59186	0	0	11.2402	0	24.7698	3.65715	0	10.726	0	10.7283	7.4717	12.7526	22.9789	0.385926	0	7.51224	0	0	2.43417	8.32866	3.66753	9.69016	0	1.59226	13.5381	15.4676
chr1.2491262-2491418>TNFRSF14	6.74441	0	0.68056	2.74921	2.77903	0.749254	1.66617	2.56242	6.24817	8.8349	5.56421	14.8013	2.47019	1.18386	0.733093	1.78384	0	0	7.68993	6.23834	6.11447	5.07976	7.51651	0.372146	0	2.26966	0	8.82633	1.9436	0.751374	1.57515	4.08914	6.49885	4.12909	10.3001	0	3.03917	10.2671	4.79019	0	0	0	5.41897	14.3649	12.5247	0	10.9314	7.13126	9.93036
chr1.2492063-2492154>TNFRSF14	13.5553	2.04025	0.583337	2.77232	5.44464	25.6887	13.7621	0.48808	16.9124	22.9478	12.0488	0	7.52819	12.6842	11.9389	3.82251	14.6561	0	12.369	0	1.10336	5.80544	6.14397	0	0	4.66902	0	5.04361	10.551	0	0	0	3.71363	3.26698	17.6574	7.07043	0	28.1611	0	19.1358	0	0	13.7743	9.15542	9.84121	0	0	0	16.7489
chr1.2494304-2494336>TNFRSF14	0	0	0	16.5559	0	1.21754	1.47683	0	1.60315	0	0	0	0	2.88565	0	0	11.5773	0	5.55384	0	1.56884	4.1273	0	1.81421	0	0	0	0	0	0	0	0	0	0	6.02559	0	0	0	0	0	0	0	0	0	3.39156	0	0	0	0
chr1.2494587-2497062>TNFRSF14	4.88804	4.23837	2.08045	2.6024	1.87675	3.27432	2.33906	1.74194	4.29061	6.26053	6.26493	1.81388	2.61224	3.07802	2.86484	2.83901	2.08064	1.21091	4.30591	2.47792	5.04398	3.62869	2.56624	3.23699	0.976752	2.37475	3.7444	5.71161	4.18562	1.65758	1.24103	1.21506	2.23928	3.42339	4.72633	3.37952	0.904042	2.71798	4.26724	3.75242	1.30249	0.123921	5.51907	6.75401	4.76983	0.125601	3.8301	2.75685	10.5914
chr1.2493112-2493255>TNFRSF14	31.6412	14.6064	21.1592	12.3494	24.6865	1.08982	12.393	5.28014	15.7849	19.5682	13.7375	12.3782	26.9475	11.9462	21.9928	17.0276	16.5806	21.3073	18.228	22.3068	20.011	9.69772	3.4166	17.051	21.0967	9.90397	14.8516	15.4059	17.6691	17.2133	46.3954	6.37269	12.2887	10.0484	29.215	8.24883	0.0850118	4.48018	21.251	7.84793	0.50096	4.28958	15.3664	42.7703	17.8353	28.2603	35.7756	15.5591	13.8035
chr1.2497974-2498045>LOC100996583	0	0	0	0	0	0	0.332807	0	0	0	3.86071	0	0	0	0	0	0	0	0.208595	0	0.707084	0	0	0	0	0	0	0	0	0	0	0	0	0	0	0	0	0	0	0	0	0	0	0	0	0	0	0	0.703833
chr1.2512999-2513090>LOC100996583	0	0	0	0	0	0	2.33696	0	0	0	0	0	0	0	0	0	0	0	0.488249	0	1.10336	0	0	0	0	0	0	0	0	14.1688	0	0	2.22818	0	0	0	0	7.04028	0	0	0	0	5.766	7.76654	0	0	0	0	2.47115
chr1.2514809-2514935>LOC100996583	0	0	0	0	0.98306	0	0	0	1.6286	0	1.08774	0	0	0	0	0	0	0	1.76312	0	0	0	0	0	0	0	0	0	1.60424	0	0	0	0.536413	0	0	0	0	0	0	0	0	0	0	2.8046	0	0	0	0	0
chr1.2515564-2515974>LOC100996583	0.0884885	0.113209	0.517889	1.30848	0.151055	0	0.691588	0.649979	1.25124	1.52799	0.111427	2.44247	0	0.563053	0	0.509047	0	0	0.469593	0.131867	0.367339	0.483196	0	0	0	0.690863	0	0	0.369759	2.573	0	0	1.97819	0.362555	2.03792	0	0	0	0	0	0	0	0.0710983	0	0.529414	0	0	0	0
chr1.2517899-2518031>FAM213B	0	0	0	0	0	0	0	0	0	0	0	0	0	0	0	0	0	0	0	0	0	0	0	0	0	0	0	0	1.14849	0	0	0	0	0	0	0	0	0	0	0	0	0	0	0	0	0	0	0	0
chr1.2518530-2518735>FAM213B	0.707908	0	0	0.246128	1.81267	0	0	0	0	0	0.891417	0	0	0	0	0.678729	0	0	0.14449	0	0	0	0	0	0	0	0	0	0	1.14355	0	0	0	0.725109	1.25411	0	0	0	0	0.188765	0	0	0.568787	1.45859	1.58824	0	0	0	0.487533
chr1.2519180-2519232>FAM213B	0	0	0	0	0	0	0	0	0	0	2.63568	0	0	1.77578	0	1.33788	0	0	1.13925	0	0	0	0	0	0	4.08539	0	0	0	0	0	0	0	0	1.23602	0	0	0	0	0	0	0	0	8.36397	1.04356	0	0	0	5.76602
chr1.2519829-2519893>FAM213B	4.53503	0	0.0021106	0.788377	0	0	0	0	0	0	0	0	0	0	0	0	0	0	0.46282	0	0	1.03183	0	0	0	0	0	2.15142	0.789589	0	0	0	0	0	0	0	0	0	0	0	0	0	0	0	3.39156	0	0	0	0
chr1.2519989-2520065>FAM213B	0	0	0	0	0	0	0	0	0	0	0.601113	0	0	0	0	0	0	0	0.584608	0	1.32112	0	0	0.763869	0	0	0	0	0	0	0	0.399687	0	0	0	0	0	0	0	0	0	0	1.53421	0	2.49902	0	0	0	0
chr1.2520361-2520480>FAM213B	1.001e-008	2.94548e-007	0	2.78425e-008	0	0	6.5195e-009	0	2.83086e-008	0	3.78146e-008	7.07798e-009	0	7.64326e-008	0	0	0	0	1.74238	0	5.54056e-008	7.28803e-008	2.69602e-008	0	0	9.76899e-008	0	1.77286e-007	4.18279e-008	0	0	0	5.59442e-008	0	0	8.87608e-008	0	0	3.02393e-007	0	0	0	0	0	0	0	0	0	0
chr1.2520849-2522909>FAM213B	3.98026	1.14913	1.18536	1.29814	0.571224	1.05914	1.31911	0.129365	1.07084	1.23673	1.2641	0	0.623543	1.03099	0.943768	1.08069	0	0.654682	1.52416	0.656136	1.316	1.02581	0.308323	0.620002	0	0.996888	0.0624823	1.55961	1.39826	2.16221	1.07355	1.48933	1.41082	1.92424	1.56002	1.56167	2.2892	0.466504	2.07978	0.319343	0	0	3.16974	2.17727	0.829779	1.02615	4.26083	0.792055	2.92394
chr1.2520393-2520480>FAM213B	0.0633607	1.86441	0	0.176236	0	0	0.0412667	0	0.179186	0	0.239357	0.0448017	0	0.483798	0	0	0	0	1.1478e-012	0	0.350702	0.461313	0.170651	0	0	0.618351	0	1.12218	0.26476	0	0	0	0.354112	0	0	0.561832	0	0	1.91407	0	0	0	0	0	0	0	0	0	0
chr1.2518189-2518388>FAM213B	0	0	0	0.126774	0	0	0	0	0	0.209874	0.229573	0	0.430318	0	0	0	0	0	0.372116	0	0	0.331843	0	0	0	0	0	0	0	0	0	0	0.679277	0	0	0	0	0	0	0	0	0	0	0	0	0	0	0	0
chr1.2519775-2519893>FAM213B	2.35223e-013	0	0.898578	4.08914e-014	0	0	0	0	0.869505	0	0	0	0	0.782548	0	0	0	0	2.40055e-014	0	0	5.35186e-014	0	0	0	0	0	1.11589e-013	4.09543e-014	0	0	0	0	0	0	0	0	0	0	0	0	0	1.48222	0	1.75913e-013	0	0	0	0
chr1.2519969-2520065>FAM213B	0	0	0.552955	0	0	0	0	0	0	0	5.08246e-006	0	0	0	0	0	0	0	4.94291e-006	0	1.11702e-005	0	0	6.45858e-006	0	0	0	0	0	0	0	3.37938e-006	0	0	0	0	0	0	0	0	0	0	1.29719e-005	0	2.11294e-005	0	0	0	0
chr1.2520396-2520480>FAM213B	0.366284	10.7781	0	1.01881	0	0	0.23856	0	1.03586	0	1.38371	0.258996	0	2.79681	0	0	0	0	6.63538e-012	0	2.02739	2.66682	0.986524	0	0	3.57465	0	6.48723	1.53056	0	0	0	2.0471	0	0	3.24792	0	0	11.0651	0	0	0	0	0	0	0	0	0	0
chr1.2522081-2522529>MMEL1	0	0	0	0	0	0	0	0	0	0	0	0	0	0.103059	0	0	0	0	0.0330585	0	0.336181	0	0	0	2.31899	0	0	0	0.338395	0	0	0	0.301732	0.110601	0	0	0	0	0	0	0	0	0.390406	0	0.0605635	0	0	0	0.22309
chr1.2522996-2523073>MMEL1	0	0	0	0	0	0	0	0	0	0	0	0	0	0	0	0	0	0	0	0	0	0	0	0	0	0	0	0	0	0	0	0	0	0	0	0	0	0	0	0	0	0	0	0	0	0	0	0	0
chr1.2523371-2523467>MMEL1	0	0	0	0	0.645133	0	0	0	0	0	0	0	0	0	0	0	0	0	0.308546	0	0	0	0	1.81421	0	0	0	0	1.05279	0	0	0	0	0	1.33902	0	0	0	0	0	0	0	0	0	0	0	0	0	0
chr1.2524094-2524160>MMEL1	0	0	0	0	0	0	0	0	0	0	0	0	0	0	0	0	0	0	0.224397	0	0	0	0	0	0	0	0	0	0	0	0	0	0	0	0.973832	0	0	0	0	0	0	0	0	0	0	0	0	0	0
chr1.2524272-2524406>MMEL1	0	0	0	0	0	0	0	0	0	0	0	0	0	0	0	0	0	0	0	0	0	0	0	0	0	0	0	0	0	0	0	0	0	0	0	0	0	0	0	0	0	0	0	0	0	0	0	0	0
chr1.2525253-2525373>MMEL1	0	0	0	0	0	0	0	0	0	0	0	0	0	0	0	0	0	0	0	0	0	0	0	0	0	0	0	0	0	0	0	0	0	0	0	0	0	0	0	0	0	0	0	0	0	0	0	0	0
chr1.2525824-2525883>MMEL1	0	0	0	0	0	0	0	0	0	0	0	0	0	0	0	0	0	0	0	0	0	0	0	0	0	0	0	0	0	0	0	0	0	0	0	0	0	0	0	0	0	0	0	0	0	0	0	0	0
chr1.2526229-2526333>MMEL1	0	0	0	0	0	0.374627	0	0	0	0	0	0	0	0	0	0	0	0	0	0	0	0	0	0	0	0	0	0	0	0	0	0	0	0	0	0	0	0	0	0	0	0	0	0	0	0	0	0	0
chr1.2526715-2526799>MMEL1	0	0	0	0	0	0	0	0	0	0	0	0	0	0	0	0	0	0	0	0	0	0	0	0	0	0	0	0	0	0	0	0	0	0	0	0	0	0	0	0	0	0	0	0	0	0	0	0	0
chr1.2527448-2527547>MMEL1	0	0	0	0	0	0	0	0	0	0	0	0	0	0	0	0	0	0	0	0	0	0	0	0	0	0	0	0	0	0	0	0	0	0	0	0	0	0	0	0	0	0	0	0	0	0	0	0	0
chr1.2528000-2528129>MMEL1	0	0	0	0	0	0	0	0	0	0	0	0	0	0	0	0	0	0	0	0	0	0	0	0	0	0	0	0	0	0	0	0	0	0	0	0	0	0	0	0	0	0	0	0	0	0	0	0	0.193691
chr1.2529646-2529740>MMEL1	0	0	0	0	0	0	0	0	0	0	0	0	0	0	0	0	0	0	0	0	0	0	0	0	0	0	0	0	0	0	0	0	0	0	0	0	0	0	0	0	0	0	0	0	0	0	0	0	0
chr1.2530093-2530230>MMEL1	0	0	0	0	0	0	0	0	0	0	0	0	0	0	0	0	0	0	0	0	0	0	0	0	0	0	0	0	0.368859	0	0	0	0	0	0	0	0	0	0	0	0	0	0	0	0	0	0	0	0
chr1.2535323-2535413>MMEL1	0	0	0	0	0	0	0	0	0	0.464055	0	0	0	0	0	0	0	0	0	0	0	0	0	0	0	0	0	0	0	0	0	0	0	0	0	0	0	0	0	0	0	0	0	0	0	0	0	0	0
chr1.2535586-2535721>MMEL1	0	0	0	0	0	0	0	0	0	0	0	0	0	0	0	0	0	0	0	0	0	0	0	0	0	0	0	0	0	0	0	0	0	0	0	0	0	0	0	0	0	0	0	0	0	0	0	0	0
chr1.2536997-2537063>MMEL1	0	0	0	0	0	0	0	0	0	0	0	0	0	0	0	0	0	0	0	0	0	0	0	0	0	0	0	0	0	0	0	0	0	0	0	0	0	0	0	0	0	0	0	0	0	0	0	0	0
chr1.2537687-2537806>MMEL1	0	0	0	0	0	0	0	0	0	0	0	0	0	0	0	0	0	0	0	0	0	1.10986	0	0	0	0	0	0	0	0	0	0	0	0	0	0	0	0	0	0	0	0	0	0	0	0	0	0	0
chr1.2538413-2538509>MMEL1	0	0	0	0	0	0	0	0	0	0	0	0	0	0	0	0	0	0	0	0	0	0	0	0	0	0	0	0	0	0	0	0	0	0.516137	0	0	0	0	0	0	0	0	0	0	0	0	0.522459	0	0
chr1.2540778-2540859>MMEL1	0	0	0	0	0	0	0	0	0	0	0	0	0	0	0	0	0	0	0	0	0	0	0	0	0	0	0	0	0	0	0	0	0	0	0	0	0	0	0	0	0	0	0	0	0	0	0	0	0
chr1.2541109-2541271>MMEL1	0	0	0	0	0	0	0	0	0	0	0	0	0	0	0	0	0	0	0	0	0	0	0	0	0	0	0	0	0	0	0	0	0	0	0	0	0	0	0	0	0	0	0	0	0	0	0	0	0
chr1.2542720-2542780>MMEL1	0	0	0	0	0	0	0	0	0	0	0	0	0	0	0	0	0	0	0	0	0	0	0	0	0	0	0	0	0	0	0	0	0	0	0	0	0	0	0	0	0	0	0	0	0	0	0	0	0
chr1.2543566-2543644>MMEL1	0	0	0	0	0	0	0	0	0	0	0	0	0	0	0	0	0	0	0	0	0	0	0	0	0	0	0	0	0	0	0	0	0	0	0	0	0	0	0	0	0	0	0	0.348499	0	0	0	0	0
chr1.2560770-2560961>MMEL1	0	0	0	0	0	0	0	0	0	0	0	0	0	0	0	0	0	0	0	0	0	0	0	0	0	0	0	0	0	0	0	0	0	0	0	0	0	0	0	0	0	0	0	0	0	0	0	0	0
chr1.2564305-2564482>MMEL1	0	0	0	0	0	0	0	0	0	0	0	0	0	0	0	0	0	0	0	0	0	0	0	0	0	0	0	0	0	0	0	0	0	0	0	0	0	0	0	0	0	0	0	0	0	0	0	0	0
chr1.2572807-2573335>TTC34	0	0	0	0.191122	0	0	0.447524	0.420599	0.485803	0	0.519149	0	0.973104	0.174888	0	0.131761	0	0	0.392695	0	0.190163	0.500279	0.277598	0.769665	0	0	0	0	0.86137	0.221997	0	0.575312	0	0.187686	0.121729	0.203096	0	0	0.566114	2.49184	0	0	0.883343	1.493	0.668034	0	0	0.280929	0.56807
chr1.2575703-2575918>TTC34	0	0	0	0	0	0	0	0	0	0	0	0	0	0	0	0	0	0	0	0	0	0	0	0	0	0	0	0	0	0	0	0	0	0	0	0	0	0	0	0	0	0	0	0	0	0	0	0	0
chr1.2576732-2577003>TTC34	0	0	0	0	0	0	0	0	0	0	0	0	0	0	0	0	0	0	0	0	0	0	0	0	0	0	0	0	0	0	0	0	0	0	0	0	0	0	0	0	0	0	0.107566	0	0	0	0	0	0
chr1.2700154-2700321>TTC34	0	0	0	0	0	0	0	0	0	0	0	0	0	0	0	0	0	0	0	0	0	0	0	0	0	0	0	0	0	0	0	0	0	0	0	0	0	0	0	0	0	0	0	0	0	0	0	0	0
chr1.2702384-2702589>TTC34	0	0	0	0	0	0	0	0	0	0	0	0	0	0	0	0	0	0	0	0	0	0	0	0	0	0	0	0	0	0	0	0	0	0	0	0	0	0	0	0	0	0	0	0	0	0	0	0	0
chr1.2704046-2704272>TTC34	0	0	0	0	0	0	0	0	0	0.184801	0	0	0	0	0	0	0	0	0	0	0	0	0	0	0	0	0	0	0	0	0	0	0	0	0	0	0.699278	0	0	0	0	0	0	0	0	0	0	0	0
chr1.2706068-2706231>TTC34	0	0	0	0	0	0	0	0	0	0	0	0	0	0	0	0	0	0	0	0	0	0	0	0	0	0	0	0	0	0	0	0	0	0	0	0	0	0	0	0	0	0	0	0	0	0.381427	0	0	0
chr1.2938046-2939468>ACTRT2	0	0	0	0	0	0	0	0	0	0	0	0	0	0	0.0402118	0	0	0.0351265	0	0	0	0	0.446656	0	0	0	0	0	0	0	0	0	0	0	0	0	0	0	0	0	0	0.431371	0	0.019116	0	0	0.0352715	0	0.0175711
chr1.2976181-2976302>LINC00982	0	0	0	0	0	0	0	0	0	0	0	0	0	0	0	0	0	0	0	0	0	0	0	0	0	0	0	0	0	0	0	0	0	0	0	0	0	0	0	0	0	0	0	0	0	0	0	0	0
chr1.2976794-2976848>LINC00982	0	0	0	0	0	0	0	0	0	0	0	0	0	0	0	0	0	0	0	0	0	0	0	0	0	0	0	0	0	0	0	0	0	0	0	0	0	0	0	0	0	0	0	0	0	0	0	0	0
chr1.2977065-2977169>LINC00982	0	0	0	0	0	0	0	0	0	0	0	0	0	0	0	0	0	0	0	0	0	0	0	0	0	0	0	0	0	0	0	0	0	0	0	0	0	0	0	0	0	0	0	0	0	0.597814	0	0	0
chr1.2977671-2980620>LINC00982	0	0	0	0	0	0	0.0160253	0	0.017396	0.339898	0.0154917	0	0.014519	0.0156563	0	0	0	0	0	0	0	0	0	0	0	0.0240127	0	0	0	0	0	0	0	0	0	0	0	0	0	0	0.024292	0	0.00988482	0.00921767	0	0	0.0340156	0.0754478	0.00847273
chr1.2980776-2980867>LINC00982	0	0	0	0	0	0	0	0	0	0	0	0	0	0	0	0	0	0	0	0	0	0	0	0	0	0	0	0	0	0	0	0	0	0	0	0	0	0	0	0	0	0	0	0	0	0	0	0	0
chr1.2983901-2984290>LINC00982	0	0	0	0	0	0	0	0	0	0	0	0	0	0	0	0	0	0	0	0	0	0	0	0	0	0	0	0	0	0	0	0	0	0	0	0	0	0	0	0	0	0	0	0	0	0	0	0	0
chr1.2980636-2980867>LINC00982	0	0	0	0	0	0	0	0	0	0	0	0	0	0	0	0	0	0	0	0	0	0	0	0	0	0	0	0	0	0	0	0	0.292589	0	0	0	0	0	0	0	0	0	0	0	0	0	0	0	0
chr1.2985742-2985861>PRDM16	0	0	0	0	0	0	0	0	0	0	0	0	0	0	0	0	0	0	0	0	0	0	0	0	0	0	0	0	0	0	0	0	0	0.416379	0	0	0	0	0	0	0	0	0	0	0	0	0	0	0
chr1.3102689-3103039>PRDM16	0	0	0	0	0	0	0	0	0	0	0.130529	0	0	0	0	0	0	0	0	0	0	0	0	0	0	0	0	0	0	0	0	0	0	0	0	0	0	0	0	0	0	0	0	0	0	0	0	0	0.0713888
chr1.3160651-3160702>PRDM16	0	0	0	0	0	0	0	0	0	0	0	0	0	0	0	0	0	0	0	0	0	0	0	0	0	0	0	0	0	0	0	0	0	0	0	0	0	0	0	0	0	0	0	0	0	0	0	0	0
chr1.3301716-3301851>PRDM16	0	0	0	0	0	0	0	0	0	0	0.676816	0	0	0	0	0	0	0	0	0	0	0	0	0	0	0	0	0	0	0	0	0	0	0	0	0	0	0	0	0	0	0	0	0	0	0	0	0	0
chr1.3313055-3313158>PRDM16	0	0	0	0	0	0	0	0	0	0	0	0	0	0	0	0	0	0	0	0	0	0	0	0	0	0	0	0	0	0	0	0	0	0	0	0	0	0	0	0	0	0	0	0	0	0	0	0	0
chr1.3319355-3319563>PRDM16	0	0	0	0	0	0	0	0	0	0	0	0	0	0	0	0	0	0	0	0	0	0	0	0	0	0	0	0	0	0	0	0	0	0	0	0	0	0	0	0	0	0	0	0	0	0	0	0	0
chr1.3321303-3321451>PRDM16	0	0	0	0	0	0	0	0	0	0	0	0	0	0	0	0	0	0	0	0	0	0	0	0	0	0	0	0	0	0	0	0	0	0	0	0	0	0	0	0	0	0	0	0	0	0	0	0	0
chr1.3322059-3322213>PRDM16	0	0	0	0	0	0	0	0	0	0	0	0	0	0	0	0	0	0	0	0	0	0	0	0	0	0	0	0	0	0	0	0	0	0	0	0	0	0	0	0	0	0	0	0	0	0	0	0	0
chr1.3327948-3329365>PRDM16	0	0	0	0	0	0.0274956	0	0	0	0	0.0322407	0	0	0	0	0	0	0	0	0	0	0	0	0	0	0	0	0	0	0	0	0	0	0	0	0	0.00857917	0	0	0	0	0	0.0205719	0	0	0.0438763	0	0	0
chr1.3331124-3331212>PRDM16	0	0	0	0	0	0	0	0	0	0	0	0	0	0	0	0	0	0	0	0	0	0	0	0	0	0	0	0	0	0	0	0	0	0	0	0	0	0	0	0	0	0	0	0	0	0	0	0	0
chr1.3334392-3334562>PRDM16	0	0	0	0	0	0	0	0	0	0	0.268736	0.150902	0	0	0	0	0	0	0.087119	0	0	0	0	0	0	0	0	0	0	0	0	0	0	0	0	0	0	0	0	0	0	0	0	0	0.159603	0	0	0	0
chr1.3335231-3335309>PRDM16	0	0	0	0	0	0	0	0	0	0	0	0	0	0	0	0	0	0	0	0	0	0	0	0	0	0	0	0	0	0	0	0	0	0	0	0	0	0	0	0	0	0	0	0	0	0	0	0	0
chr1.3342145-3342315>PRDM16	0	0	0	0	0	0	0	0	0	0	0	0	0	0	0	0	0	0	0	0	0	0	0	0	0	0	0	0	0	0	0	0	0	0	0	0	0	0	0	0	0	0	0	0	0	0	0	0	0
chr1.3342615-3342790>PRDM16	0	0	0	0	0	0	0	0	0	0	0	0	0	0	0	0	0	0	0	0	0	0	0	0	0	0	0	0	0	0	0	0	0	0	0	0	0	0	0	0	0	0	0	0	0	0	0	0	0
chr1.3347436-3347673>PRDM16	0	0	0	0	0	0	0	0	0	0	0	0	0	0	0	0	0	0	0	0	0	0	0	0	0	0	0	0	0	0	0	0	0	0	0	0	0	0	0	0	0	0	0	0	0	0	0	0	0
chr1.3348530-3348705>PRDM16	0	0	0	0	0	0	0	0	0	0	0	0	0	0	0	0	0	0	0	0	0	0	0	0	0	0	0	0	0	0	0	0	0	0	0	0	0	0	0	0	0	0	0	0	0	0	0	0	0
chr1.3350241-3355186>PRDM16	0	0	0	0.0129163	0	0.00284962	0.00172824	0.00324853	0	0	0.00668281	0	0	0	0.00418223	0	0.00270964	0	0.00108322	0	0	0.00965985	0	0	0.00584506	0	0	0	0.0184802	0	0	0	0	0	0	0	0.00177828	0	0	0	0	0	0	0.00596447	0.00198447	0	0.00366841	0	0.00182748
chr1.3350298-3355186>PRDM16	0	0	0	0.0230617	0	0.00508794	0.00308574	0.00580018	0	0	0.011932	0	0	0	0.00746729	0	0.004838	0	0.00193407	0	0	0.0172475	0	0	0.0104362	0	0	0	0.0329959	0	0	0	0	0	0	0	0.00317508	0	0	0	0	0	0	0.0106494	0.00354322	0	0.00654987	0	0.00326293
chr1.3044539-3044600>MIR4251	0	0	0	0	0	0	0	0	0	0	0	0	0	0	0	0	0	0	0	0	0	0	0	0	0	0	0	0	0	0	0	0	0	0	0	0	0	0	0	0	0	0	0	0	0	0	0	0	0
chr1.3371147-3371376>ARHGEF16	0	0	0	0	0	0	0	0	0	0	0	0	0	0	0	0	0	0	0	0	0	0	0	0	0	0	0	0	0	0	0	0	0	0	0	0	0	0	0	0	0	0	0	0	0	0	0	0	0
chr1.3379630-3380237>ARHGEF16	0.0597698	0	0	0	0	0	0	0	0	0	0	0	0	0	0	0	0	0	0	0	0	0	0	0	0	0	0	0	0	0	0	0	0	0	0	0	0	0	0	0	0	0	0	0	0	0	0	0	0
chr1.3382712-3382758>ARHGEF16	0	0	0	0	0	0	0	0	0	0	0	0	0	0	0	0	0	0	0	0	0	0	0	0	0	0	0	0	0	0	0	0	0	0	0	0	0	0	0	0	0	0	0	0	0	0	0	0	0.543176
chr1.3383732-3383902>ARHGEF16	0	0	0	0	0	0	0	0	0	0	0	0	0	0	0	0	0	0	0	0	0	0	0	0	0	0	0	0	0	0	0	0	0	0	0	0	0.0715099	0	0	0	0	0	0	0	0.319205	0	0	0	0
chr1.3385444-3385501>ARHGEF16	0	0	0	0	0	0	0	0	0	0	0	0	0	0	0	0	0	0	0	0	0	0	0	0	0	0	0	0	0	0	0	0	0	0	0	0	0	0	0	0	0	0	0	0	0	0	0	0	0
chr1.3385997-3386158>ARHGEF16	0	0	0	0	0	0	0	0	0	0	0	0	0	0	0	0	0	0	0	0	0	0	0	0	0	0	0	0	0	0	0	0	0	0	0	0	0	0	0	0	0	0	0	0	0	0	0	0	0
chr1.3389642-3389795>ARHGEF16	0	0	0	0.329779	0	0	0	0	0	0	0	0	0	0	0	0	0	0	0	0	0	0	0	0	0	0	0	0	0	0	0	0	0	0	0	0	0	0	0	0	0	0	0	0	0	0	0	0	0
chr1.3389957-3390087>ARHGEF16	0	0	0	0	0	0	0	0	0	0	0	0	0	0	0	0	0	0	0	0	0	0	0	0	0	0	0	0	0	0	0	0	0	0	0	0	0	0	0	0	0	0	0	0	0	0	0	0	0
chr1.3391272-3391347>ARHGEF16	0	0	0	0	0	0	0	0	0	0	0	0	0	0	0	0	0	0	0	0	0	0	0	0	0	0	0	0	0	0	0	0	0	0	0	0	0	0	0	0	0	0	0	0	0	0	0	0	0
chr1.3392534-3392627>ARHGEF16	0	0	0	0	0	0	0	0	0	0	0	0	0	0	0	0	0	0	0	0	0	0	0	0	0	0	0	0	0	0	0	0	0	0	0	0	0	0	0	0	0	0	0	0	0	0	0	0.797475	0.268668
chr1.3394439-3394591>ARHGEF16	0	0	0	0	0	0	0	0	0	0	0	0	0	0	0	0	0	0	0	0	0	0	0	0	0	0	0	0	0	0	0	0	0	0	0	0	0.0799782	0	0	0	0	0	0	0	0	0	0	0	0
chr1.3394988-3395177>ARHGEF16	0	0	0	0	0	0	0.625113	0	0	0	0	0	0	0	0	0	0	0	0	0	0.265624	0	0	0	0	0	0	0	0	0	0	0	0	0	0	0	0	0	0	0	0	0	0	0	0	0	0	0	0
chr1.3396081-3396155>ARHGEF16	0	0	0	0	0	0	0	0	0	0	0	0	0	0	0	0	0	0	0	0	0	0	0	0	0	0	0	0	0	0	0	0	0	0	0	0	0	0	0	0	0	0	0	0	0	0	0	0	0
chr1.3396376-3396478>ARHGEF16	0	0	0	0	0	0	0	0	0	0	0	0	0	0	0	0	0	0	0	0	0	0	0	0	0	0	0	0	0	0	0	0	0	0	0	0	0	0	0	0	0	0	0	0	0	0	0	0	0
chr1.3397012-3397678>ARHGEF16	0	0	0	0	0	0	0	0	0	0	0	0	0	0	0	0	0	0	0	0	0	0	0	0	0	0	0	0	0	0	0	0	0	0	0	0	0	0	0	0	0	0	0	0.0408152	0	0	0	0	0
chr1.3404506-3407154>MEGF6	3.90479	1.48993	0.761775	1.35287	1.89447	1.55963	1.94531	2.0631	2.1892	1.21447	1.05241	1.44349	0.679115	2.82462	2.54811	1.28736	0.307795	0.943162	2.83025	3.77724	2.08547	1.2968	2.25098	1.07428	0.717583	2.29983	3.1109	1.09196	2.04196	1.54928	0.92796	1.53718	2.47585	2.5074	1.84469	1.37691	2.65356	2.66138	0.940673	0.84759	0.0541067	0.115825	1.79437	1.31398	2.37729	0.0234791	1.32588	0.672192	3.98192
chr1.3407476-3407524>MEGF6	0	0	0	0	0	0	0.492276	0	0	0	0	0	0	0	0	0	0	0	0	0	0	0	0	0	0	0	0	0	0	0	0	0	0	0	0	0	0	0	0	0	0	0	0	0	0	0	0	0	0
chr1.3409203-3409332>MEGF6	1.68745	0	0	0.391133	2.40049	0	0	0.344304	0	0	1.06244	0	0	0	0	0	0	1.16162	0.114808	0	0	0	0.378739	0	0	0	0	0.35579	0	0	0	0	0	0.384102	0.99648	0	0	7.4496	0.386186	0	0	0	0	0	0	12.049	0	0	0
chr1.3410335-3410464>MEGF6	0	0	0	0	2.40049	2.71823	0	0.344304	0.795361	6.15143	0	0	0	0.35791	0	0	0	0	0.803656	2.51468	0	0.511913	0.757478	0	0	0	0	6.40422	0	0	0	0	0	1.15231	0.49824	0	0	0	0	0	0	0	3.38957	0	1.89296	0	0	0	1.74321
chr1.3410560-3410689>MEGF6	0	0	0	0.977833	0.480099	0	0.183173	0	0	0	0.708296	0	0	2.14746	0	0.5393	0	0	0.57404	0	0	0	0	0	0	0	0	0	1.1752	0	0	0.235477	0	0	0.49824	1.66255	0	0	0	0	0	0	1.12986	0	0.210329	0	0	0	6.77917
chr1.3410935-3411064>MEGF6	0.281242	0	0	0	0	0.60405	1.46538	0	1.59072	0	0	0	0	0	0	0	0	0	0.229616	0	0.778341	0	0	0	0	0	0	0	0	0	0	0	0	0.768204	0	0	0	0	0	0	0	0	0	0	0.420658	0	0	0	0.193691
chr1.3411177-3411306>MEGF6	0	0	0	0.195567	0	0	0.183173	0	0	2.91384	0	0	0	0	0	0	0	0	0.229616	0	0	0	0.378739	0	3.71703	0.548941	0	0	0	0	0	0	0.523938	0	1.49472	0	0	0	0	0	0	0	0	0	0	0	0	0	0
chr1.3412454-3412583>MEGF6	0	0	0.823003	0	0	1.81215	0	0	0	0	0	0	0	0	0	0	0	0	0	0	0.38917	0	3.40865	0	0	0	0	0	0.391734	0	0	0	0	0	0	0	0	0	0	0	0	0	0	0	0	0	0	0	0.193691
chr1.3413219-3413348>MEGF6	0	0	0.411501	0	0	0	0.366345	0	0	0	0	0	0	0	0	0.5393	0	4.6465	0.918464	0.838227	0	0	0	0.450036	0	0	0	0	0	0	0	0	0	0	1.49472	0	0	0	0	0	0	0	4.51943	0	0	0	0	0	0.193691
chr1.3413552-3413684>MEGF6	0	0	0	0	0	0	1.07406	0	0.777285	0	0.346099	0	0	0	0	1.05409	0	0	0.448795	0	0	0.500279	0.370131	0	0	0	0	0	0	0	0	0.230125	2.04812	0	0.486916	0	0	0	0	0	0	2.32352	0.662507	0	0	0	0	0	0
chr1.3413797-3413926>MEGF6	0	0	0	0	0	0	0.915863	0	0.795361	0.32376	0	0	0	0	0	0	0	0	0	0	0	1.02383	0	0	0	0	0	0	0	0	0	0.235477	0	0	0.99648	0	1.13085	0	0	0	1.11065	0	0	0	0.630987	0	0	0	1.16214
chr1.3414935-3415064>MEGF6	0	0	0	0	0	0	1.28221	0	0	0	0	0	0	0.35791	0	0.5393	0	0	0.57404	0	2.33502	0	0	0	0	0	0	0	0	0	0	0.941907	0	1.53641	0.49824	0	0	0	0	0	0	0	1.5818	0	0.210329	0	0	0	0
chr1.3415262-3415391>MEGF6	0	0	1.2345	0.782266	0.960198	0.60405	0.366345	0	0	4.20887	0.708296	0	0	0	0	0	0	0.387208	0.229616	0	1.16751	0.511913	0	2.70022	0	0	0	0	0	0	0	0	0	1.53641	0	0	0	0	0.772373	0	0	0	0	0	0.630987	0	0	0	0
chr1.3415702-3415831>MEGF6	0	0	0	0	0.480099	3.02025	0	1.37722	0.397681	0.647519	1.41659	0	0	0.35791	0	0.700853	0	0	0.918464	0	0	0.511913	0	0.450036	0	0	0	0	0.783468	0	0	0	1.57181	0	0	0	0	0	0	0	0	0	1.80777	0	2.10329	0	0	0	4.26119
chr1.3416152-3416281>MEGF6	0.281242	0	0	0	0	0	0	0	0.795361	0	0	0	0	0	0	0	0	0	0.344424	0	1.16751	0	0	0	0	0	0	0	0	0	0	0	0	0	0	0	0	0	0	0	0	0	0	0	0.420658	0	0	0	3.48648
chr1.3416360-3416489>MEGF6	0.562485	0	0	0.5867	0	0	0.183173	0.688609	0.795361	0	0	0	0	0	0	0	0	0	0.803656	0	0.38917	2.04765	0	1.35011	0	0	0	0	0.391734	0	0	0	0.523938	0	0	0	0	0	0	0	0	0	0	0	1.05165	0	0	5.74924	1.35583
chr1.3417197-3417329>MEGF6	0	0	0	2.10234	0	0.590322	3.40118	0.672958	1.16593	2.21481	0.692199	0	0.648736	0	0	1.05409	5.0519	0	1.34638	0	0.380326	2.5014	3.70131	0	0	0.536465	0	0	1.91415	0	0	0	1.02406	6.38133	2.9215	0	0.184192	0	0	0	0	0	0	4.73641	1.84994	0	0	7.30414	4.35364
chr1.3417530-3417659>MEGF6	3.65615	0	0	0.391133	0	0	0.183173	2.46727	1.59072	0.32376	1.41659	0	0	0.35791	0	2.1572	0	0	2.41097	1.67645	1.16751	1.53574	0	0	0	0.548941	0	0	0.391734	0	0	0.470953	0	3.07281	1.49472	0	0	0	1.54475	0	9.99589	2.37756	0	0	2.31362	0	0	5.74924	6.00441
chr1.3417741-3417873>MEGF6	0.274851	0	0	1.52897	0	0	0.17901	0	0.777285	0	1.3844	0	0	0	0.866382	0.527043	0	0	1.00979	0.819176	0.380326	0.500279	1.48052	0	0	1.07293	0	0	0.382831	0	0	0	0	0	0.486916	0	0	0	0	0	0	0	0.883343	0	0.205549	0	0	0	2.27146
chr1.3418360-3418486>MEGF6	0	0	0	0	0	3.71059	0.375068	0	0	0	0	0	0	0	0	0	0	0	0.470166	0	0	0	1.16327	0	0	0	0	0	0	0	0	0	0	0	0	0	0	0	0	0	13.0766	0	0	3.88327	1.50736	0	0	0	0
chr1.3421772-3421907>MEGF6	0	0	0.393212	0	0	0	0.175032	1.31601	0.760012	0	0.338408	0	0	0	0	0	0	0	0.877643	0	0	0	0.723812	0	0.147993	1.04909	0	0	0	0	0	0	0	6.23952	0.476096	0	0	0	0	0	0	0	0.215928	0	1.40687	0	0	0	0.92541
chr1.3421986-3422121>MEGF6	2.95617	0	0.786425	0	0.917522	3.17462	0.700126	0	2.28004	0	0.338408	0	0	0.684005	0	0	0	0.369999	1.56972	0	0.371874	0	3.25715	0	0	1.57363	0	0	0.374324	0	0	0	0.500652	0	1.42829	0	0	0	12.1777	11.1791	0	0	0	0	5.02453	0	0	0	3.88672
chr1.3422672-3422801>MEGF6	0	0	0	0	0	0	1.46538	0	0.397681	0	0.354148	0	8.96161	0	0	0	0	0	2.18135	0	0.778341	0.511913	0	0	0.154876	4.39153	0	0	0	0	0	0	0.523938	3.84102	2.4912	0	2.82714	0	1.93093	0.299976	0	0	0.677915	0	0.210329	0	0	0	4.26119
chr1.3424359-3424488>MEGF6	1.9687	0	0.411501	2.3468	1.9204	1.81215	0.549518	0	0.397681	0	0	2.38636	0.663823	1.43164	4.43265	0.5393	0	0	2.64058	0	2.33502	0	0.378739	0	0	1.64682	0	0	0.783468	0	0	1.41286	2.61969	1.15231	2.98944	0	0	2.4832	0	0	0	0	11.0726	0.842881	2.73428	0	0	0	3.29274
chr1.3425122-3425254>MEGF6	3.84791	0.703269	0	1.33785	4.22269	0	0.895048	0	0.388642	0	1.7305	0	4.54115	0.349775	6.49787	1.05409	0	4.16249	2.13178	0	0.760651	1.50084	0	0	0	1.6094	0	0	0	0	0	0	2.56015	0.375372	1.94766	3.24954	0	4.85353	7.9256	0	0	0	16.3418	1.64745	0	0	0	12.9227	4.35364
chr1.3425639-3425810>MEGF6	3.18248	0	3.41474	0.590131	1.08654	1.82275	2.76366	2.85712	4.50007	0.24424	4.00747	1.5002	0.250389	2.16002	1.67197	4.47525	2.16651	8.56988	4.24387	0.632347	4.69736	3.8618	2.57144	1.0185	0	1.24234	0	6.97847	1.47759	2.74186	0	0.532921	1.58101	3.18737	4.51038	0	4.1236	5.61988	4.37	0	0	0	1.7047	8.42511	6.98145	0	8.506	0	6.42917
chr1.3426434-3426557>MEGF6	0	0	0.431575	0.820425	0	0	0	0	0.41708	1.01866	1.85712	0	0	1.12611	0.464888	0.565608	5.12036	0	0.120408	0	0.816309	0.536885	0	0	0	0.575719	0	0	0	0	0	0	1.09899	0	2.09018	0	0	0	0	3.4607	0	0	0	0.883997	0	0	0	0	0.406278
chr1.3427347-3427467>MEGF6	0.302336	0	0	0.210234	1.03221	0	0.393821	0	0	0	0	0.855114	0	0	0	1.1595	0.617455	0	0.370256	0	1.25507	1.10061	0.814289	0	0	0	0	0	0	0	0	0	0	0	1.60682	0	0.405223	0	0	0	0	2.55587	0	0	0	0	0	0	0.208217
chr1.3428114-3428252>MEGF6	8.67572	0	0	0.548437	0	0	0.342453	1.60925	1.11523	0	0.331051	0	0	3.68025	4.97228	0.504128	0.805376	0	0.321962	2.74246	0	0.957056	1.41615	0.420686	0	0	0	0	4.39423	0.849379	0	0	2.93861	0.718103	1.86298	0.777064	1.93802	0	0	0	0.51911	0	5.06962	0	4.12885	0	0	1.07486	3.078
chr1.3428570-3428693>MEGF6	0.589923	0	0	0	0.503518	2.53406	0.192108	2.8888	2.50248	0	0	0	0	0.375369	0	0	0	0	0.72245	2.19779	0.408154	0.536885	3.57493	0	0	0	0	0	1.64337	0	0	0	0	0	0	0	0	0	0	0	0	0	2.60694	1.12472	3.9706	0	0	0	0
chr1.3431114-3431237>MEGF6	0	0	0	0.410213	0.503518	0.316758	0.960539	0.3611	2.50248	0	2.22854	0	0	0.375369	0.929776	1.13122	6.62635	0	1.20408	0	0.408154	1.07377	1.19164	0	0	1.72716	0	0	1.64337	0	1.99775	0	0	2.41703	2.61272	0	0	0	0	0	0	0	0	2.20999	3.75001	0	0	1.20594	0
chr1.3431966-3432092>MEGF6	0	0	0	1.80201	0.49153	0	2.43794	0	0.814298	0	2.90064	0	0	6.59577	2.2691	3.31284	0	0	2.93854	0	0.796873	3.14461	0	0	0	3.37207	0	0	2.0053	0.930273	0	0.241083	0	1.57299	1.53031	0	0	0	0	0	0	0	13.4184	0	0.861348	0	0	0	1.58642
chr1.3440688-3440811>MEGF6	3.24458	0	4.31574	1.84596	0	0	0.960539	2.1666	1.66832	6.11195	0.371424	0	7.31015	1.12611	0	0	0	0	1.80613	0	0.816309	3.22131	0	0	0	2.30288	0	0	5.34096	0	0	0	1.09899	4.43122	1.04509	0	4.84292	0	1.21507	0	0	0	3.55492	0	7.27944	0	0	0	1.82825
chr1.3496389-3496494>MEGF6	0	0	0	0	0	0	0	0	0	0	0	0.244318	0	0	0	0	0	0	0	0	0	0	0	0	0	0	0	0	0	0	0	0	0	0	0	0	0	0	0	0	0	0	0	0	0	0	0	0	0
chr1.3511902-3512012>MEGF6	0	0	0	0	0	0	0.214812	0	0	0	0	0	0	0	0	0.632452	0	0	0	0	0	0	0	0	0	0	0	0	0	0	0	0	0	0	0	0	0	0	0	0	0	0	0	0	0	0	0	0	0
chr1.3519030-3519165>MEGF6	0	0	0	0	0	0	0	0	0	0	0	0	0	0	0	0	0	0	0	0	0	0	0	0	0	0	0	0	0	0	0	0	0.500652	0	0	0	0	0	0	0	0	0	0	0	0	0	0	0	0
chr1.3527702-3528060>MEGF6	0	0	0	0	0	0	0	0	0	0	0	0	0	0	0	0	0	0	0	0	0	0	0	0	0	0	0	0	0	0	0	0	0	0	0	0	0	0	0	0	0	0	0	0	0	0	0	0	0
chr1.3477260-3477355>MIR551A	0	0	0	0	0	0	0	0	0	0	0	0	0	0	0	0	0	0	0	0	0	0	0	0	0	0	0	0	0	0	0	0	0	0	0	0	0	0	0	0	0	0	0	0	0	0	0	0	0
chr1.3541556-3541838>TPRG1L	0.257307	0	0	1.07354	0	0	0	0.157501	0	0	0.162004	0	0.151832	0	0.405541	0	0.131373	0	0.577704	0	0.890124	0	0	0	0	0	0	0	0	0	0	0	0.239674	0.351412	0.227918	0	0.129326	0	0	0	0	0	1.13707	0.57836	0.481072	0	0	0	2.03787
chr1.3541988-3542080>TPRG1L	7.09831	8.57682	9.80894	0.822655	1.34636	4.65841	2.05472	0	2.23047	0	3.97262	0	0	0.501852	0	2.26858	0	0	0.160981	0	1.09137	3.58896	0	0	0	0	0	0	0.549279	0	0	0	0	3.23147	2.09586	0	2.7749	0	5.415	0	0	0	1.26741	0	1.76951	0	0	0	6.27971
chr1.3542277-3542454>TPRG1L	7.78899	39.2529	9.59705	13.683	4.89864	5.06276	8.19785	6.02241	11.5934	23.3601	7.74324	0	2.90282	7.56463	9.69174	11.7915	7.74435	0	10.2919	3.97092	17.018	8.20797	6.34869	3.60792	4.28928	4.00076	23.2703	30.0793	11.7055	0	0	2.57451	3.43668	10.3577	18.8824	4.24092	7.28027	0	1.40729	0	0	0	22.5676	27.3365	21.7673	138.396	24.6013	9.21827	20.3397
chr1.3544064-3544218>TPRG1L	8.71669	0	9.99627	3.76783	1.60864	7.84284	6.44434	2.30729	12.3255	4.06802	5.93313	0	12.5113	9.89365	2.59915	4.06576	0.240567	0	9.13618	0	6.84586	6.00335	8.56589	6.40864	0	7.35724	0	5.96064	10.1724	1.52226	0	11.6378	4.38883	7.4002	15.0248	13.9266	3.64011	0	9.38132	0	0	0	10.0323	3.70676	3.87607	0	0	14.4478	14.9267
chr1.3544973-3546695>TPRG1L	5.81964	4.42055	7.86082	6.0653	5.32291	6.97729	4.77992	4.51375	4.55809	4.70523	4.11219	4.6629	4.07777	5.38338	3.42025	5.09047	0.666937	6.03343	4.52393	3.1397	6.41385	5.75234	6.86613	4.34905	7.16077	4.48238	4.14843	2.69198	4.46058	3.33537	5.06573	6.80404	6.00521	4.92038	5.93461	3.23822	6.37261	3.9065	6.42253	3.14609	5.03374	0.17811	5.15788	6.21955	4.0809	6.78772	2.24275	6.15889	5.74671
chr1.3547331-3547682>WRAP73	1.34371	0	0.453707	4.67187	2.29381	2.77502	1.48104	5.31465	1.46156	4.04561	3.51424	0	2.92763	3.15695	0.977457	2.77486	0.527739	0.426922	1.60339	0	3.57571	2.25767	3.89745	1.65398	2.78909	2.01748	0.183353	0	0.719853	2.00366	0	0	2.3107	0.282331	1.09868	2.13859	0.242441	5.47578	0.425795	0	0	0	0	1.78122	0.386502	0	1.85763	0.211297	1.42371
chr1.3548030-3548222>WRAP73	1.13376	0	0.829432	1.18257	0.967699	0	0.246138	2.08197	1.33596	0	2.61738	0	0.446006	2.40471	0	0.362342	2.89432	4.42264	0.308546	0	0.784422	1.37577	4.07144	0	0	0	0	0	1.31598	0	0	1.10748	0.352021	0.516137	4.68657	0	0	0	0	0	0	0	0.303649	0	0.847889	0.323816	0	0	0.130136
chr1.3548777-3548903>WRAP73	0.287939	0	1.6852	2.20245	0.49153	2.47373	5.06341	3.87752	2.4429	5.96643	1.45032	18.7311	13.2528	1.09929	9.07639	0.552141	1.76416	0	5.28937	0	4.3828	1.57231	12.0204	1.38225	0	4.49609	0	5.09965	4.01061	7.44218	0	13.5007	6.43695	3.14598	4.59092	0	0	10.1693	0	0	0	0	0	8.19802	3.66145	0	0	0	2.37963
chr1.3549962-3550068>WRAP73	2.39587	0	0	0	0	0	0.89167	0.838024	0.48397	7.88019	1.29297	0	0	0	0	0	0	0	0.279438	0	0	0.622989	0	0	0.188481	0	0	0	0	0	0	0	0	0.467445	1.2127	0	0	0	0.469981	0	0	0	0	0	0.7679	0	0	0	0.707153
chr1.3551561-3551639>WRAP73	0	0	3.4028	0.970311	0.79401	9.99006	1.81764	13.6662	5.91932	0	0.585706	0	0	0	0	2.67576	0	0	4.36712	0	5.14902	6.77301	0.626376	0	0	2.72359	40.151	0	3.23934	0	0	0	5.19908	22.8688	14.8322	0	4.51979	0	0	0	0	0	0	0	0	73.3319	0.643026	0	0
chr1.3551724-3551859>WRAP73	1.07497	0.34382	6.2914	0	0.458761	0	1.22522	0.658004	1.14002	0	1.69204	3.61048	6.66036	0	0	2.57666	0	3.69999	0.877643	0	0.743748	0.978323	0	0	0	0.524544	0	0	0	1.73651	0	3.37517	0	2.20218	1.42829	0	0	0	2.58316	0	0	0	1.29557	2.41626	4.42159	0	0	0	0
chr1.3552508-3552595>WRAP73	1.25104	0	1.83047	0.579956	2.13561	0	3.53081	0	1.76899	8.16097	0.525116	0	0	0	0	0	0	0	0.68093	0	2.88523	0	0	0	0	0	51.0416	0	0	0	0	0	0.776874	0	0	0	0	0	0	0	0	0	0	0	0.935602	0	0	0	0
chr1.3553559-3553663>WRAP73	0	0	1.53126	0.727733	0	0	2.49925	0.42707	1.47983	5.22062	5.71064	0	0	1.77578	0	0	0	3.84229	0.71203	0	1.44816	1.26994	0.469782	2.23287	0	0.680898	0	0	1.4577	4.50824	0	0	0	0.952868	0	0	0	6.16025	0	0	0	0	1.96204	1.56824	6.00045	0	0	0	0
chr1.3555314-3555387>WRAP73	0	0.635832	0	0	0	0	1.29475	0	2.10825	1.14425	3.12912	0	0	1.89741	0	2.85903	0	0	1.82592	0	6.87712	0	0	0	0	0	0	0	0	11.2397	0	0	1.85173	0	1.7609	0	0	0	0	0	0	0	5.98979	4.84079	1.48671	0	24.7345	0	5.81868
chr1.3563230-3563347>WRAP73	0.310088	0	1.81483	0.431249	1.05868	0	1.0098	0	0.438468	0	1.95235	0.43852	0	0.789237	0	0	0	10.673	0.253166	0	0.429085	0.564417	0	0	0	0	0	0	1.72765	0	0	0	0	0	1.09868	0	0	0	0.85159	0	0	0	0.498296	0.232332	1.85521	0	0	0	1.49489
chr1.3563972-3564125>WRAP73	0.474252	11.8315	0.693904	1.81378	9.31015	9.67664	0.15444	0.290296	4.02359	3.27569	1.19438	14.5872	0	1.20707	0.373734	1.81882	0	0	1.28617	0	3.28124	2.58968	4.78993	0.758885	0	0.925665	0	0	1.32114	0	0	0	4.85927	4.85776	6.30127	0	0	0	1.30243	1.77045	0	0	7.621	3.19799	1.24135	0	0	0	1.30646
chr1.3566495-3566672>WRAP73	1.63979	0	0	0.855189	0	0	0.400496	0	2.31868	1.41576	3.3554	0	0.241902	2.0868	0	0.393049	0	0	1.42245	0.305456	2.55269	0.373089	0.82809	0	0	0.800152	0	0	3.71151	0	0	1.54457	1.52741	2.51945	1.08937	0	0	0	5.62916	0	0	0	1.64691	0	1.07304	0	0.283367	0	3.81144
chr1.3569129-3569206>TP73	0	0	0	0	0	0	0	0	0	0	0	0	0	0	0	0	0	0	0	0	0	0	0	0	0	0	0	0	0	0	0	0	0	0	0	0	0	0	0	0	0	0	0	0	0	0	0	0	0
chr1.3598897-3598995>TP73	0	0	0	0	0	0	0	0	0	0	0.466175	0	0	0.471126	0	0	0	0	0	0	0	0	0	0	0	0	0	0	0	0	0	0	0	0	0	0	0	0	0	0	0	0	0	0	0	0	0	0	0
chr1.3599624-3599745>TP73	0	0	0	0	0.511841	0	0	0	0	0	0	0	0	0	0	0	0	0	0	0	0	0	0	0	0	0	0	0	0	0	0	0	0	0	0	0	0	0	0	0	0	0	0	0	0	0	0	0	0
chr1.3624113-3624356>TP73	0	0	0	0	0	0	0	0	0	0	0	0	0	0	0	0	0	0	0	0	0	0	0	0	0	0	0	0	0	0	0	0	0	0	0	0	0	0	0	0	0	0	0	0	0	0	0	0	0.102823
chr1.3638585-3638772>TP73	0	0	0	0	0	0	0.505439	0	0	0.223342	0	0	0	0	0	0	0	0	0	0	0	0	0	0	0	0	0	0	0	0	0	0	0	0	0	0	0	0	0	0	0	0	0	0	0	0	0	0	0
chr1.3639918-3640034>TP73	0	0	0	0	0	0	0	0	0	0	0	0	0	0	0	0	0	0	0	0	0	0	0	0	0	0	0	0	0	0	0	0	0	0	0	0	0	0	0	0	0	0	0	0	0	0	0	0	0
chr1.3643679-3643789>TP73	0	0	0	0	0	0	0	0	0	0	0	0	0	0	0	0	0	0	0	0	0	0	0	0	0	0	0	0	0	0	0	0	0	0	0	0	0	0	0	0	0	0	0	0	0	0	0	0	0
chr1.3644192-3644335>TP73	0	0	0	0	0	0	0	0	0	0	0	0	0	0	0	0	0	0	0	0	0	0	0	0	0	0	0	0	0	0	0	0	0	0	0	0	0	0	0	0	0	0	0	0	0	0	0	0	0.174728
chr1.3644693-3644782>TP73	0	0	0	0	0	0	0	0	0	0	0	0	0	0	0	0	0	0	0	0	0	0	0	0	0	0	0	0	0	0	0	0	0	0	0	0	0	0	0	0	0	0	0	0	0	0	0	0	0
chr1.3645891-3646013>TP73	0	0	0	0	0	0	0	0	0	0	0	0	0	0	0	0	0	0	0	0	0	0	0	0	0	0	0	0	0	0	0	0	0	0	0	0	0	0	0	0	0	0	0.238937	0	0	0	0	0	0
chr1.3646564-3646713>TP73	0	0	0.712532	0	0	0	0.158586	0	0	0	0	0	0	0	0	0	0	0	0	0	0	0	0	0	0	0	0	0	0	0	0	0	0	0	0	0	0	0	0	0	0	0	0	0	0	0	0	0	0
chr1.3647491-3647630>TP73	0	0	0	0	0	0	0	0	0	0	0	0	0	0	0	0	0	0	0	0	0	0	0	0	0	0	0	0	0	0	0	0	0	0	0	0	0	0	0	0	0	0	0	0	0	0	0	0	0
chr1.3649311-3652766>TP73	0	0	0	0	0	0	0.00683915	0.0128554	0	0	0.0396687	0.527176	0	0.04009	0	0	0.0321684	0.0433718	0.0128598	0	0.0145305	0	0.0707052	0	0	0	0	0	0.0438787	0	0	0	0.0391248	0.0573651	0	0	0	0	0	0	0	0.0887713	0.00843714	0.0157354	0.141356	0	0	0	0
chr1.3648027-3648121>TP73	0	0	0	0	0	0	0	0	0	0	0	0	0	0	0	0	0	0	0	0	0	0	0	0	0	0	0	0	0	0	0	0	0	0	0	0	0	0	0	0	0	0	0	0	0	0	0	0	0
chr1.3607236-3607509>TP73	0	0	0	0	0	0	0	0	0	0	0	0	0	0	0	0	0	0	0	0	0	0	0	0	0	0	0	0	0	0	0	0	0	0	0	0	0	0	0	0	0	0	0	0	0	0	0	0	0
chr1.3614610-3614716>TP73	0	0	0	0	0	0	0	0	0	0	0	0	0	0	0	0	0	0	0	0	0	0	0	0	0	0	0	0	0	0	0	0	0	0	0	0	0	0	0	0	0	0	0	0	0	0	0	0	0
chr1.3652548-3654419>TP73-AS1	3.04029e-012	2.33828e-005	0.443452	7.58984e-006	2.72093e-008	6.32332e-025	3.14486e-027	1.86859e-030	4.58913e-015	0.00680151	1.54683e-017	3.17715e-019	3.486e-012	8.53021e-007	0.238704	4.45342e-008	1.65852e-015	0.625912	2.4781e-014	2.25084e-011	3.12121e-017	2.84222e-020	2.02359e-009	0.125002	0	2.30458e-030	7.94242e-010	1.61922e-034	1.05431e-022	0.919881	0	0.0137642	2.23241e-011	3.16078e-005	1.11468e-016	0	1.36419e-039	0.864166	1.30818e-031	0	0	0	4.58351e-012	1.23004e-005	9.24837e-011	0	0	0.260622	7.65636e-009
chr1.3656797-3656952>TP73-AS1	0	0.898368	0	1.70944e-013	0	3.43216	0.000118893	0	0.000520588	0	1.48439e-019	0	0	3.58583e-017	0	2.72004e-027	0	0	0.000194875	0	0	3.69506e-007	1.26082	0	0	0	0	0	0	0	0	0	0.457678	4.47541	5.50216	0	0	0	0	0	0	0	3.89688	1.47117e-030	1.7277	0	0	0	0
chr1.3659368-3659522>TP73-AS1	6.62825e-009	0	0	6.91358e-008	2.0108	9.25346e-008	1.29509e-008	8.92593e-008	1.11525	0.271201	2.84789	0	0	2.53054e-008	0	1.5124	0	0	2.88511	0	3.88192	1.71524	2.12426	13.1943	0	2.58746e-008	0	2.09629e-007	1.09856	0	0	6.11475	0.877767	5.38433	2.34848e-008	0	0	0	0	0	0	0	1.11838e-007	2.97972e-008	6.53373e-008	0	0	0	0
chr1.3659625-3659755>TP73-AS1	0	0	0	0	0	0	0	0	0	0	0.351424	0	0	1.06547	0	0	0	0	0.113925	0	0	1.01595	0	3.12602	0	1.63416	0	0	0	0	0	0	1.55972	0	0	0	0	0	0	0	0	0	0	0	1.46098	0	0	0	0.961003
chr1.3662171-3663938>TP73-AS1	1.07762	0	2.56598e-012	0.249783	1.29009e-028	5.95317e-025	0.233953	0.415744	0.50793	5.79989e-029	0.452328	0	1.06853	0.261219	0.161768	0.295204	0	5.20239e-029	1.30111	0	0.142017	0.747235	1.52183e-011	0.82789	0	0.200321	1.99247e-027	1.96341	1.07013	1.08167	4.26544e-029	0.0710839	0.0955984	0.0700837	1.09091	0	1.51829e-011	4.84236e-012	0.70464	0.814989	0	0	5.90293e-012	9.88925e-026	0.422145	0	0	0	0.398268
chr1.3652548-3655078>TP73-AS1	1.13186e-007	6.55481e-012	1.24311e-007	0.00332277	2.30486e-005	1.83152e-007	2.1829e-007	3.03129e-012	7.52157e-008	0.0610016	0.000211692	1.80901e-017	0.998489	0.318963	0.180757	0.545321	0.380723	1.7546e-007	2.18105e-007	4.2313e-011	0.347405	9.57047e-006	0.12622	0.435327	0.442223	0.0219459	1.86456	9.94688e-005	0.000903788	2.57867e-007	0	1.26251	0.117556	0.959623	0.6183	1.89513e-008	1.84061e-017	0.127794	0.0019082	1.14714	0	0	0.000707844	0.258778	0.508753	0	0	0.000477776	0.0281158
chr1.3659368-3659476>TP73-AS1	0.335928	0	0	3.5039	0	4.68978	0.656368	4.52378	1.25979	0	0.169228	0	0	1.28251	0	1.70841	0	0	7.73434e-013	0	0.0427748	2.8159e-008	2.85193	8.60967e-007	0	1.31136	0	10.6243	4.04839	0	0	0	1.44102e-008	3.33327	1.19024	0	0	0	0	0	0	0	5.66812	1.51016	3.31138	0	0	0	0
chr1.3652548-3655900>TP73-AS1	1.52611	0.0276804	0.322587	0.355386	2.41183e-007	0.401555	0.322121	0.821523	0.720347	4.74425e-008	0.0795722	0.815738	7.76549e-007	0.315053	0.61739	0.134706	2.96098e-007	0.200253	0.450457	1.01615	0.545148	0.435781	0.808406	3.38565e-007	3.43928e-007	1.12138	0.704622	1.04037	0.904054	0.395726	1.02345	9.8188e-007	1.01756	7.46326e-007	0.670171	1.49855	0.413538	0.375217	1.06827	8.92154e-007	0.598401	0	0.00028588	2.01257e-007	0.0239315	1.13142	0	1.04538	0.308453
chr1.3655936-3655972>TP73-AS1	0	0	0	0	0	0	0	0	0	0	0	0	0	0	0	0	0	0	0	0	0	0	0	0	0	0	0	0	0	0	0	0	0	0	0	0	0	0	0	0	0	0	0	0	0	0	0	0	0
chr1.3656400-3656952>TP73-AS1	0	2.36094e-028	0	0.0670463	1.40455e-012	9.01984e-028	0.138077	0	1.00901	0	0.0998485	2.78526	0	1.0668	0	1.12181	1.67787	4.34173	0.0332419	0	0.180487	0.770211	3.31348e-028	3.47066	0	0.638585	0	1.15118	1.08479	0	0.219734	0.715389	0.848318	1.17615e-027	0.870319	0.189209	0	2.31964	0.719241	0	0	0	9.76353e-011	1.35828	0.00571421	0	0	2.41486	0.00863969
chr1.3652548-3656952>TP73-AS1	1.80476e-006	7.24786e-007	3.81489e-007	0.206108	0.576563	0.0869074	0.375998	9.7153e-007	0.105699	5.61051e-014	0.569959	0.00279301	9.18343e-013	0.187599	7.30121e-007	0.391406	1.35796e-008	0.00153762	0.708924	1.20169e-006	0.00124767	0.906303	9.39946e-006	2.28137e-008	4.06727e-013	0.00251967	8.33278e-007	0.0955403	0.104847	4.67983e-007	0.00251624	2.02771e-008	0.00239928	2.1789e-011	0.262212	0.00447089	4.89041e-007	0.00143486	0.00244597	1.05505e-012	7.07664e-007	0	0.616796	0.0205626	0.367298	1.33802e-006	0	0.00316488	0.564976
chr1.3662171-3662746>TP73-AS1	1.88791	0	0.461597	0.232841	0	1.42293	1.40982	0	0.384257	0	1.05727	0	0	0.220558	1.7277	0.914704	0	0	0.0294147	0	0.556459	1.22081	1.44448	0.181906	0	0.538602	0	0.67099	0.162426	0.345311	0	0	0.13949	0.533123	2.26245	0	1.86771	0.557101	1.1148	0	0	0	0.152089	0.236373	0.474406	0	0	0	1.07917
chr1.3662851-3663336>TP73-AS1	0.418494	0	0.109451	0.582483	1.53236	0	0.448129	1.32424	1.81912	0.688907	1.2432	0	0.167974	1.26193	0.0740192	0.708895	0	0.617936	0.171699	0	1.20363	1.56746	2.41768	4.505e-019	0	0.2377	23.6667	0.00036356	0.909892	2.3147e-033	0.506647	1.30682	1.43733	0.440732	1.02943	0	1.93003	0.66048	1.14428	2.05736	0	0	1.20208	0	0.305145	0	0	0	0
chr1.3668965-3669364>CCDC27	0	0	0	0	0	0	0	0	0	0	0	0	0	0	0	0	0	0	0	0	0	0	0	0	0	0	0	0	0	0	0	0	0	0	0	0	0	0	0	0	0	0	0	0	0	0	0	0	0
chr1.3670682-3670806>CCDC27	0	0	0	0	0	0	0	0	0	0	0	0	0	0	0	0	0	0	0	0	0	0	0	0	0	0	0	0	0	0	0	0	0	0	0	0	0	0	0	0	0	0	0	0	0	0	0	0	0
chr1.3672021-3672132>CCDC27	0	0	0	0	0	0	0	0	0	0	0	0	0	0	0	0	0	0	0	0	0	0	0	0	0	0	0	0	0	0	0	0	0	0	0	0	0	0	0	0	0	0	0	0	0	0	0	0	0
chr1.3673297-3673455>CCDC27	0	0	0	0	0	0	0	0	0	0	0	0	0	0	0	0	0	0	0	0	0	0	0	0	0	0	0	0	0	0	0	0	0	0	0	0	0	0	0	0	0	0	0	0	0	0	0	0	0
chr1.3677845-3677995>CCDC27	0	0	0	0	0	0	0	0	0	0	0	0	0	0	0	0	0	0	0	0	0	0	0	0	0	0	0	0	0	0	0	0	0	0	0	0	0	0	0	0	0	0	0	0	0	0	0	0	0.166574
chr1.3679184-3679277>CCDC27	0	0	0	0	0	0	0	0	0	0	0	0	0	0	0	0	0	0	0	0	0	0	0	0	0	0	0	0	0	0	0	0	0	0	0	0	0	0	0	0	0	0	0	0	0	0	0	0	0
chr1.3679672-3680039>CCDC27	0	0	0	0	0	0	0	0	0	0	0	0.0699003	0	0	0	0	0	0	0	0	0	0	0	0	0	0	0	0	0	0	0	0	0	0	0	0	0	0	0	0	0	0	0	0.0740679	0	0	0	0	0
chr1.3680270-3680401>CCDC27	0	0	0	0	0	0	0	0	0	0	0	0	0	0	0	0	0	0	0	0	0	0	0	0	0	0	0	0	0	0	0	0	0	0	0	0	0	0	0	0	0	0	0	0.207503	0	0	0	0	0
chr1.3683099-3683177>CCDC27	0	0	0	0	0	0	0	0	0	0	0	0	0	0	0	0	0	0	0	0	0	0	0	0	0	0	0	0	0	0	0	0	0	0	0	0	0	0	0	0	0	0	0	0	0	0	0	0	0
chr1.3683797-3684010>CCDC27	0	0	0	0	0	0	0	0	0	0	0	0	0	0	0	0	0	0	0	0	0	0	0	0	0	0	0	0	0	0	0	0	0	0	0	0	0	0	0	0	0	0	0	0	0	0	0	0	0
chr1.3686347-3686452>CCDC27	0	0	0	0	0	0	0	0	0	0	0	0	0	0	0	0	0	0	0	0	0	0	0	0	0	0	0	0	0	0	0	0	0	0	0	0	0	0	0	0	0	0	0	0	0	0	0	0	0
chr1.3687965-3688210>CCDC27	0	0	0	0	0	0	0	0	0	0	0	0	0	0	0	0	0	0	0	0	0	0	0	0	0	0	0	0	0	0	0	0	0	0	0	0	0	0	0	0	0	0	0	0	0	0	0	0	0
chr1.3689325-3689353>SMIM1	0	0	0	0	0	0	0	0	0	0	0	0	0	0	0	0	0	0	0	0	0	0	0	0	0	0	0	0	0	0	0	0	0	0	0	0	0	0	0	0	0	0	0	0	0	0	0	0	0
chr1.3689627-3689746>SMIM1	0	0	0	1.06	0	1.96443	0	0	0	0	0	0	0	0	0	0	0	0	0	0	0	0	0	0	0	0	0	0.385688	0	0	0	0	0	0	0	0	0	0	0	0	40.9356	0	0	0	0	0	0	0	0
chr1.3691863-3692048>SMIM1	1.37277	7.77777	4.87796	0.68184	0	0.842405	0	0	0.831905	0	0.246946	0	2.08297	0.499139	0	0	0	0	0.400276	0	0	0	0	0	0	0	0	0	2.4584	0	0	0	0	2.67833	2.43195	0	0	0	0	0	0	0	4.0968	0.146935	0.293324	0	0	0	2.83626
chr1.3692359-3692547>SMIM1	0	0	1.12944	0.402576	0.32943	0.207241	0.125688	0	0	0.222154	0.486012	0	0	1.22793	0	0.370052	0	0	0	0	0.267037	0.35126	1.2994	0	19.4477	0	0	0	0	0	0	0	2.87609	3.16271	1.02563	0	0	0	0	0	0	0	8.68312	0	0	0	0	0	7.04395
chr1.3689351-3689406>SMIM1	0	0	0	0	0	0	0	0	0	0	0	0	0	0	0	0	0	0	0	0	0	0	0	0	0	0	0	0	0	0	0	0	0	0	0	0	0	0	0	0	0	0	0	0	0	0	0	0	0
chr1.3696784-3697901>LRRC47	2.24113	7.82839	4.37216	2.94062	5.54456	1.32545	4.18854	4.97037	4.31717	3.06601	5.35788	2.83167	3.29653	4.17476	5.0168	3.98609	2.71968	0.804921	3.43352	3.8722	3.28095	6.79878	5.77365	1.81908	8.5747	4.56452	0	6.49213	2.85015	6.19127	5.05966	3.78007	4.78017	5.23438	4.77588	0.192005	2.40723	1.4339	1.2488	2.87542	0	0	5.44563	4.81396	4.27512	0.0556604	1.93081	3.05425	4.76676
chr1.3698076-3698166>LRRC47	2.8218	0	1.76946	1.12125	3.44071	0	3.41312	0	3.99006	4.64055	2.53806	18.2424	0	3.59103	0.635347	1.54599	16.4655	1.66499	1.31646	0	6.13592	6.60368	1.08572	5.16042	11.3752	5.50771	0.715075	3.56976	1.12297	0	0	1.01255	5.25685	11.0109	4.28486	9.53198	17.4254	10.6778	0.553534	0.429965	0.795969	0	0	0	9.04415	0	0	0	5.83009
chr1.3699225-3699328>LRRC47	7.04471	62.1881	19.5843	11.022	2.40516	6.05223	5.27644	2.15608	2.9884	5.27131	4.43545	0	6.23543	8.06861	5.55158	3.37717	18.3438	2.42475	3.7385	0	4.87408	10.8993	14.7046	2.81819	8.92267	15.8127	0.624823	10.2488	3.92495	3.41401	15.5068	4.135	4.59336	11.5454	7.48811	0	16.5236	0	0.96734	0	0	0	0.283013	0	6.58555	0	0	14.401	6.30717
chr1.3700560-3700676>LRRC47	4.06589	0	1.83047	0	4.80513	0	0.203701	0	0.884497	0	0.787674	15.9228	0	0.796041	7.88707	3.59843	0	0	0.510698	0	2.59671	2.27713	0	0	0	1.83138	0	0	4.35635	0	0	0	0	5.98007	1.10815	0	0.209598	0	0	0	0	0	0	1.40601	1.8712	0	0	0	1.93858
chr1.3701651-3701768>LRRC47	1.24035	0	0	0	0.52934	0	0.403919	0.759235	3.06928	0	1.17141	0	0	0.394618	0	0	2.2165	0	2.15191	0.462099	1.28726	0.564417	0	0	2.39065	0	0	5.09965	0	0	2.1002	0	0	0	1.64802	0	1.66246	0	0	0	0	0	2.49148	0	0.927605	0	0	0	2.13556
chr1.3703413-3703875>LRRC47	5.02584	0.301401	2.41289	3.93165	3.21729	0.337327	2.50613	1.15364	3.33122	3.79682	4.84539	0	2.03889	1.99872	1.36146	2.25876	1.76416	2.16233	3.17362	0	3.69459	2.7158	2.43229	0	0	2.60569	0	2.68229	1.75008	5.58164	3.19163	0.06575	2.92589	4.50447	3.61709	0	4.44703	0.693361	0.323494	5.61189	5.89224	0	1.5143	5.57357	4.69826	2.01859	0	0.160531	4.17209
chr1.3712426-3713069>LRRC47	6.54512	0.144372	1.3209	0.863169	0.866866	0.8483	0.698221	0	0.478701	1.36402	1.1368	0	0.0665888	0.93346	0.533573	0.540978	0	0	1.2697	1.009	1.17114	0.410805	0.835817	2.43776	0	0.220259	0	0.499655	2.75067	0	1.71968	0.425177	0.946022	0.847652	1.8992	0.833863	1.04056	0.498185	1.00721	1.986	0	0	2.62943	1.60645	0.50636	0	0.0780032	0	3.53613
chr1.3728645-3732082>CEP104	1.6467	0.675236	1.52968	1.10836	1.04513	0.589463	1.27225	1.4215	1.17916	1.02073	1.26275	0.441945	2.21809	0.953766	1.36423	1.15376	0.377264	0.276127	1.30157	0.975289	1.19774	1.51787	1.322	1.87491	2.91966	1.17439	2.28441	2.55057	1.5291	1.50056	0.965164	0.512609	1.25855	1.60022	1.14072	0.374401	0.997435	0.932013	2.37712	1.1054	0	0.178472	1.15346	0.569704	1.13696	3.79874	1.0361	0.992609	0.603388
chr1.3732844-3732935>CEP104	1.59474	0	0	0	0	0	0.259662	0.97616	0.563745	0	2.00814	0	2.82307	0	0.628365	0	0	0	0.813749	0	0	0.72568	0	0	0	2.33451	0	0	1.11063	0	0	0	2.22818	0	0	0	0.13359	0	0	0	0	0	0	0	2.68343	0	0	0	0
chr1.3739738-3739806>CEP104	6.4024	0.682585	3.12257	1.484	0	0	0.694978	0	0.754424	0	0	0	3.14828	0	0	2.04617	0	0	5.88053	0	2.21484	0.97113	0	0	0	4.16549	0	0	1.48628	0	0	0	2.98182	0	0.94519	0	2.50285	0	0	0	0	0	0.857362	0	1.19702	0	0	0	0
chr1.3739988-3740127>CEP104	4.17615	30.7212	6.49225	3.44844	0.445559	0	1.35996	3.51488	6.64327	3.90608	4.93005	0	0	3.32161	0	3.50351	0	3.59351	6.49945	3.11169	5.41759	7.12628	1.75746	1.25298	0	7.13229	8.79697	4.9529	2.18131	2.52981	0.883898	0.655608	2.43122	1.78234	1.84958	3.08589	2.18645	0	0.716806	0	0.515376	0	4.61372	3.91121	2.92796	0	0	12.2719	0
chr1.3742322-3742431>CEP104	3.32847	0	0	2.7774	0	13.5828	1.08391	0	2.35325	0	7.1252	0	2.35688	5.50656	3.67219	1.27651	0	9.16511	4.52132	8.92827	2.76347	4.2409	0	6.92395	0	2.59866	0	0	5.09973	0	0	3.3442	3.72044	0	6.48626	1.96761	19.8522	0	0.457046	0.355017	0	0	10.1625	0	1.99137	0	21.6269	0	2.97999
chr1.3742934-3743001>CEP104	0	0	0.792293	0.376538	0	0	4.58478	0	2.29705	0	0.681867	0	0	0	1.7069	1.03835	0	0	3.09477	0	2.24789	1.97125	9.47978	0	0	0	0	0	0.754234	0	16.5038	3.17366	6.05266	6.65585	0	0	0	0	0	0	0	0	0	0	0	0.92795	0	0	0
chr1.3743272-3743309>CEP104	0	2.50896	0	0.68184	0	0	0	0	0	0	2.46947	0	4.62882	0	0	0	0	0	0	0	0	1.78478	0	0	0	0	52.1812	0	0	0	0	0.820987	0	0	0	0	0	0	0	0	0	0	0	0	0	0	0	0	0
chr1.3745830-3745938>CEP104	1.34371	0.429775	0.491515	2.10234	4.58761	0	4.157	0	1.90003	0	1.69204	1.18766	0	0	2.11782	5.79748	0	1.84999	3.15403	8.51033	6.50779	2.44581	0.904765	5.37544	17.7591	1.31136	26.8153	13.1741	2.33952	5.42659	9.10088	2.53138	3.75489	6.42304	0	0	5.29041	0	2.30639	0	0	0	0	0	0.753679	0	6.0373	15.1077	1.15676
chr1.3746355-3746562>CEP104	4.73221	50.4519	8.46261	2.19375	5.98384	4.14081	2.96793	1.71653	6.69141	5.64937	3.08981	0	0	0.669136	4.69604	4.7052	0	0	8.15636	0	6.79074	7.88991	4.72051	5.88961	11.6786	10.6049	0	11.3079	4.63836	2.83126	18.9931	0.440239	5.55071	14.3621	0.931492	0	4.99188	0	3.85067	0	0	0	8.30855	0	5.50514	0	0	0	3.01764
chr1.3747610-3747787>CEP104	1.43481	0	2.09935	2.7081	3.84893	0.88048	1.73548	0.250934	2.89835	0.471921	1.29054	0	2.17712	3.91274	0	2.3583	0	0	2.54962	1.22182	4.82176	2.23854	0.55206	5.24788	3.61203	0.400076	0	0	3.42601	1.98668	0	0.514856	1.90927	5.0389	0.726248	0	0	0	3.37749	0	0	0	0.988147	0	2.29936	0	0	5.02815	0.705821
chr1.3750426-3750600>CEP104	0.625522	0	0.305079	1.73987	1.42374	0.671745	0.679002	2.80786	2.65349	3.60043	2.88814	0.147433	0	2.91882	1.31451	4.39809	0	0.287068	2.97907	4.66083	2.88523	2.65665	7.01973	0.333648	0	1.22092	0	1.0551	2.90423	0	19.7709	2.26951	3.49593	9.68202	5.17139	0	2.30558	0	1.71786	0	0	0	3.01555	8.27985	2.18307	0	0	3.83613	0.574393
chr1.3751489-3751657>CEP104	3.67122	0	2.52779	2.85318	0.737295	4.87015	2.95366	2.90814	5.19115	1.49161	1.90355	0	1.01944	7.69506	2.38255	3.72695	0	0	4.63766	1.28728	7.76951	6.6823	1.45409	2.76451	5.35152	2.52905	18.3877	6.82989	2.40637	4.18623	0	1.80813	4.82772	3.83416	6.88639	9.57453	13.903	5.72023	4.44821	0.460677	0	0	3.8173	4.53048	0.161503	0	0	0.441459	6.84143
chr1.3753059-3753257>CEP104	2.74851	0	3.75339	2.29362	2.18954	1.77096	2.62547	4.48639	2.07276	4.00775	2.30733	0	0.432491	1.3991	1.44397	1.05409	0	0	3.59036	2.73059	4.81746	2.33464	0	0	0	3.21879	0	0	1.02088	7.69589	0	2.7615	0	0	3.57072	0	0	6.47137	0	0	0	0	5.00561	0.411862	0.959228	0	0	4.12029	2.14527
chr1.3753856-3754084>CEP104	10.9796	0	5.35493	2.65559	2.98798	3.07589	5.18186	0.974019	5.40008	8.24309	7.61418	2.92539	0	1.01251	0.50159	3.0513	1.29991	0.657235	4.80683	4.03121	6.60566	4.34453	3.00001	1.52776	0	6.83287	0	4.62995	9.0872	0	0	6.39505	7.11453	3.25981	3.66468	15.0505	3.09249	21.0745	0	0	0	0	1.53423	2.38447	3.92707	0	3.73971	0	7.45199
chr1.3755528-3755684>CEP104	4.41875	0	5.78476	5.82186	1.19101	0.499503	2.27204	5.40955	8.22128	6.69311	7.02848	0	5.48931	3.84753	0.366546	5.79748	4.51217	6.08363	10.0634	0.346575	7.40172	4.65644	2.81869	6.69862	0.128071	3.17752	26.8153	4.11895	6.47868	0	18.9018	1.75249	3.89931	11.1168	2.88404	0	0.233782	16.4273	7.34497	0	0	0	5.23211	5.57598	4.86993	0	0	16.6396	5.76602
chr1.3756172-3756341>CEP104	3.6495	0	1.57052	3.13485	0.732932	2.53594	4.89363	0	5.46399	3.70695	4.86587	0.151795	2.28017	1.91238	14.2107	4.93986	1.09607	0	4.73226	0	7.42648	6.64276	6.64922	9.96205	0.118219	3.35211	0	7.8758	1.19606	6.93576	0	1.97717	5.19908	3.22509	2.28188	9.51788	0	0	0	0	0	0	0	0	2.56875	0	0	0	0.591386
chr1.3761471-3761548>CEP104	8.95228	0	15.8562	0.982912	6.43457	0	1.84124	12.6901	1.99873	0	5.93313	0	0	5.39653	0	0	0	0	9.80937	0	7.17185	7.71859	3.17255	2.26187	0	0.919655	0	38.7441	18.3759	18.2672	0	0	2.6333	0.643495	9.18185	0	0	0	0	0	0	0	7.19294	0	2.46659	0	0	0	15.2512
chr1.3761853-3761916>CEP104	0	6.63082	0	0	0.98306	0	1.1252	0	0	0	0.72516	0	0	0.732863	0	0	2.35221	0.792855	3.05608	13.731	1.59375	2.09641	0	0	0	0	0	0	0	0	0	0.482167	4.2913	0	2.04041	0	0	0	2.37229	0	0	0	0	0	0.861348	0	0	5.88612	0
chr1.3764039-3764178>CEP104	3.13211	0	8.40173	2.90395	5.79227	0	1.69995	4.79301	2.58349	4.20655	3.61537	0.369114	0	0.332161	5.75926	1.001	1.06611	63.1773	2.34407	0	1.80586	9.02662	9.84176	1.67064	0	6.62284	0	5.2831	2.54486	0	0	4.15218	7.77992	0	0.462395	14.658	0	0	0	0	0	0	7.78985	2.93341	3.90395	0	0	0	1.6178
chr1.3765172-3765346>CEP104	4.58716	0	0.915236	2.31982	7.11871	0	5.83942	5.1052	0.589664	0	3.93837	0	0	2.91882	7.55844	3.19861	5.5358	1.72241	2.80884	15.2254	0.577046	3.79522	2.80789	10.3431	9.5839	2.44184	0	2.63775	2.61381	6.06281	0.706102	0.69831	7.76874	0.56953	0.738769	0	0	3.68199	0	0	0	0	3.35061	0	0.311867	5.35971	0	1.70495	1.14879
chr1.3768859-3768986>CEP104	2.28537	0.365478	6.26972	2.78105	2.4383	6.13563	6.13989	0	3.63549	0.328858	5.03615	12.6399	9.43988	5.45319	2.70148	6.02572	0	0	7.69665	0.425714	4.74359	12.4794	2.30822	3.19987	0	3.34552	0	5.78229	10.7434	6.46063	0	2.87022	2.66095	15.606	5.06086	0	6.89198	10.0892	9.8067	0	0	0	0	8.34751	5.76832	0	10.2682	2.91989	10.4273
chr1.3773453-3773798>CEP104	0	0	0	0.14625	0	0	0.821887	0	1.33828	0	1.72147	0	0	0.802963	0	0.806606	0	0	0.300497	0	0.145516	0.382822	0	0	0	0	0.186541	0.133034	0.439423	0	0	0.0880478	0.391815	0.583586	2.42188	0	0	0	0	0	0	0	3.63339	1.10307	2.29279	0	0	0	0.796658
chr1.3773831-3774282>DFFB	0.321776	0	0	0.839071	0.41197	0	0.576324	0.393927	0.454996	0	0.607784	0	0	1.33085	0	0.308513	0	0	0.295548	0	0.445259	0.146423	0	0	0	0.785071	0	0	0.112048	0	0	0.808244	0.149863	0.549325	1.71014	0	0	0	0	0	0	0	0.581714	1.44654	0.180482	0	0.667264	0	0.443212
chr1.3775282-3775431>DFFB	0	0	0	0.000404512	0	0	6.3146e-005	0.000237388	0	0.000111611	0	0	0	0.00061692	0	0.000185916	0	0	7.91567e-005	0.00332311	0	0.000705898	0	0	0	0	0	0	1.69576	0	0	0	0.00018062	0	0.000687043	0	3.24871e-005	0	0	0	0	0	0.00210331	0.000363213	0.000870094	0	0	0	0.000200316
chr1.3782326-3782565>DFFB	4.60809e-006	9.82571e-006	0	5.34051e-006	0	1.64953e-005	2.00082e-006	1.31631e-005	1.71718	5.30472e-006	1.52921	0.966028	0	3.90951e-006	9.68372e-006	5.89086e-006	0	0	0.80534	4.29811	1.00422	1.39793e-005	4.13703e-006	0	0	0	0	2.49648	1.01092	0	0	0	1.14461e-005	6.29341e-006	8.16353e-006	0	0	0	0	0	0	0	0	1.61121e-005	4.59491e-005	4.16219	0	3.13999e-006	6.34715e-006
chr1.3784538-3784618>DFFB	0	0	0	3.46886	0	0	0.590732	0	1.28252	0	2.85532	0	0	0	0	0	0	0	4.25794	0	2.51015	1.65092	2.44287	0	0	0.885168	0	0	0	0	0	0	1.6897	0	0	0	0	8.00832	0.622725	0	0	0	0	0	0	0	27.5858	1.85413	0
chr1.3786169-3786340>DFFB	1.69732	0	0	0	0	0.68353	1.10546	0.259738	0	0.24424	0	0	0	0.810006	0	0	0	0	0.519657	0	1.46792	0.772361	0.285715	0	0	0.828227	0	0	0	0	0	0	0.790503	1.73857	1.87933	0	0	0	0	0	0	0	0	0	1.90403	0	0	0	0
chr1.3789036-3789137>DFFB	2.15526	0	4.20465	2.9974	0	0	2.57348	0	1.01586	10.3379	3.61862	0	0	0	0	3.44405	0	0	3.71026	0	2.4853	0.65383	0	0	0	0.701123	0	4.54425	9.50634	0	0	0	1.33838	22.0763	1.27273	0	0	0	2.95949	0	0	0	0	5.11362	0	0	0	0	2.22648
chr1.3800071-3801994>DFFB	1.13199	0.0482743	0.800534	1.07577	1.5459	1.07381	0.897003	0.785293	1.22716	0.760153	1.4967	0.400209	1.58085	1.58463	0.743386	1.37475	0.577961	2.02605	1.8792	0.702881	1.95799	2.64422	1.57522	1.08683	0.76027	1.54663	0	1.28884	1.70811	0.609539	0.638907	0.600264	1.47618	0.412265	1.40378	1.5614	0.676425	0.33316	0.880818	0.563449	0.26077	0.159493	1.37945	1.85603	0.7478	0.0646622	2.13874	1.04132	1.35377
chr1.3775282-3775409>DFFB	0	0	0	1.1914	0	0	0.185983	0.699174	0	0.328727	0	0	0	1.81701	0	0.547575	0	0	0.233139	9.78751	0	2.07907	0	0	0	0	0	0	1.71708e-008	0	0	0	0.531977	0	2.02354	0	0.0956838	0	0	0	0	0	6.19484	1.06977	2.56268	0	0	0	0.589987
chr1.3782376-3782565>DFFB	0.575872	1.22792	0	0.667403	0	2.06142	0.250043	1.64499	8.07723e-011	0.66293	7.19305e-011	0	0	0.48857	1.21017	0.73618	0	0	0.000300427	0	1.12073	1.74699	0.517003	0	0	0	0	0	3.80174	0	0	0	1.43042	0.786486	1.0202	0	0	0	0	0	0	0	0	2.01353	5.74226	0	0	0.392404	0.793201
chr1.3782848-3782963>DFFB	0	0	0	0	0	0	0	0	0	0	0	0	0	0	0	0	0	0	0	0	0	0	0	0	0	0	0	0	0	0	0	0	0	0	0	0	0	0	0	0	0	0	0	0	0.235934	0	0	0	0
chr1.3805697-3806638>C1orf174	5.93976	0.098652	2.93342	3.43166	3.42243	4.96849	3.84195	3.304	4.36139	3.86137	3.98106	1.77202	4.18611	4.71026	1.64069	3.62265	2.08666	16.8269	3.72005	1.89603	6.21836	4.14046	3.94597	3.52948	19.6551	4.74096	0	8.6331	3.43693	8.2212	5.22261	3.35724	5.45876	4.89699	3.48344	4.67229	5.60059	1.02125	3.91768	8.43024	5.10063	0.325935	9.36398	1.8199	4.29621	10.5389	3.19805	3.6255	4.77948
chr1.3807133-3807622>C1orf174	2.75184	5.22059	0.651333	2.01206	3.03964	2.07156	5.89524	4.26895	8.81241	2.9039	3.55017	1.94106	6.12917	5.00415	2.22177	5.54851	1.3637	1.22576	5.05789	2.4324	8.1105	5.40179	1.79843	4.39269	0.0408569	4.19957	0	10.5122	5.89043	4.55435	0	0.869675	5.39046	8.00487	6.96619	4.38588	2.51127	3.93047	2.34318	0	0	0	3.33828	5.55888	3.93948	11.6971	3.69247	4.24668	3.06578
chr1.3809447-3809561>C1orf174	10.5022	0	6.98469	1.77039	3.25962	5.12648	3.52366	0.389608	2.86139	0.36636	4.40821	3.82551	0	0.810006	0	3.0513	0	0	1.42906	0.47426	4.40377	7.53052	0	0	0	3.10585	0	11.2729	2.21639	10.282	6.46641	4.79629	0	5.2157	5.63798	5.64394	6.18498	0	5.244	0	0	0	17.8993	3.5767	0	0	0	0	9.42457
chr1.3816736-3816858>C1orf174	0.297379	0	0	0.206788	0	0	0.581048	0	0	0	0.374468	0	0	0	0	0	0	0	0.364186	0	0.4115	0	0	0	0	0	0	0	0	0	0	0	0.554	0	0.526827	0	0	0	0	0	0	0	0.955748	0	0.222397	0	0	0	1.63843
chr1.3816968-3817196>LINC01134	0	0	0	0	0	0	0	0	0	0	0.200373	0	0	0	0	0	0	0	0	0	0.220189	0	0	0	0	0	0	0	0	0	0	0	0	0.869283	0	0	0	0	0	0	0	0	2.30134	0	0	0	0	0	0
chr1.3820529-3820601>LINC01134	0	0	0	0	0	0	0	0	0	0	0	0	0	0	0	0	0	0	0	0	0	0.917178	0	0	0	0	0	0	0	0	0	0	7.50978	0	0	0	0	0	0	0	0	0	0	0	0	0	0	0	0
chr1.3830256-3830855>LINC01134	0	0	0.0886205	0.379053	0.620361	0	0.0394479	0	0.0856441	0	0.381345	0	0	0	0	0	0	0	0.0247249	0	0	0	0	0	0	0	0	0	0.25309	0	0	0	0.112835	0	0	0	0	0	0	0	0	0	0.87597	0.0453805	0.226481	0	0	0	0
chr1.3830959-3832012>LINC01134	0.172271	0	0	0.0239583	0	0	0.403919	0	0	0	0.0433857	0.877039	0	0	0	0.198204	0	0	0.0281296	0	0.143028	0	0	0	0	0	0	0	0	0	0	0	0.385117	0.141166	0.122076	0	0	0.912629	0	0	0	0	0	0	0.0257668	0	0.0952631	0	0
chr1.4000672-4000759>LINC01346	0	0	0	0	0	0	0	0	0	0	0	0	0	0	0	0	0	0	0	0	0	0	0	0	0	0	0	0	0	0	0	0	0	0	0	0	0	0	0	0	0	0	0	0	0	0	0	0	0
chr1.4001054-4001204>LINC01346	0	0	0	0	0	0	0	0	0	0	0	0	0	0	0	0	0	0	0	0	0	0	0	0	0	0	0	0	0	0	0	0	0	0	0	0	0	0	0	0	0	0	0	0	0	0	0	0	0
chr1.4012313-4012644>LINC01346	0	0	0	0	0	0	0	0	0	0	0	0	0	0	0	0	0	0	0	0	0	0	0	0	0	0	0	0	0	0	0	0	0	0	0	0	0	0	0.150508	0	0	0	0	0	0.0819712	0	0	0	0
chr1.4472111-4472693>LOC284661	0	0	0	0	0	0	0	0	0	0	0	0	0	0	0	0	0	0	0	0	0	0	0.0839473	0	0	0	0	0	0	0	0	0	0	0	0.110435	0	0	0	0	0	0	0	0	0	0	0	0	0	0
chr1.4475613-4475648>LOC284661	0	0	0	0	0	0	0	0	0	0	0	0	0	0	0	0	0	0	0	0	0	0	0	0	0	0	0	0	0	0	0	0	0	0	0	0	0	0	0	0	0	0	0	0	0	0	0	0	0
chr1.4476372-4476609>LOC284661	0	0	0	0	0	0	0	0	0	0	0	0	0	0	0	0	0	0	0	0	0	0	0	0	0	0	0	0	0	0	0	0	0	0	0	0	0	0	0	0	0	0	0	0	0	0	0	0	0
chr1.4482820-4483248>LOC284661	0	0	0	0	0	0	0.0552086	0	0	0	0	0	0	0	0	0	0	0	0	0	0	0	0	0	0	0	0	0	0	0	0	0	0	0	0	0	0	0	0	0	0	0	0	0	0.0633936	0	0	0	0
chr1.4483408-4483509>LOC284661	0	0	0	0	0	0	0	0	0	0	0	0	0	0	0	0	0	0	0	0	0	0	0	0	0	0	0	0	0	0	0	0	0	0	0	0	0	0	0	0	0	0	0	0	0	0	0	0	0
chr1.4484054-4484745>LOC284661	0	0	0	0	0	0.620222	0	0	0	0	0	0	0	0	0	0	0	0	0.021433	0	0	0	0	0	0	0	0	0.066421	0	0	0	0	0	0	0	0	0	0	0	0	0	0	0	0	0	0	0	0	0.144637
chr1.4715105-4715515>AJAP1	0	0.226418	0	0	0	0	0	0	0	0	0	0	0	0	0	0	0	0	0.0361225	0	0	0	0	0.141597	0	0	0	0	0.123253	0	0	0	0.164849	0.120852	3.44879	0	0	0	0	0	0	0	1.35087	1.1934	0.463237	0	0	0	0.914125
chr1.4771960-4772760>AJAP1	0	0	0	0	0	0	0.0295366	0	0	0	0	0.0320668	0	0	0	0	0	0	0	0	0.251015	0	0	0	0	0	0	0	0	0.146518	0	0	0.084485	0	0	0	0	0	0	0	0	0	0	0	0	0	0	0.0927064	0.499722
chr1.4829913-4830001>AJAP1	0	0	0	0	0	0	0	0	0	0	0	0	0	0	0	0	0	0	0	0	0	0	0	0	0	0	0	0	0	0	0	0	0	0	0	0	0	0	0	0	0	0	0	0	0	0	0	0	0.567865
chr1.4832340-4832586>AJAP1	0	0	0	0.102553	0	0	0	0	0	0	0.371424	0	0	0	0	0	0	0	0.180613	0	0	0	0	0	0	0	0	0	0	0	0	0	0	0	0	0	0	0	0	0	0	0	0	0	0	0	0	0	0
chr1.4834487-4834619>AJAP1	0	0	0	0	0	0	0	0	0	0	0	0	0	0	0	0	0	0	0	0	0	0	0	4.39808	0	0	0	1.39081	0	0	0	0	1.02406	0	0	0	0	0	0	0	0	0	0	0	0	0	0	0	0
chr1.4837461-4837855>AJAP1	0	0	0.40419	0	0.628759	0	0.899591	0	0	0	0	8.07128	0	0	0.43539	0.353146	0	0	0	0	0	0	0	0.147347	0	0.359459	0	0	0.384774	0	0	0.539684	0.171543	0	0	0	0	0	0	0	0	0	0	0	0.482049	0	0	0	0
chr1.4842605-4843852>AJAP1	0	0	0	0.182079	0.148996	0	0.151591	0	0.246836	0.0334924	0.036636	1.54499	0.789721	0	0.045855	0	0	0	0.0237534	0.303496	0.201295	0.0529566	0.11754	0	0	0.113574	0	0.736117	0.121573	0	0.689682	0.803869	0.108401	0.0794693	0	0	0	0	0	0	0	0	0	0	0	0	0	0	0.881626
chr1.5624131-5624204>MIR4417	0	0	0	0	0	0	0	0	0	0	0	0	0	0	0	0	0	0	0	0	0	0	0	0	0	0	0	0	0	0	0	0	0	0	0	0	0	0	0	0	0	0	0	0	0	0	0	0	0
chr1.5922732-5922802>MIR4689	0	0	0	0	0	0	0	0	0	0	0	0	0	0	0	0	0	0	0	0	0	0	0	0	0	0	0	0	0	0	0	0	0	0	0	0	0	0	0	0	0	0	0	0	0	0	0	0	1.07083
chr1.5922868-5923466>NPHP4	0.546024	0.853801	0.355075	0.632811	0.828532	0	0.474166	0.965549	0.600511	0	0.763965	0	0	0.308832	0.573725	0.349012	0	0.250584	0.346728	0	1.00742	0.110429	0	0	0.0334097	0.355251	0	0	0.845045	0	0	0.863546	0.678141	1.24287	0.859839	0	0	0	2.08269	0	0	0	1.65738	0.63639	0.408348	0	0	0	0.710307
chr1.5923950-5924094>NPHP4	1.76362	0	0	0	0	0	0.820461	0	0	0	3.48983	0	5.94675	0	0	0	0	0	0	0	0	0	0	0.403158	0	0	0	0	0.701857	0	0	0	0	0	0	5.95749	0	0	0	0	0	0	0	0	1.3504	0	0	0	0
chr1.5924398-5924578>NPHP4	0	0	0	0.420468	0	0	0	0	0	0	0	0	2.61657	0	0	0	1.64655	0	0.411395	0	0	0	0.542859	0	0	0	0	0	0	0	0	0	0.375489	0	0.714144	0	0	0	0	0	0	0	0.161946	0	0	0	0	0	0
chr1.5925162-5925334>NPHP4	0	0	0	0	0	0	0.137379	0	1.19304	0.24282	1.06244	0	0	0	0	0.404475	0	0	0.86106	2.20035	1.75127	1.91968	0.568108	0	0	1.23512	0	0	1.469	0	0	0	2.35772	0	0.37368	0	0	0	0	1.34989	0	0	0	3.63492	0	0	0	0	1.74321
chr1.5926433-5926519>NPHP4	0	0	0	0	0	1.35911	0	0	0.596521	0	0	0	0	0	0	1.6179	0	0	0.344424	0	1.75187	0	0	0	0	0	0	0	0	0	0	0	0	0	0	0	0	0	0	0	0	0	0	0	0	0	0	0	0
chr1.5927090-5927176>NPHP4	0.421864	0	0	0	0	0	0	0	0	0	0	0	0	0	0	1.6179	0	0	0	0	0	0.76787	0	0	0	0.823412	0	0	1.7628	0	0	0	0	0	0	0	0.141357	0	0	0	0	0	0	0	0	0	0	0	0
chr1.5927800-5927957>NPHP4	0	0	0	0	0	0	0.752524	0	0	0	0	0	0	0	0	0	0	0	0.754661	0	0	0	3.11193	0	0	2.2552	0	0	0	0	0	0	0	0	0	0	0	0	0	0	0	0	0	0	0	0	0	0	0.954882
chr1.5933312-5933396>NPHP4	0	0	0	0	0	0	0.281301	0	0	0.497202	0	0	0	0	0	0	0	0	0.705249	0	0	1.57231	0	0	0	0	0	2.18557	0	0	0	0	0	0	0	0	0	0	0	0	0	0	0	0	0.646011	0	0	0	0
chr1.5934531-5934718>NPHP4	0.582036	0	0	0.269819	0	1.04174	0.12636	0	0	0	0	0	0	0	0	1.86015	0	0	0.158398	0	0.268465	0	0.783807	0	0	0.378681	0	0	0	0	0	0	0.361433	0	1.03112	0	0	0	0	0	0	0	0	0	0	0	0	0	0
chr1.5934934-5935161>NPHP4	3.35633	0	4.67697	0.777958	0	0.858177	0.624562	0.195662	1.58196	0.55196	0.201256	0	0	0.813575	0	0	0.979224	0	0.456703	0	0.884634	0.872733	0	0.255748	0	0	0	0	0.445231	0	0	0	0.893234	0	1.4157	0	0	0	0.219463	0	0	0	0	0	0.478105	0	0	0	0.770496
chr1.5937153-5937359>NPHP4	0	0	0.515375	0	0	0	0.458821	0	0	1.62194	0	0	0	0	0	0	0	0	0.143789	0	0	0	2.13454	0	0	0	0	0	0.735927	0	0	0	0	0	3.12005	0	0	0	0	0	0	0	0	0	0	0	0	0	0.242583
chr1.5940174-5940300>NPHP4	0	0	0	0	3.93224	0	0	0	0	0	0	0	0	0	0	0	0	0	0.235083	0	1.19531	0	0	0	0	0	0	0	0.401061	0	0	0	0	6.29195	0.510103	0	0	0	0	13.5132	0	0	0.231352	0	4.30674	0	0	0	0
chr1.5947346-5947527>NPHP4	2.22318	0	0	0.278763	0	0	0	0.490776	0.56686	0	0.252404	0	0.709667	0.255085	0	0	0	0	0.900069	0	0	0	1.88951	0.641488	0	0	0	0	0.837575	0	0	0	0.373414	2.73752	0	0	0	0	0	0	0	0	4.18734	0	0.599612	0	0	0	0.690223
chr1.5950928-5951089>NPHP4	0.225343	0	0	0.313392	0	0	0	0	1.91183	0	0.567517	0	0	0	4.97228	0	0	0	0.091989	0	0	0	0	0	0	0	0	0	0	0	0	0	0.419801	0	0	0	0	0	0	0	0	0	0	0	0	0	0	0	0
chr1.5964677-5964865>NPHP4	0.19298	0	0.28236	0.134192	1.64715	0	0	0	0.272877	0	0	0	0	0.245587	3.04156	0.740103	0.19706	0	0.393889	18.4053	0	0	0	0	0	0	0	0	0	0.623481	0	0	0	4.48051	0	1.1408	0.258653	0	2.38491	0.205834	1.14315	0	0.775275	0.14459	0.432965	0	0	0	0.531619
chr1.5965352-5965544>NPHP4	1.13376	0	0	0.919774	0.322566	3.65261	0.246138	0	1.33596	0	0.951773	0	2.45303	1.44282	4.46728	1.44937	6.94637	0	0.694229	0	1.83032	1.71971	0.254465	0.302368	0	0	0	0	0.789589	0	0	0	0.704042	1.03227	0.66951	0	0	0	3.38285	0	0	0	0	0	2.96761	0	0	0	0
chr1.5965692-5965841>NPHP4	0	0	0	1.23003	0	0	0.46083	0	0.250124	0	1.33646	0	0	0	0	0	0	0	1.73302	0	0.244771	0	0.47642	0	0.0974102	0	0	0.895104	0	0	0.599028	0	1.64767	4.34849	0.626742	0	0	3.12365	3.40052	0	0	0	0	0	0	0	0	0	0
chr1.5987709-5987848>NPHP4	2.61009	0	0	0	0	0	0	0	0	0.300468	0	0	0	0	0	1.001	0	0	0.319645	0	0	0.475085	0	0	0	0	0	0	0.727103	0	0	0	0	0	0	0	0	0	0	0	0	0	0	0	0	0	0	0	0
chr1.5993207-5993390>NPHP4	0.396506	0	0	0	0	0	3.48629	6.31036	0	0	0	0	0	0	0	0	4.85866	0	0.809302	0	1.646	0	0	0	0	1.54783	0	0	4.41825	0.640516	0	0	1.47733	0	0	2.34393	0	0	0	0	0	0	5.73449	0	1.63091	0	0	2.02637	0
chr1.6007164-6007291>NPHP4	4.85641	0	0	0	2.4383	0	0	0	0	0	0	0	0	0	0	0	0	0	0.466464	0	0	0	3.07763	7.31398	0	0	0	2.89114	0.795806	1.8459	0	0	1.06438	0	1.01217	0	0	7.56692	0	18.5867	0	0	0	0	0	0	1.97465	0	3.73808
chr1.6008130-6008312>NPHP4	0	0	0	0	1.70145	0	0.259662	0.24404	0	2.75374	0.502034	0	0	0.507367	1.25673	0.382251	1.01778	0	0.0813749	2.37651	0.275841	0	0	0	0	1.16725	0	0	3.33189	0	0	0.166904	1.11409	0	2.11889	0.589202	3.40654	0	1.64235	0	0	0	0	1.34421	0	0	0	0	0
chr1.6021854-6022010>NPHP4	2.79079	0	0	0.808592	0	0	0.15147	0	3.28851	0	0.585706	0	4.94038	0	0	2.67576	0	0	0.284812	0	1.28726	0	0.939564	4.0936	0	0.907864	0	0	1.29574	0	0	0	3.0328	5.08196	1.23602	0	0	16.4273	0	4.21697	0	0	0	0	0.521778	0	0	0	0.800836
chr1.6027359-6027424>NPHP4	0	0	0	0	0	0	0	0	0	0	0	0	0	0	0	1.0703	0	0	0	0	0	0	0	0	0	0	0	0	0	0	0	0	0	0	0	0	15.2447	0	0	0	0	0	0	0	7.5136	0	0	0	0
chr1.6029147-6029320>NPHP4	0	0	2.14789	0.583308	1.07398	4.27898	0.409756	0	1.77922	0	1.32038	0	0	1.60128	6.28002	0.402137	0	0	1.62656	0.937554	1.45095	0.381716	2.2593	5.7048	0	1.22798	0	0	1.16841	0	0	0	0	5.44181	0	3.09927	0.0702699	0	14.6862	0	0	0	2.52748	0.628506	1.09785	0	0	0	0
chr1.6038330-6038474>NPHP4	0.503893	0	1.10591	0	0.430089	0	0.984553	0	0	0	0.951773	0	2.67604	1.92376	0	1.44937	0	0	0.719942	0	0.348632	0	7.8036	0	0.138743	1.47528	0	0	0	17.0938	0	2.53138	0.938723	0	4.01706	0	0	17.7963	0	0	0	0	3.23892	0	0	0	12.1907	0	0
chr1.6046215-6046388>NPHP4	0	0	0	0.291654	0	0	0.956097	0	1.18615	0.965664	1.32038	0	0	0	0	1.20641	0	0	0.684866	2.50015	0	0	1.12965	0	0	0	0	0	0	0	0	0	0.781364	0	1.48608	0	0	0	0	0	0	0	0	0	2.03886	0	17.975	0	1.29985
chr1.6052304-6052534>NPHP4	0	0	0	0	0	0	0	0	0	0	0	0	0	0	0	0	0	0	0.0643923	0	0.218274	0	0	0	0	0	0	0	0	0	0	0	0	0	0	0	0	0	0	0	0	0	2.40807	0	0	0	0	0	0
chr1.5965692-5965844>NPHP4	0	0	0	0.453992	0	0	0.170088	0	0.0923184	0	0.493276	0	0	0	0	0.457696	0	0	0.639643	0	0.0903428	0	0.175842	0	0.0359533	0	0	0.330375	0	0	0.221096	0	0.60814	1.60499	0.231325	0	0	1.15291	1.2551	0	0	0	0	0	0	0	0	0	0
chr1.6012760-6012897>NPHP4	3.70747	0	0	0	2.26032	0	1.89724	0	0.374458	0	0	0	0	0	0	0.507808	0	0	1.18914	0	0.366445	0.482021	0	0	0	1.55066	0	0	0	0	0	0.221726	0	3.25505	2.34573	0	0	0	0	0	0	0	3.61719	0	0.198047	24.0522	0	0	0
chr1.5967175-5967283>NPHP4	1.00779	0	0	0.70078	0	0	0	0	0	0	0.42301	0	0	0	0	0	0	0	0.685659	0	0	0	0	2.15017	0	0	0.595896	0	0.467904	0	0	0	0	0	0.59512	0	0	0	0	0	0	0	0	0	1.00491	0	0	0	0
chr1.5969212-5969274>NPHP4	0	0	0	0	0	0	1.14335	0	0.827432	0	0	0	0	0	0	0	0	0	0	0	0	0	0	0	0	0	0	0	0	0	0	0	0	0	0	0	0	0	0	0	0	0	0	2.19217	0	0	0	0	0
chr1.5936014-5936139>NPHP4	0	0	0	0	0	0	0	0	0.410406	0	0	0	0	0	0	0	0	0	0	0	0	0	0	0	0	0	0	0	0	0	0	0	0	0	0	0	0	0	0	0	0	0	0	0	0	0	0	0	0
chr1.5936446-5936584>NPHP4	1.8403	0	0	0	0	0	0	0	0.74349	0	0	0	0	0	0	0	0	0	0	0	0	0	0	0	0	0	0	0	0	0	0	0	0	0	0	0	0	0	0	0	0	0	0	0	0	0	0	0	0
chr1.5939406-5939693>NPHP4	0	0	0	0	0	0	0.164664	0	0	0	0	0	0	0	0.199238	0	0	0	0	0	0.174923	0	0	0	0	0	2.46664	0	0.176076	1.63365	0	0	0	1.38116	0	0	0	0	0	0	0	1.06866	0	0	0.283615	0	0.17476	0	0
chr1.6052358-6052849>KCNAB2	0.295562	0	0	0.102762	0.882952	0	0.240624	0.452294	0	2.10089	0.279135	0	1.56965	0.0940333	0	0.28338	0	0.813847	0.18098	0	0.306739	0	0	0	0.976571	0	0	0	0	0	0	0	0	0.302744	0.523608	0	0	0	0	0	0	0	0	0.498261	0.939413	0	0.102151	0	0.763322
chr1.6100577-6100706>KCNAB2	8.15603	10.4345	2.05751	8.40936	7.68158	9.06075	8.24277	14.1165	5.96521	13.9217	10.9786	0	5.97441	8.94774	0.886531	9.1681	4.59501	0	7.69213	0	14.0101	10.2383	3.78739	1.80015	6.96943	6.58729	0	10.3179	12.5355	18.1728	0.952417	7.29978	13.0985	10.7549	10.463	0.831277	14.6075	22.3488	0.386186	0.299976	0	0	16.044	4.63584	13.0404	0	7.38732	10.3486	7.16655
chr1.6101891-6101933>KCNAB2	0	0	1.2639	0	0	0	0	0	0	0	0	0	0	1.09929	0	0	0	0	0.352625	0	0	0	0	0	0	0	0	0	0	0	0	0	0	0	4.59092	0	0	0	0	0	0	0	0	0	0	0	0	0	0
chr1.6132815-6132859>KCNAB2	0	0	0	0	0	0	0.537029	0	0	0	0	0	0	0	0	0	0	0	0.673192	0	1.14098	3.00167	0	0	0	0	0	0	0	0	0	0	0	0	0	0	0	0	0	0	0	0	0	0	6.78311	0	0	0	0
chr1.6133793-6133831>KCNAB2	0	0	1.39694	0	0	0	4.97458	0	2.70004	0	3.60672	0	0	7.29006	0	10.9847	24.3732	0	2.7282	0	2.64226	5.21343	0	0	0	0	0	0	6.64917	0	0	0	0	3.91177	5.07418	0	0.639826	0	0	0	0	0	0	0.71534	0	4.90837	0	0	9.99621
chr1.6142255-6142335>KCNAB2	24.4892	0.580197	11.2803	11.3526	10.0641	1.94806	16.5405	2.77595	28.2154	14.6177	10.2791	2.56534	5.88728	9.23407	20.7282	13.9139	0	2.49749	22.5856	0.67582	28.2392	6.60368	13.4358	10.1596	13.4858	12.3923	2.41338	29.2593	31.5836	35.1643	0	10.6318	6.7588	24.7746	30.5296	38.8726	0.607834	20.0208	0	0	0	3.83381	19.6765	22.0861	15.262	0	9.40426	2.78119	22.4875
chr1.6145264-6145309>KCNAB2	0.806228	0	0	2.2425	1.37628	18.1819	2.10038	0	4.56007	0	2.03045	0	0	8.20806	0	0	0.823273	0	0.329116	0	4.46249	0	0	3.87031	0	0	0	1.01993	5.61485	0	0	0	0	1.10109	4.28486	2.383	0	0	0	0	0	0	0	0	0	0	0	0	0
chr1.6147527-6147572>KCNAB2	0.806228	0	0	0	0	0	3.15057	0	0	0	2.03045	0	0	0	0	0	0	0	1.64558	1.20146	0	0	3.25715	0	0	0	0	0	1.12297	0	0	0	0	0	5.71315	0	0	0	0	0	0	0	0	3.02032	0	0	0	0	0
chr1.6149068-6149112>KCNAB2	6.59641	0	0	5.16029	1.40756	0	1.61109	0	0	0	4.15319	0	0	0	0	0	0	0	2.35617	0	0	1.50084	0	1.31942	0	0	0	0	10.3364	0	0	0	1.53609	0	0	0	0	0	0	0	0	0	10.6001	0.617793	0.616647	0	0	0	0.567865
chr1.6150449-6150536>KCNAB2	13.7615	0	4.2711	5.50958	3.55935	4.92613	8.14802	7.6578	14.7416	11.0413	12.0777	22.7047	0	7.42971	5.9153	10.3955	18.3107	0	11.0651	12.2437	13.2721	7.59044	1.12316	0	0	8.13947	0	14.2439	13.3595	10.7783	24.0075	4.88817	6.99186	16.5164	16.9917	9.86067	12.8319	29.4559	4.00835	0	0	0	10.0518	16.5597	15.2815	0	0	0	29.0068
chr1.6154460-6154546>KCNAB2	2.95305	0	0	2.3468	0	4.53038	0.824277	0	4.17565	1.94256	9.562	0.298295	4.48081	2.14746	0	4.8537	0.430783	0	6.02742	3.77202	5.2538	2.30361	9.08973	0	0	6.58729	27.6884	0.533685	3.52561	12.2666	7.14313	0	2.35772	7.48999	8.96832	0	0	18.624	0	0	0	0	11.1856	7.58593	9.7803	0	0	0	14.8173
chr1.6155383-6155504>KCNAB2	13.1928	0	8.77416	3.33594	9.72498	6.11788	5.8585	5.13896	11.8713	11.7356	12.082	0	0	8.39461	0.945145	14.3739	5.81734	0	13.7086	6.70235	8.71291	9.2779	8.88315	11.9948	0	3.51141	0	7.96558	15.8701	7.74971	11.1693	8.28509	10.0544	9.41843	17.529	0.886238	0	15.8843	11.1164	0	0	0	14.7807	13.2545	10.3148	0	0	11.6458	13.2158
chr1.6155590-6155685>KCNAB2	11.075	0	5.58775	11.6846	7.17116	8.20236	6.96442	23.844	13.5002	7.0341	9.13702	0	2.70421	13.1221	1.80572	6.59082	9.74929	0	11.2246	0	9.51214	9.73174	5.14288	1.83331	1.47214	8.94485	0	22.2238	6.3832	11.1045	0	4.47654	3.55726	0	15.5608	0	0.127965	0	1.0488	0	0.754076	3.22847	24.2408	13.7345	13.1378	0	35.9012	7.80686	8.94239
chr1.6156696-6156817>KCNAB2	2.3987	0	3.94837	0.833986	1.53552	0.965981	0.58585	2.93655	1.27192	0	1.88781	0	1.06157	0.763146	0.472572	0.574956	0.612352	0	1.71358	1.78729	0.829801	0.545759	0.807559	1.91916	1.48604	0.585235	0	1.13794	0.417634	0	0	0.502091	1.67574	1.22849	7.43654	0	0	0	0	0	0	2.53475	4.57732	0	2.91506	0	2.90159	0.612935	6.1949
chr1.6157329-6157418>KCNAB2	15.0828	0	0	3.685	2.78349	0.875533	6.10644	0	17.8688	0.46927	12.8329	0	0	6.22522	14.1347	6.25346	13.3204	0	9.15239	10.3271	6.76894	6.67788	7.13646	0.6523	0	4.77394	24.5857	15.9866	15.3304	11.8531	16.5656	1.02393	11.3912	0	6.49951	0	0.136592	28.794	11.7548	0	0.804913	10.3384	3.93038	0	5.1826	0	23.1056	3.33326	8.42227
chr1.6158545-6161254>KCNAB2	12.1055	4.36915	4.95761	5.66858	8.84528	4.72335	5.71721	3.86932	8.88153	10.2061	9.94987	7.29171	7.90875	6.57872	3.22951	7.11363	4.92323	6.93287	8.94081	3.2132	8.85826	7.41056	7.34032	6.30051	3.07078	5.48941	1.85302	8.60263	8.35699	5.40856	3.99108	4.63104	5.53877	9.29241	11.2697	3.48345	7.43542	7.56785	5.82957	4.01397	0.132221	0	12.6508	10.1331	8.56509	3.94747	2.12918	4.81841	17.985
chr1.6086073-6086506>KCNAB2	2.59743	0	1.47114	2.3888	3.1467	3.50921	2.12827	1.33348	3.1989	2.12201	2.95423	4.68041	6.72408	2.23921	2.50911	3.21338	0.684477	0.576788	3.97331	3.87075	3.47827	2.44016	1.46685	8.31268	4.66023	4.57916	12.3363	1.48396	5.8353	4.33125	4.53993	0.631382	3.43403	5.03502	5.19527	0.247655	7.66461	0	2.30106	1.78738	0	0.708325	4.6452	3.64113	3.00776	0	5.21252	3.08349	6.5619
chr1.6094348-6094855>KCNAB2	0.286235	5.12679	0.418806	0.298557	0.122155	0.768466	0.512667	0	1.41659	1.0709	1.0813	0	0	0.546395	0	0.548874	0	0	0.934768	0.746468	0.594118	0.911751	0.481828	0	0.0394064	0.558686	0	2.35369	1.99344	0	0	1.01854	0.533239	1.56368	1.77479	0	0.119888	0	0.786083	0	0	0	1.66738	1.28676	1.28698	6.98983	0	0	0.985644
chr1.6105981-6106244>KCNAB2	7.17995	0.176486	4.6423	9.01688	3.2968	1.92584	6.46885	9.795	7.99746	2.69964	9.80903	0	2.76761	10.3576	2.6664	3.24418	10.2831	0	8.87613	3.49474	12.2167	5.2729	7.245	4.85629	0	2.69253	57.9945	17.6258	13.8343	0.445682	0.467155	3.8115	4.88278	3.768	5.37644	8.15474	0	12.18	3.4096	11.0352	9.53347	0	2.32759	6.20142	5.77725	16.3115	13.7734	28.7637	4.40169
chr1.6111571-6111815>KCNAB2	2.37903	0	1.08778	1.24073	0	1.27742	0.581048	0	0.840997	7.70256	3.18298	3.36438	0.350956	0.567668	0.937397	0.285122	0	0	1.45674	0.22158	2.0575	2.16514	1.60188	0.951716	0	0.580438	0	4.51445	0.414211	2.40193	0	2.1164	1.939	0.40614	1.05365	0.878974	4.43421	3.93852	10.0044	0	0	0	0	0	0.889589	0	0	0	2.66246
chr1.6151323-6151368>KCNAB2	0	0	0	0	0	0	0	3.94802	3.42005	0	2.03045	0	0	0	0	1.54599	0.823273	0	0	0	0	0	0	0	0	0	0	0	0	0	0	0	0	0	0	0	0	0	0	0	0	0	0	0	0.602943	0	0	0	0
chr1.6106174-6106244>KCNAB2	0	0	0	5.01498e-018	0	0	2.74899e-019	0	5.28144e-037	1.95615e-018	0	0	9.58424e-010	9.25134e-030	0.601329	1.72508	0	0	0	0	1.89004e-031	0	3.58287e-006	0	0	0	0	0	0	0	0	0	0	8.53715e-022	1.06426e-023	0	0	0	1.44894e-019	0	0	0	0	9.15651e-007	6.5861e-044	0	10.5881	0	2.0233
chr1.6161847-6165488>CHD5	0	0	0	0	0	0.0107007	0.0194693	0	0.0281795	0.0344122	0	0	0	0.0253614	0	0	0	0	0.0162705	0.0148491	0	0	0.0134187	0	0	0	0	0.0126056	0	0.128772	0	0	0	0	0	0	0	0	0	0.0106281	0	0	0.0560429	0	0.0149038	0	0	0	0
chr1.6166294-6166348>CHD5	0	0	0	0	0	0	0	0	0	0	0	0	0	0	0	0	0	0	0	0	0	0	0	0	0	0	0	0	0	0	0	0	0	0	0	0	0	0	0	0	0	0	0	0	0	0	0	0	0
chr1.6166455-6166570>CHD5	0	0	0	0	0	0	0	0	0	0	0	0	0	0	0	0	0	0	0	0	0	0	0	0	0	0	0	0	0	0	0	0	0	0	0	0	0	0	0	0	0	0	0	0	0	0	0	0	0
chr1.6166676-6166840>CHD5	0	0	0	0	0	0	0	0	0	0	0	0	0	0	0	0	0	0	0	0	0	0	0	0	0	0	0	0	0	0	0	0	0	0	0	0	0	0	0	0	0	0	0	0	0	0	0	0	0
chr1.6169855-6170051>CHD5	0	0	0	0.128715	0	0	0	0	0	0	0	0	0	0	0	0	0	0	0	0	0	0	0	0	0	0	0	0	0	0	0	0	0	0	0	0	0	0	0	0	0	0	0	0	0	0	0	0	0
chr1.6170454-6170587>CHD5	0	0	0	0	0	0	0	0	0	0	0	0	0	0	0	0	0	0	0	0	0	0	0	0	0	0	0	0	0	0	0	0	0	0	0	0	0	0	0	0	0	0	0	0	0	0	0	0	0
chr1.6171835-6171944>CHD5	0	0	0	0	0	0	0	0	0	0	0	0	0	0	0	0	0	0	0	0	0	0	0	0	0	0	0	0	0	0	0	0	0	0	0	0	0	0	0	0	0	0	0	0	0	0	0	0	0
chr1.6172200-6172338>CHD5	0	0	0	0	0	0	0	0	0	0	0	0	0	0	0	0	0	0	0	0	0	0	0	0	0	0	0	0	0	0	0	0	0	0	0	0	0	0	0	0	0	0	0	0	0	0	0	0	0
chr1.6172969-6173059>CHD5	0	0	0	0	0	0	0	0	0	0	0	0	0	0	0	0	0	0	0	0	0	0	0	0	0	0	0	0	0	0	0	0	0	0	0	0	0	0	0	0	0	0	0	0	0	0	0	0	0
chr1.6181165-6181298>CHD5	0	0	0	0	0	0	0	0	0	0	0	0	0	0	0	0	0	0	0	0	0	0	0	0	0	0	0	0	0	0	0	0	0	0	0	0	0	0	0	0	0	0	0	0	0	0	0	0	0
chr1.6181554-6181634>CHD5	0	0	0	0	0	0	0	0	0	0	0	0	0	0	0	0	0	0	0	0	0	0	0	0	0	0	0	0	0	0	0	0	0	0	0	0	0	0	0	0	0	0	0	0	0	0	0	0	0
chr1.6184008-6184168>CHD5	0	0	0	0	0	0	0	0	0	0	0	0	0	0	0	0	0	0	0	0	0	0	0	0	0	0	0	0	0	0	0	0	0	0	0	0	0	0	0	0	0	0	0	0	0	0	0	0	0
chr1.6184577-6184722>CHD5	0	0	0	0.173987	0	0	0.16296	0	0	0	0.31507	0	0	0	0	0	0	0	0	0	0	0	0	0	0	0	0	0	0.348508	0	0	0	0	0	0	0	0	0	0	0	0	0	0	0	0	0	0	0	0
chr1.6185160-6185294>CHD5	0	0	0	0	0	0	0	0	0	0	0	0	0	0	0	0	0	0	0	0	0	0	0	0	0	0	0	0	0	0	0	0	0	0	0	0	0	0	0	0	0	0	0	0	0	0	0	0	0
chr1.6185584-6185673>CHD5	0	0	0	0	0	0	0	0	0	0	0	0	0	0	0	0	0	0	0	0	0	0	0	0	0	0	0	0	0	0	0	0	0	0	0	0	0	0	0	0	0	0	0	0	0	0	0	0	0
chr1.6185826-6185919>CHD5	0	0	0	0	0	0	0	0	0	0	0.491238	0	0	0	0	0	0	0	0	0	0	0	0	0	0	0	0	0	0	0	0	0	0	0	0	0	0	0	0	0	0	0	0	0	0	0	0	0	0
chr1.6186632-6186807>CHD5	0.414632	0	0	0	0	0	0	0	0	0	0	0	0	0	0	0	0	0	0	0	0	0.377353	0	0	0.114166	0	0	0	0	0	0	0	0	0	0	0	0	0	0	0	0	0	0	0	0	0	0	0	0
chr1.6188106-6188279>CHD5	0	0	0	0	0	0	0	0	0	0	0	0	0	0	0	0	0	0	0	0	0	0	0	0	0	0	0	0	0	0	0	0	0	0	0.37152	0	0	0	0	0	0	0	0	0	0	0	0	0	0
chr1.6188559-6188670>CHD5	0	0	0	0	0	0	0	0	0	0	0	0	0	0	0	0	0	0	0	0	0	0	0	0	0	0	0	0	0	0	0	0	0	0	0	0	0	0	0	0	0	0	0	0	0	0	0	0	0
chr1.6188898-6189130>CHD5	0	0	0	0	0	0	0	0	0	0	0	0	0	0	0	0	0	0	0	0	0	0	0	0	0	0	0	0	0	0	0	0	0	0	0.277039	0	0	0	0	0	0	0	0	0	0	0	0	0	0
chr1.6190264-6190389>CHD5	0	0	0	0	0	0	0	0	0	0	0	0	0	0	0	0	0	0	0	0	0	0	0	0	0	0	0	0	0	0	0	0	0	0	0	0	0	0	0	0	0	0	0	0	0	0	0	0	0
chr1.6191691-6191809>CHD5	0.61492	0	0	0	0	0	0	0.376401	0	0	0	0	0	0	0	0	0	0	0	0	0	0	0	0	0	0	0	0	0	0	0	0	0	0	0	0	0	0	0	0	0	0	0	0	0	0	0	0	0
chr1.6194188-6194320>CHD5	0	0	0	0	0	0	0.17901	0	0	0	0	0	0	0	0	0	0	0	0	0	0	0	0	0	0	0	0	0	0	0	0	0	0	0	0	0	0	0	0	0	0	0	0	0	0	0	0	5.61857	0
chr1.6194778-6194920>CHD5	0	0	0	0	0	0	0	0	0	0	0	0	0	0	0	0	0	0	0	0	0	0	0	0	0	0	0	0	0	0	0	0	0	0	0	15.1035	0	0	0	0	0	0	0	0	0	0	0	0	0
chr1.6195290-6195464>CHD5	1.45955	0	0	0	0	0	0	0	0	0	0	0	0	0	0	0	0	0	0.0851163	0	0	0	0	0	0	0	0	0	0	0	0	0	0	0	0	0	0	0	0	0	0	0	0	0.312447	0	0	0	0	0
chr1.6196577-6196699>CHD5	0	0	0	0	0	0	0	0	0	0	0	0	0	0	0	0	0	0	0	0	0	0	0	0	0	0	0	0	0	0	14.0989	0	0	0	0	0	0	0	0	0	0	0	0	0	0	0	0	0	0
chr1.6196788-6196926>CHD5	0	0	0	0	0	0	0	0	0	0	0	0	0	0	0	0	0	0	0	0	0	0	0	0	0	0	0	0	0	0	0	0	0	0	0	0	0	0	0	0	0	0	0	0	0	0	0	0	0
chr1.6202188-6202389>CHD5	0	0	0	0	0	0	0	0	0	0	0	0	0	0	0	0	0	0	0	0	0	0	0	0	0	0	0	0	0	0	0	0	0	0	0	0	0	0	0	0	0	0	0	0	0.134987	0	0	0	0
chr1.6202474-6202666>CHD5	0	0	0	0.131396	0	0	0	0	0	0	0	0	0	0	0	0	0	0	0	0	0	0	0	0	0	0	0	0	0	0	0	0	0	0	0	0	0	0	0	0	0	0	0	0	0	0	0	0	0
chr1.6203883-6203992>CHD5	0	0	0	0	0	0	0	0	0	0	0	0	0	0	0	0	0	0	0	0	0	0	0	0	0	0	0	0	0	0	0	0	0	0	0	0	0	0	0	0	0	0	0	0	0	0	0	0	0
chr1.6204084-6204216>CHD5	0	0	0	0	0	0	0.358019	0	0	0	0	0	0	0	0	2.10817	0	0	0	0	0	0	0	0	0	0	0	0	0	0	0	0	0	0	0	0	0	0	0	0	0	0	0	0	0	0.471005	0	0	0
chr1.6206272-6206484>CHD5	0	0	0	0	0	0	0	0	0	0	0.430992	0	0	0	0	0	0	0	0	0	0	0	0	0	0	0	0	0	0	0	0	0	0	0	0	0	0	0	0	0	0	0	0	0	0	0	0	0	0
chr1.6206725-6206932>CHD5	0	0	0	0	0	0	0	0	0	0	0	0	0	0	0	0	0	0	0	0	0	0	0	0	0	0	0	0	0	0	0	0	0	0	0	0	0	0	0	0	0	0	0	0	0.131075	0	0	0	0.120706
chr1.6208914-6209136>CHD5	0	0	0	0	0	0	1.06438	0	0.231085	0	0	0	0	0	0	0	0	0	0	0	0	0	0	0	0	0	0	0	0	0	0	0	0	0	0	0	0	0	0	0	0	0	0	0	0	0	0	0	0
chr1.6209306-6209473>CHD5	0	0	0	0	0	0	0	0	0	0	0	0	0	0	0	0	0	0	0	0	0.300617	0	0	0	0	0	0	0	0	0	0	0	0	0	0	0	0	0	0	0	0	0	0	0	0	0	0	0	0
chr1.6211092-6211216>CHD5	0	0	0	0	0	0	0	0	0	0	0.368428	0	0	0	0	0	0	0	0	0	0	0	0	0	0	0	0	0	0	0	0	0	0	0	0	0	0	0	0	0	0.57772	0	0	0	1.53167	0	0	0	0
chr1.6212472-6212597>CHD5	0	0	0	0	0	0	0	0	0	0	0	0	0	0	0	0	0	0	0	0	0	0	0	0	0	0	0	0	0	0	0	0	0	0	0.514183	0	0	0	0	0	0	0	0	0	0	0	0	0	0
chr1.6214720-6214959>CHD5	0	0	0	0	0	0	0	0	0	0	0	0	0	0	0	0	0	0	0	0	0	0	0	0	0	0	0	0	0	0	0	0	0	0	0	0	0	0	0	0	0	0	0	0	0	0	0	0	0.627266
chr1.6215659-6215778>CHD5	0	0	0	0	0	0	0	0	0	0	0	0	0	0	0	0	0	0	0	0	0	0	0	0	0	0.595071	0	0	0	0	0	0	0	0	0	0	0	0	0	0	0	0	0	0	0	0	0	0	0
chr1.6219396-6219576>CHD5	0	0	0	0	0	0	0	0	0	0	0	0	0	0	0	0	0	0	0.082279	0	0	0.366871	0	0	0	0	0	0	0	0	0	0	0	0	0	0	0	0	0	0	0	0	0	0	0.150736	0	0	0	0
chr1.6228210-6228338>CHD5	0	0	0	0	0	0	0	0	0	0	0	0	0	0	0	0	0	0	0.115705	0	0	0	0	0	0	0	0	0	0	0	0	0	0	0	0	0	0	0	0	0	0	0	0	0	0	0	0	0	0
chr1.6240005-6240195>CHD5	0	0	0	0	0	0	0	0	0	0	0	0	0	0	0	0	0	0	0	0	0	0	0	0	0	0	0	0	0	0	0	0	0	0	0	0	0	0	0	0	0	0	0	0.858407	0	0	0	0	0
chr1.6245080-6246877>RPL22	4.3609	4.49435	5.76034	7.55298	3.96342	3.92431	5.9374	7.72807	4.56768	4.48561	7.8557	11.0708	7.07653	9.66057	7.50961	8.87633	5.56637	7.58837	7.12705	4.96429	8.03338	12.3842	7.36802	7.26895	10.889	7.64485	0.93115	5.13371	6.46786	7.17506	9.23002	6.94755	6.95814	9.18189	26.5326	6.62385	5.98406	5.88258	3.9921	5.79269	2.75068	2.04811	17.2706	21.557	12.8902	5.50109	20.5792	38.589	13.2869
chr1.6252990-6253115>RPL22	0	0	0	0	0	0	0	0	0	0	0	0	0	0	0	0	0	0	0	0	0	0	0	0	0	0	0	0	0	0	0	0	0	0	44.2198	0	0	0	0	0	0	0	32.182	44.7974	19.5354	0	36.1124	49.0959	24.9861
chr1.6257712-6257817>RPL22	0	0.442055	0	5.28588	2.35934	1.8553	1.1252	9.30605	4.88579	0.795524	5.22115	0	0.815554	1.75887	1.63375	0.662569	0	0.475713	6.48829	6.17893	5.73748	15.7231	11.6327	3.87031	0.761106	3.37207	0	13.1134	5.77528	3.34898	1.17011	0.2893	1.28739	4.71897	58.7638	0	20.3384	0	6.6424	0	0	0	36.3685	19.6752	25.8404	0.592121	16.7187	88.7659	25.9379
chr1.6259622-6259680>RPL22	0	0	0	0	0	5.37396	0	0	4.42248	0	0.787674	0	0	1.59208	0	0	0	0	1.27674	0	0	0	0	1.00094	0	0	0	0	0.87127	2.02094	0	0	0	23.066	7.75708	0	0	0	0	0	0	0	0	0	0	0	0	2.55742	1.72318
chr1.6264900-6265043>LOC102724450	0	0	0	0	0	0	0	0	0	0	0	0	0	0	0	0	0	0	0	0	0	0	0	0	0	0	0	0	0	0	0	0	0	0	0	0	0	0	0	0	0	0	0	0	0	0	0	0	0
chr1.6265266-6265474>LOC102724450	0	0	0	0	0	0	0.227204	0	0	0	0	0	0	0	0	0	0	0	0	0	0	0	0	0	0	0	0	0	0	0	0	0	0	0	0	0	0	0	0	0	0	0	0	0	0	0	0	0	0
chr1.6265814-6265841>LOC102724450	0	0	0	0	0	0	0	0	0	0	0	0	0	0	0	0	0	0	0	0	0	0	0	0	0	0	0	0	0	0	0	0	0	0	0	0	0	0	0	0	0	0	0	0	0	0	0	0	0
chr1.6266189-6266363>RNF207	0	0	0	0	0	0	0	0	0	0	0	0	0	0	0	0	0	0	0	0	0	0	0	0	0	0	0	0	0	0	0	0	0	0	0.369385	0	0	0	0	0	0	0	0	0	0	0	0	0	0
chr1.6266596-6266787>RNF207	0	0	0	0	0	0	0	0	0	0	0.239189	0	0	0	0	0.364239	0	0	0	0	0	0	0	0	0	0	0	1.68209	0	0	0	0	0	0	0	0	0	0	0	0	0	0	0	0	0	0	0	0	0
chr1.6267439-6267572>RNF207	0	0	0	0	0	0	0	0	0.38572	0	0	0	0	0	0	0	0	0	0	0	0	0	1.83674	0	0	0	0	0	0	0	0	0	0.508181	0	0	0	0	0	0	0	0	0	0	0	0	0	0	0	0
chr1.6268941-6269086>RNF207	0	0	0	0	0	0	0	0	0	0	0	0	0	0	0	0	0	0	0	0	0	0	0	0	0	0	0	0	0	0	0	0	0	0	0	0	0	0	0	0	0	0	0	1.12481	0	0	0	0	0
chr1.6269175-6269257>RNF207	0	0	0	0	0	0	0	0	0	0	0	0	0	0	0	0	0	0	0	0	0	0	0	0	0	0	0	0	0	0	0	0	0	0	1.56763	0	0	0	0	0	0	0	0	0	0	0	0	0	0
chr1.6269328-6269404>RNF207	0	0	0	0	0	0	0	0	0	0	0	0	0	0	0	0	0	0	0	0	0	0	0	0	0	0	0	0	0	0	0	0	0	0	0	0	0	0	0	0	0	0	0	0	0	0	0	0	0
chr1.6269474-6269600>RNF207	0	0	0	0	0	0	0.375068	0	0	0	0	0	0	0	0	0	0	0	0	0	0	0	0.387756	0	0	0	0	0	0	0	0	0	0	0	0	0.85107	0	0	0	0	0	0	0	0	0	0	0	0	0
chr1.6269984-6270031>RNF207	0	0	0	0	0	0	0	0	0	0	0	0	0	0	0	0	0	0	0	0	0	0	0	0	0	0	0	0	0	0	0	0	0	0	0	0	0	0	0	0	0	0	0	0	0	0	0	0	0
chr1.6270283-6270356>RNF207	0	0	0	0	0	0	0	0	0	0.572123	0	0	0	0	0	0	0	0	0	0	0	0	0	0	0	0	0	0	0	0	0	0	0	0	0	0	0	0	0	0	0	0	0	0	0	0	0	0	0
chr1.6270430-6270499>RNF207	0	0	0	1.93737	0	0	0.684906	0	0	0	0	30.4867	0	0	0	0	0	0	0	0	0	0	0	0	0	0	0	0	0	0	0	0	0	0	0	24.866	0	0	0	0	0	0	0	0	0	0	0	0	0
chr1.6270930-6270999>RNF207	0	0	0	0	0	0	0	0	0	0	0	0	0	0	0	0	0	0	0	0	0	0	0	0	0	0	0	0	0	0	0	0	0	0	0	0	0	0	0	0	0	0	0	0	0	0	0	0	0
chr1.6271081-6271179>RNF207	0	0	0	0	0	0	0	0	0	0	0	0	0	0	0	0	0	0	0	0	0	0	0	0	0	0	0	0	0	0	0	0	0	0	0	0	0	0	0	0	0	0	0	0	0	0	0	0	0
chr1.6271927-6272114>RNF207	0	0	0	0.269819	0	0	0	0	0	0	0.244305	0	0.686897	0	0	0	0	0	0.237597	0	0	0	0	0	0	0	0	0	0	11.2827	0	0	0	0	0.343706	0	0	0	0	0	0	0	0	0	0	0	0	0	0.133615
chr1.6272291-6272477>RNF207	0	0	0	0	3.99566	0	0	0	0	0	0	0	0	0.744683	0	0	0	0	0.15925	3.48811	0.269909	0	0	0	0	0	0	0	0	0	0	0.489944	0.363376	0	0	0	0	0	0	0	0	0	0	0	0	0	0	0	0
chr1.6272742-6272794>RNF207	0	0	0	0	0	0	0	0	0.986554	0	0	0	0	0	0	0	0	0	0.284812	0	0	0	0	0	0	0	0	0	0	0	0	0	0	0	0	0	0	0	0	0	0	0	0	0	0	0	0	0	0
chr1.6273126-6273244>RNF207	0	0	0	0	0	0.33018	0	0	0	0	0	0	0	0	0	0.589574	0	0	1.00408	0	0.425449	0	0	0	0	0	0	0	0	0	0	0	0	0	0	0	0	0	0	0	0	0	0	0	0.229936	0	0	0	0
chr1.6278349-6278430>RNF207	0	0	0	0	0	0	0	0	0	0	0	0	0	0	0	0.858886	0	0	0	0	0	0	0	0	0	0	0	0	0	0	0	0	0	0	0	0	0	0	0	0	0	0	0	0	0	0	0	0	0
chr1.6279296-6281360>RNF207	0.210932	0	0.0257188	0.281127	0.450093	0.169889	0.114483	0	0.124275	0.0404699	0.0664028	1.29261	0.0207445	0.0671081	0.166225	0.0674125	0	0.0242005	0.150685	0	0.0486463	0	0.0473424	0	0.542067	0.102926	0.0623612	0.378027	0	0	0.0595261	0.0147173	0.196477	0.0480127	0.37368	0	0.0117797	0	0	0	0	0	0	0.19755	0.170892	3.40383	0	0	0.072634
chr1.6281253-6285323>ICMT	2.80793	1.77908	1.91727	1.43924	1.263	1.03386	1.85907	1.48475	1.89069	1.49826	2.13736	0.592487	1.30449	2.32553	2.00907	2.59984	0.937561	1.03185	1.68466	1.1557	2.615	2.27154	1.09239	1.71217	3.13828	1.91388	1.04362	2.33431	1.00571	2.18877	0.332059	3.15831	2.49096	2.22789	2.40037	1.15929	0.941823	0.944471	1.06491	1.06488	0	0	2.25611	2.37959	1.83327	1.02348	2.88366	2.18669	1.55353
chr1.6291962-6292180>ICMT	5.82481	0	1.70452	3.47175	1.70457	0.893606	1.84265	1.62992	2.58857	3.83165	2.30521	10.7085	0	0.423581	6.03288	4.14865	0	0	1.08718	2.97609	2.30289	3.33213	0.672348	0	0	9.0953	0	1.47375	1.62264	0	3.38152	5.29499	0.310037	4.3185	0.29483	0.491903	3.01147	0	0.228523	0	0	0	4.94753	0	1.61799	0	8.05258	0	2.06307
chr1.6293534-6293704>ICMT	1.06707	0	5.30837	2.37441	0.36431	0	1.38996	0	0.603539	0	2.68736	0.150902	9.57077	0.543181	0	3.6831	0	0	1.49078	0	3.24843	1.94226	0	0	0.117524	0	0	0	1.48628	0	0	0	0	4.08052	1.13423	0	0	0	0	0	0	0	0	0	0.638411	0	0	0	0
chr1.6294946-6295035>ICMT	0	0	0.596446	1.13385	2.08762	0	0.796492	0	1.72924	0	2.56658	0	0	0.518768	0	0.781682	0	0	1.33126	0	1.69224	0	0	2.6092	0	0	0	0	0	0	0	0	0	0	4.33301	0	0	0	0	0	0	0	0.327532	14.355	1.21944	0	0	0	8.70302
chr1.6295777-6296045>ICMT	0	0	0	0	0	0	0.0881689	0	0	0.15584	0.170467	0	0	0	0	0.259589	0	0	0	0	0	0.246406	0	0	2.6092	0.264229	0	0	0	0	0	0.113345	0	0	0	0	0	0	0	0	0	0	0	0	0.202481	0.231988	0	0	0.0932316
chr1.6296300-6296397>LINC00337	0	0	0	0	0	0	0	0	0	0	0	0	0	0	0	0	0	0	0	0	0	0	0	0	0	0	0	0	0	0	0	0	0	0	0	0	0	0	0	0	0	0	0	0	0	0	0	0	0
chr1.6297026-6297211>LINC00337	0	0	0	0	0	0	0	0	0	0	0	0	0	0	0	0	0	0	0	0	0.271367	0	0	0	0	0	0	0	0	0	0	0	0	0	0	0	0	0	0	0	0	0	0	0	0.146662	0	0	0	0
chr1.6297305-6297406>LINC00337	0	0	0	0	0	0	0	0	0	0	0	0	0	0	0	0	0	0	0	0	0	0	0	0	0	0	0	0	0	0	0	0	0	0	0	0	0	0	0	0	0	0	0	0	0	0	0	0	0
chr1.6297874-6297909>LINC00337	0	0	0	0	0	0	0	0	0	0	0	0	0	0	0	0	0	0	0	0	0	0	0	0	0	0	0	0	0	0	0	0	0	0	0	0	0	0	0	0	0	0	0	0	0	0	0	0	0
chr1.6298281-6299503>LINC00337	0	0	0	0	0	0	0.0193366	0	0	0	0	0	0	0	0	0.113862	0	0	0.0121197	0	0	0.16212	0	0	0	0	0	0	0	0	0	0	0	0	0	0	0.00994819	0	0.16307	0	0	0	0	0.0222446	0	0	0	0	0.122681
chr1.6304252-6304302>HES3	0	0	0	0	0	0	0	0	0	0	0	0	0	0	0	0	0	0	0	0	0	0	0	0	0	0	0	0	0	0	0	0	0	0	0	0	0	0	0	0	0	0	0	0	0	0	0	0	0
chr1.6304411-6304507>HES3	0	0	0	0	0	0	0	0	0	0	0	0	0	0	0	0	0	0	0	0	0	0	0	0	0	0	0	0	0	0	0	0	0	0	0	0	0	0	0	0	0	0	0	0	0	0	0	0	0
chr1.6304608-6304690>HES3	0	0	0	0	0	0	0	0	0	0	0	0	0	0	0	0	0	0	0	0	0	0	0	0	0	0	0	0	0	0	0	0	0	0	0	0	0	0	0	0	0	0	0	0	0	0	0	0	0
chr1.6305170-6305639>HES3	0	0	0	0	0	0	0	0	0	0	0	0	0	0	0	0	0	0	0	0	0	0	0	0	0	0	0	0	0	0	0	0	0	0	0	0	0.0777613	0	0	0	0	0	0	0	0.0578517	0	0	0	0
chr1.6307406-6310064>GPR153	0.177443	0	0.0199713	0.00949138	0	0	0.0266696	0	0.115803	0.109991	0.223441	0	0.193303	0	0	0.130869	0.0975662	0	0.100295	0.0203407	0.1511	0.0496891	0	0.262098	0.00751656	0.133208	0	0.0172675	0.0190119	0.264592	0.369787	0	0.0762844	0.130491	0.193448	0.121032	0.256123	0	0	0	0	0	0.603186	0	0.387898	0	0	0	0.489036
chr1.6310500-6310685>GPR153	0	0	0	0	3.34772	0	0	0	0.554603	0	0.246946	0	0	0	0	0	0	0	0.160111	0	0	0	0	0	0	0.382775	0	0	0.54631	0	0	0	0	0	0	0	0	0	0	0	0	0	0	0	0	0	0	0	0
chr1.6311398-6311591>GPR153	0	0	1.10018	0	0	0	0.244863	0	0	0	0.473421	0	0	0	0	0.360465	0	0	0.537159	0	0.260119	0	0	0	0	0	0	0	0	0	0	0	0	0	2.66416	0	0	0	0	0	0	0	0	0	0	0	0	0	0
chr1.6313778-6314208>GPR153	0	0	0.246901	0	0.14403	0	0.494566	0	0	0	0	0	0	0	0	0	0	0	0	0	0.116751	0.460722	0	0	0	0	0	0	0	0	0	0	0	0	0	0	0	0	0	0	0	0	0.135583	0	0	0	0	0	0.348643
chr1.6314610-6315075>GPR153	0	0	0.928145	0.542539	0	0	0.203263	0	0.220649	0	0	0	0	0	0	0	0	0	0	0	0.215927	0	0	0	0	0	0	1.28314	0	0	0	0	0	0	0.276443	0	0	0	0	0	0	0	0	0	0	0	0	0	0.48697
chr1.6320885-6321036>GPR153	0	0	0	0	0	0	0	0	0	0	0	0	0	0	0	0	0	0	0	0	0	0	0	0	0	0	0	0	0	0	0	0	0	0	0	0	0	0	0	0	0	0	0	0	0	0	0	0	0
chr1.6324332-6324756>ACOT7	0	0.656827	0	0.654502	0.146068	1.10268	0.111459	0	1.08893	0	1.29297	0.121007	0.100983	1.08892	0	0.328159	0	0	0.523947	0	1.06563	1.09023	0.806607	0	0.0471203	0.501038	0	0.974226	0.715099	0.276449	0.289768	0.429856	0.637623	1.16861	0.909523	0	0	0	0	0	0	0	1.23751	0	0.191975	0	0.118293	0	0
chr1.6341162-6341347>ACOT7	0	0	0.286939	0	0	0	0	0	0.277302	0	1.72863	0	0.925764	0.748708	0	0.752105	0	0	0.720498	0	0	0.356956	0	0	0	0	0	0	0	0	0	0	1.46136	0	0.694843	0	0	5.19459	0	0	0	0	0	0	0	0	0	0	0
chr1.6354924-6355041>ACOT7	0.310088	0	6.35189	1.94062	3.17604	0	0.403919	0	0.438468	0.713931	1.56188	0	0	0.789237	0	1.18923	0	0	0.632916	0	0.858171	0	0	0	0	0	0	0	0.431912	0	0	3.11554	0	6.77595	0	0	0	0	0	0	0	0	3.98637	0	0.695704	0	0	0	0
chr1.6378552-6378639>ACOT7	0	0	0	0	0	4.03047	0	0	0	0	0	0	0	0	0	0	0	0	0	0	0	0	0	0	0	0	0	0	0	0	0	0	0	1.13906	0	0	0	0	0	0	0	0	0	0	0	0	0	0	3.73355
chr1.6387359-6387474>ACOT7	3.78577	0	0	0	3.76982	0	2.05472	0	0.446094	0	1.98631	0	0	0	0	0	0	0	0.515138	0	0	0	0	0	0	0	0	0	0	0	0	0	0.587722	0	0	0	0	0	0	0	0	0	0	0	1.65154	0	0	4.5144	4.12813
chr1.6393537-6393629>ACOT7	0	0	0	1.09687	0	0	0	0	0	0	0	0	0	0	0	0	0	0	0.804904	0	0	0	0	0	0	0	0	0	0.549279	0	0	0	1.4693	0	0	0	0	0	0	0	0	0	0	0	0	0	0	0	0
chr1.6399493-6399650>ACOT7	3.23518	0	0	0	0	0	0.30101	0	0.326757	0	3.20087	0	0	0	0	2.2156	0	0	0	0	0	2.10308	0	4.06753	0	0	0	0	0	0	0	0	0	0	0	0	3.17468	0	0	0	0	0	0	0	2.24664	0	0	0	3.50123
chr1.6409809-6409927>ACOT7	0	0	0	0	0	0	0	0	0	0	0	0	0	0.391274	0	0	0	0	0.376531	0	0.425449	0	0	0	0	0	0	0	0.856503	0	0	0	0	0	0	0	0	0	0	0	0	0	0	0	0	0	0	0	0
chr1.6453317-6453827>ACOT7	0	0	0	0.0989336	0	0	0	0	0	0	0	0	0	0	0	0	0	0	0	0	0.0984372	0	0	0	0	0	0	0	0	0	0	0	0	0.0971552	0	0	0	0	0	0	0	0	0	0	0	0	0.0983452	0	0
chr1.6445554-6445884>ACOT7	0	0	0	0	0	0	0	0	0	0	0	0	0	0	0	0	0	0	0	0	0	0.400223	0	0	0	0	0	0	0	0	0	0	0	0	0	0	0	0	0	0	0	0	0	0	0	0	0	0	0
chr1.6420630-6420765>ACOT7	0	0	0	0	0	0	0.175032	0	0	0	0	0	0	0	0	0	0	0	0	0	0	0	0	0	0	0	0	0	0	0	0	0	0	0	0	0	0	0	0	0	0	0	0	0	0	0	0	0	0
chr1.6418886-6419005>ACOT7	0	0.390048	0	0	0	0	0	0	0	0	0	0	0	0	0.480515	0	0	0	0	0	0	1.66479	0	0	0	0	0	0	0	0	0	0	0	0.416379	0.540109	0	0	0	0	0	0	0	0	0	0	0	0	0	0
chr1.6475294-6479214>HES2	0	0	0.0135418	0	0	0	0	0.0113304	0	0.0213087	0	0	0	0	0	0	0.00945084	0.0127423	0.00377812	0	0.0128069	0	0	0.0148099	0	0	0	0	0	0	0	0	0.0172418	0	0.0163962	0	0.00930358	0	0	0	0	0	0	0.0138688	0	0.333068	0	0.0189197	0
chr1.6479301-6479401>HES2	0	0	0	0	0	0	0	0	0	0	0	0	0	0	0	0	0	0	0	0	0	0	0	0	0	0	0	0	0	0	0	0	0	0	0	0	0	0	0	0	0	0	0	0	0	0	0	0	0
chr1.6479667-6479763>HES2	0	0	0	0	0	0	0	0	0	0	0	0	0	0	0	0	0	0	0	0	0	0	0	0	0	0	0	0	0	0	0	0	0	0	0	0	0	0	0	0	0	0	0	0	0	0	0	0	0
chr1.6479836-6479980>HES2	0	0	0	0	0	0	0	0	0	0	0	0	0	0	0	0	0	0	0	0	0	0	0	0	0	0	0	0	0	0	0	0	0	0	0	0	0	0	0	0	0	0	0	0	0	0	0	0	0
chr1.6484848-6485310>ESPN	0	0	0	0	0	0.168663	0	0	0	0	0.0988855	0	0	0	0	0	0	0	0	0	0	0.142937	0	0	0	0	0	0	0	0	0	0	0	0	0	0	0	0	0	0	0	0	0	0	0.117457	0	0	0	0.324495
chr1.6488286-6488480>ESPN	0	0	0	0.650208	0	0	0.243601	0	0	0	0	0	0	0	0	0.358607	0	0	0	0	0	0	0	0	0	0	0	0	0	0	0	0	0	0	0.993911	0	1.75457	0	0	0	0	0	0	0	0.559432	0	0	0	2.3183
chr1.6500314-6500501>ESPN	0	0	0	0	0	0	0	0	0	0	0	0	0	0	0	0	0	0	0	0	0	0	0	0	0	0	0	0	0	0	0	0	0	0	0	0	0	0	0	0	0	0	0	0	0	0	0	0	0.133615
chr1.6500686-6500869>ESPN	0	0	0	0	0	0	0	0	0	0	0	0	0	0	0	0	0.404888	0	0	0	0	0	0	0	0	0	0	0	0	0	0	0	0	0	0	0	0	0	0	0	0	0	0	0	0	0	0	0	0
chr1.6500994-6501126>ESPN	0	9.84577	0	0	0	0.590322	0	0	0	0	0	0	0	0	0	0	0	0	0	0	0	0	0	0	0	0	0	0	0	0	0	0	1.02406	0.375372	0	0	0	0	0	0	0	0	0.441672	0	1.23329	0	0	0	5.11079
chr1.6504541-6504743>ESPN	1.79605	0	1.57674	0	0	2.31453	0.818836	0	0	0	0	0	0	0	0	0	0	0	0	0	1.73971	0	0	0	0	0	0	0	1.25083	0	0	0	0	1.71705	0	0	0	0	0	0	0	0	0	0	1.61183	0	0	0	2.85593
chr1.6505724-6505996>ESPN	0	0	0	0	0	3.15128	0.173745	0	0.565818	0	0.33592	0	0	0	0	0.255771	0	0	0	0	0	0	0	0	0	0	0	0	0	0	0	0	0	0.546498	0	0	0	0	0	0	0	0	0	0	0.0997517	0	0	0	3.76628
chr1.6508701-6509152>ESPN	0	0	0	0	0	0	0	0	0	0	0.101297	0	0	0	0	0	0	0	0	0	0.111315	0	0	0	0	0	0	0	0	0	0	0	0	0.988785	0	0	0	0	0	0	0.635363	0	0	0	0	0	0	0	0.221606
chr1.6511663-6511809>ESPN	0	0	0	0.172795	3.39358	2.66858	0	0	1.05413	4.57698	0.312912	0	0	0.316235	0	0	0	0	0	0	1.03157	0	0	0	0	0	0	0	0.346121	0	0	2.91282	0	0	0.880451	0	0.083265	0	0	0	0	2.10072	0	0	0	0	0	0	0
chr1.6511893-6512157>ESPN	0	0	0.603223	0	0	0	0	0	0.194321	0	0	0	0	0	0	0.263522	0	0	0	0	0	0	0	0	0	0	0	0	0	2.21997	0	2.64644	0	0	0	0	0	0	0	0	0	0	0	0	0.205549	0	0	0	0
chr1.6517244-6517324>ESPN	0	0	0	0.630702	0	0	0	0	0	0	0	0	0	0	0	0	0	0	0	0	0	0	0	0	0	0	0	0	0	0	0	0	0	0	0	0	0	0	0	0	0	0	0	0	0	0	0	0	0.312326
chr1.6517421-6517433>ESPN	0	0	0	0	0	0	0	0	0	0	0	0	0	0	0	0	0	0	0	0	0	0	0	0	0	0	0	0	0	0	0	0	0	0	0	0	0	0	0	0	0	0	0	0	0	0	0	0	0
chr1.6520059-6521005>ESPN	0	0	0.336683	0.0266682	0	0.123556	0.0249781	0	0	0	0.241465	0	0.724171	0.683282	0	0.0735409	0	0	0.0156556	0	0.159206	0.418838	0	0	1.52062	0	0	0	0.534183	0	0	0.0321105	0	0.576153	0.203825	0	0.565427	0	0.0526618	0.0409058	0	0	0.0308143	0	0.200769	0	0	0	1.24138
chr1.6489894-6489957>MIR4252	0	0	0	0	0	0	0	0	0	0	0	0	0	0	0	0	0	0	0	0	0	0	0	0	0	0	0	0	0	0	0	0	0	0	0	0	0	0	0	0	0	0	0	0	0	0	0	0	0
chr1.6521214-6521823>TNFRSF25	1.19147	0	0.784488	2.2784	1.83052	2.43108	2.83241	5.90745	2.35866	2.53745	3.07568	3.62265	0.351532	2.35022	5.25805	2.97014	2.49415	2.9527	5.08266	2.397	2.96766	5.96392	1.60451	1.14393	0.688932	4.88368	7.60868	0.452186	2.07445	0.19247	1.21046	2.14481	3.32946	5.45122	5.80462	2.113	0.998086	4.20799	1.06344	0	0	0	12.7971	5.10058	2.98502	0	0	2.6792	6.31832
chr1.6522054-6522235>TNFRSF25	1.60355	0	1.75968	5.01774	2.39519	0	4.83029	3.68082	3.96802	0	5.04808	0	0	3.06102	0.315918	5.38108	0	0	10.8008	0	5.26993	10.9453	0.53986	0	0	5.47728	0	11.6644	10.0509	0	11.5395	1.34261	5.2278	11.7713	2.48569	1.77737	0	3.53959	7.43142	0.213795	0	0	1.44946	0	5.84622	0	0	0	1.38045
chr1.6522689-6522727>TNFRSF25	0	0	0	0	0	0	0	0	0	0	0	0	0	0	0	0	0	0	0	0	0	1.73781	0	0	0	0	0	0	0	0	0	0	0	0	5.07418	19.7538	0	0	1.311	0	0	0	1.53423	0	0	0	0	0	0
chr1.6522923-6523031>TNFRSF25	1.67964	0	5.89818	1.16797	0.573451	0.360752	0.875158	0	4.27507	0.386713	3.80709	0	0	2.56502	12.1775	0	0	0	7.54225	0	5.11327	6.11452	7.6905	0	0	0.65568	0	6.79954	0.467904	6.51191	0	2.81264	1.25163	14.3134	17.2585	0	7.5186	0	0	0	0	0	0.539821	0	0.502453	0	0	0	5.08976
chr1.6523132-6523188>TNFRSF25	11.0137	0	0.947923	1.3515	0	2.08721	0	0	0	0	1.514	0	0	4.72452e-007	0	0	0	0	8.08216e-008	0	2.56859e-007	0	0	0	0	0	0	0	0	0	0	0	1.20693	5.30884	1.42934e-026	0	0	0	0	0	0	0	0	0	6.29861	0	0	0	0
chr1.6524435-6524514>TNFRSF25	0	0	0	6.14808e-036	4.06795e-026	6.02277	1.50851e-025	7.36634	0.000455078	0	1.04943e-041	0	0	3.04614	0	5.98517e-019	0	0	4.20277e-009	0	2.10623	1.09204e-009	0	0	0	0	0	0	0	0	0	3.548	0	0	0.819755	0	0	0	0	0	0	0	2.41027e-010	6.10115e-016	0	0	0	0	0.00662509
chr1.6524612-6524780>TNFRSF25	9.07007	0.276284	1.57987	2.25251	2.58053	9.97222	4.18645	0	5.49651	0.745803	4.35096	0	8.15554	1.92376	5.44583	3.31284	0	2.9732	10.4024	4.82729	3.88475	8.2546	1.45409	0.691127	0	10.9592	0	0.546392	6.31671	0.697704	0	0	3.62079	10.6177	8.41669	0	0	0	0	0	0	0	6.95664	1.29442	7.10612	0	0	9.7121	12.6418
chr1.6525148-6525283>TNFRSF25	6.18108	0	0	0.747499	5.96389	0	4.20076	0	4.94008	2.78433	2.70727	0.190025	0.31716	5.13004	0.423565	4.12265	8.23273	0	6.65017	2.00243	2.97499	17.6098	4.34287	0	15.2433	1.04909	0	0	2.62027	12.1556	0	4.27521	5.00652	4.03734	8.56972	6.35473	9.8154	0	0	0	0	4.54378	1.11758	2.01355	5.02453	0	0	0	1.29557
chr1.6525500-6525621>TNFRSF25	0.299837	0.767202	0	0.208497	0	0.321994	1.1717	1.46827	0.423974	2.41616	1.13269	0	0	1.52629	0.472572	0	0	0	1.83598	0	2.9043	2.18304	0.403779	0	0	0	0	0	0.417634	0	0	3.51464	2.23431	0.409497	1.06236	0	0	0	0	0	0	0	0.722735	6.73956	0.224235	0	0	0	0
chr1.6526129-6526256>TNFRSF25	0	0	0	0	0	0	0	0	0	0	0	0	0	0	0	0	0	0	1.14961	0	0	0.519975	0.384703	0	0	0	0	0.0902149	0	0	0	0	0.482272	0	0	0	0	0	0	0	0	0	0	0	0.427283	0	0	0	0
chr1.6523125-6523208>TNFRSF25	3.14361e-008	0	2.70564e-009	3.85757e-009	0	5.95748e-009	0	0	2.47233	0	3.38189	11.4359	0	4.45015	0	0.838189	0	0	4.81779	0	2.41942	1.59125	1.76593	1.39891	0	1.70635	0	0	1.82652	0	0	0	3.44491e-009	1.51529e-008	7.74373	0	0	0	0	0	0	0	0	0	1.7978e-008	0	0	0	6.02074
chr1.6522689-6522724>TNFRSF25	0	0	0	0	0	0	0	0	0	0	0	0	0	0	0	0	0	0	0	0	0	0	0	0	0	0	0	0	0	0	0	0	0	0	0	0	0	0	0	0	0	0	0	0	0	0	0	0	0
chr1.6524171-6524514>TNFRSF25	3.1732	7.7134	0.154763	4.92793	2.52787	2.36129	2.82449	0.504719	3.73902	3.77468	3.86259	6.50684	2.37176	2.7982	2.00051	2.02827	0	0	6.13135	6.30503	3.61309	7.70109	6.40985	3.0528	6.11603	2.06453	6.94228	6.15527	5.74581	5.12599	16.1189	4.14225	4.53214	13.5791	2.43458	3.75165	0	2.80175	2.7596	2.82047	0	0	1.69973	2.77377	0.158207	0	0	9.08145	5.17052
chr1.6526152-6527633>PLEKHG5	0	0	0.0358431	0	0	0	0.0159549	0	0.207836	0	0.0616949	0	0.173464	0.0623502	0.0772198	0	0	0	0.191422	1.02217	0.0677961	0.222947	0	0	0	0.0478146	0	0.271178	0.204728	0	0	0	0.0499173	0.0334565	0	0	0	0	0	0	0	0	0.393657	0.0183544	0.256485	0	0.0677327	0	0.573617
chr1.6527885-6528647>PLEKHG5	0	0	0	0	0.0812766	0	0.062019	0	0	0	0.299771	0	0	0.121182	0	0.273897	0	0	0.252668	0	0	0	0	0	8.61782e-012	0	0	0	2.17974e-011	0	0	0	0	0	3.10455e-007	0	0	0	0	0	0	0	1.76033e-010	0	0.09902	0	0	0	0
chr1.6529102-6529302>PLEKHG5	0	0	0	0	0	0	0.236293	0	0.256504	0	0.456851	0	0	0	0	0	0	0	0.370256	0	0.50203	0	0	0	0	0	0	0	0.758005	0	0	0	0	0	0	0	0	0	0	0	0	0	0	0	0	0	0	0	0
chr1.6529395-6529511>PLEKHG5	0	0	0	0	0	0	0.203701	0	0	0	0	0	2.21465	0	0	0	0	0	0.383023	0	0	0	0	0	0	0	0	0	0	0	0	0	1.74797	0	0	0	0	0	0	0	0	0	0	0	0	0	0	0	0
chr1.6529604-6529737>PLEKHG5	0	0	0	0	0	0	0	0	0	0	0	0	0	0	0	0	0	0	0.44542	0	0	0	0	1.74601	0	0	0	0	0	0	0	0	0	0	0.483255	0	0	0	0	0	0	0	0	0	0.204003	0	0	0	0
chr1.6530296-6530416>PLEKHG5	0	0	0	0	0	0	0	0	0.427507	0	0	0	0	0	0	0	0	0	0	0	0	0	0	0	0	0	0	0	0	0	0	0	0	0	0	0	0	0	0	21.9282	0	0	0	0	0	0	0	0	2.29039
chr1.6530566-6530704>PLEKHG5	0	0	0	0	0	0	0	3.54035	0	0	0.662103	0	0	1.0037	0.414357	0.504128	0	0	0.536602	0	0	0	0	0	0	0	0	0	0	0	0	0	0	0	1.39724	0	0	0	0	0	0	0	0	0	0	0	0	0	0
chr1.6530795-6530945>PLEKHG5	0	0	0	0	0	0	1.26023	0	0.684011	0	0	0	0	0	0	0	0	0	0	0	0	0	0	0	0	0	0	0	0	0	0	0	0	0	0	0	0	0	0	0	0	0	0	0	0	0	0	0	0
chr1.6531050-6531161>PLEKHG5	0	0	0	0	0	0	0	0	0	0	0	0	0	0.831898	0	0	0	0	0.133425	0	0	0	0	0	0	0	0	0	0	0	0	0	0	0	0	0	0	0	0	0	0	0	0	0	0	0	0	0	0
chr1.6531548-6531698>PLEKHG5	0.241869	0	0	0	0	3.63638	0	0	0	0	0.609135	0	0	0	0	0	0	0	0	0	0	0	0	0	0	0	0	0	0	0	0	0	0	0	0	0	0	0	0	0	0	0	0	0	0	0	0	0	0
chr1.6531818-6531869>PLEKHG5	0	0	0	0	0	0	0	0	0	0	0	0	0	0	0	0	0	0	0	0	0	0	0	0	0	0	0	0	6.936	0	0	0	0	0	0	0	0	0	0	0	0	0	0	0	0	0	0	0	0
chr1.6532587-6532683>PLEKHG5	0	0	0	0	0	0	0	0	0	0	0	0	0	0	0	0	0	0	0.46282	0	0.522948	0	0	0	0	0	0	0	0	0	0	0	0	0	0	0	0	0	0	0	0	0	0	0	0.28263	0	0	0	0
chr1.6533046-6533235>PLEKHG5	0	0	0	0	0.655373	0	0	0.705004	0.271433	0	0	0	0	0.488575	0	0	0	0	0.078361	0	0.531249	0.349401	0	0	0	0	0	0	0	0	0	0	0	0	0	0	0	0	0	0	0	0	0.154235	3.02032	0	0	0	0	0
chr1.6533311-6533515>PLEKHG5	0	0	0	0	0	0	0	0.653166	0	0	0	0	0	0.905301	0	0	0	0	0.145198	0	0	0.32371	0	0	0	0	0	0	0.247714	0	0	0	0	0	0	0	0	0	0	0	0	0	0	0	0	0	0	0	0
chr1.6534073-6534225>PLEKHG5	0	0	0	0	0	0	0	0	0.675011	0	0	0	0	0	0	0	0	0	0	0	0	0	0	0	0	0	0	0	0	0	0	0	1.33397	0	0	0	0	0	0	0	0	0	0	0	0	0	0	0	0
chr1.6534511-6534648>PLEKHG5	0	0	0	1.47317	0	4.8346	2.58715	3.24199	0	4.87766	0.333468	29.5857	0	0	1.66953	0	0	0	0.648623	0.39464	0	0	1.78311	0	0	0	0	0	0	0	0	0	0	0	0	0	0	0	0	0	0	0	0	0	0	27.2289	0	0	0
chr1.6535107-6535199>PLEKHG5	0	0	0	0.274218	0	0	0	0	0	0	0	0	0	0	0	0	0	0	0	0	1.09137	0	1.06212	0	0	0	0	0	1.09856	0	0	0	0	0	0	0	0	0	0	0	0	0	0	0	0	0	0	0	0
chr1.6535522-6535583>PLEKHG5	0	0	0	0	0	0	0	0	0	0	0	0	0	0	0	0	0	0	0	0	0	0	0	0	0	0	0	0	0	0	0	0	0	0	0	0	0	0	0	0	0	0	0	0	0	0	0	1.21582	0
chr1.6535991-6536097>PLEKHG5	0	0	0	0	4.67417	0	0	0	0	0	0	0	0	0	0	0	0	0	0	0	0	0	0.921836	0	0	0	0	0	0	0	0	0	0	0	0	0	0	0	0	0	0	0	0	0	0	0	0	0	0
chr1.6537589-6537719>PLEKHG5	0	0	0	0	0	0	0.181764	0	0	0	0	0	0	0	0	0	0	23.438	0.341775	0	0.772354	0	0	0	0	1.08944	0.495052	0	0	0	0	0	1.03982	0	0	0	0	0	0	0	0	0	0	0	0	0	0	0	0
chr1.6556553-6556630>PLEKHG5	0	0	0	0	0	0	0	0	0	0	0	0	0	0	0	0	0	0	0	0	0	0	0	0	0	0	0	0	0.656282	0	0	0	0	0	0	0	0	0	0	0	0	0	0	0	0	0	0	0	0
chr1.6557380-6557485>PLEKHG5	0	0	0	0	0	0.371059	0	0	0	0	0	0	0	0	0	0	0	0	0	0	0	0	0	0	0	0	0	0	0	0	0	0	0	0	0	0	0	0	0	0	0	0	0	0	0	0	0	0	0
chr1.6550505-6550641>PLEKHG5	0	0	0	0	0	0	0	0	0	0	0	0	0	0	0	0	0	0	0	0	0	0	0	0	0	0	0	0	0	0	0	0	0	0	0	0	0	0	0	0	0	0	0	0	0	0	0	0	0
chr1.6545896-6546015>PLEKHG5	0	0	0	0	0	0	0	0	0	0	0	0	0	0	0	0	0	0	0	0	0	0	0	0	0	0	0	0	0	0	0	0	0	0	0	0	0	0	0	0	0	0	0	0	0	0	0	0	0
chr1.6557019-6557157>PLEKHG5	0	0	0	0	0	0	0	0	0	0	0	0	0	0	0	0	0	0	0	0	0	0	0	0.420686	0	0	0	0	0	0	0	0	0	0	0.465746	0	0	0	0	0	0	0	0.211234	0	0	0	0	0	0
chr1.6545384-6545530>PLEKHG5	0	0	0	0	0	0	0	0	0	0	0	0	0	0	0	0	0	0	0	0	0	0	0	0	0	0	0	0	0	0	0	0	0	0	0	0	0	0	0	0	0	0	0	0	0	0	0	0	0
chr1.6527885-6527959>PLEKHG5	0	0	0	0	0	0	0	0	0	0	0	0	0	0	0	0	0	0	0	0	0	0	0	0	0	0	0	0	0	0	0	0	0	0	2.60566	0	0	0	0	0	0	0	0	0	0	0	0	0	0
chr1.6528159-6528647>PLEKHG5	0	0	0	0	0	0	7.97738e-008	0	0	0	0	0	0	1.55874e-007	0	0	0	0	0	0	0	0	0	0	0.0409406	0	0	0	0.103553	0	0	0	0	0	1.05365	0	0	0	0	0	0	0	0.83628	0	0.0677799	0	0	0	0
chr1.6550505-6550655>PLEKHG5	0	0	0	0	0	0	0	0	0	0	0	0	0	0	0	0	0	0	0	0	0	0	0	0	0	0	0	0	0	0	0	0	0	0	0	0	0	0	0	0	0	0	0	0	0	0	0	0	0
chr1.6551697-6551762>PLEKHG5	0	0	0	0	0	0	0	0	0	0	0	0	0	0	0	0	0	0	0	0	0	0	0	0	0	0	0	0	0	0	0	0	0	0	0	0	0	0	0	0	0	0	0	0	0	0	0	0	0
chr1.6579505-6580122>PLEKHG5	0	0	0	0.572436	0	0.189439	0.153188	0.143972	0	0	0	0	0	0	0	0.112755	0	0	0.0480072	0	0	0.214058	0	0.282276	0	0.114771	0	0	0	0	0	0	0	0	0.10417	0	0	0	0	0	0	0	0	0	0	0.100766	0	0	0
chr1.6581407-6586064>NOL9	1.60484	3.3591	1.56176	2.68695	1.87852	1.09597	2.17726	1.92686	2.33692	1.65015	2.59965	1.99961	1.73767	2.49856	2.43841	2.98775	0.755743	2.97354	3.06536	1.90396	2.54411	3.51667	2.91654	2.3561	3.24761	2.60019	1.36812	4.14993	2.65853	1.45983	1.21358	3.45548	3.04779	2.47905	2.0702	2.1645	1.48787	0.894208	0.877191	0.997128	0.323037	0.131718	2.40989	2.10347	1.57307	3.7915	2.47711	1.52885	1.93686
chr1.6586756-6586890>NOL9	16.7864	0.346386	4.35761	4.33019	7.39496	5.52435	5.46647	3.31457	7.65684	7.4803	4.77307	4.97753	0	7.23565	0.426726	8.82601	0.552945	0	8.84193	12.1042	5.99439	9.85624	6.56292	10.3979	14.4624	10.5692	0	21.9209	17.3474	0	11.0026	8.84092	16.6448	12.5722	7.67438	9.60312	9.88865	7.17163	21.9348	21.9478	0	0	3.91571	13.1857	6.47939	0	7.48598	4.42777	5.40743
chr1.6589054-6589232>NOL9	1.8344	0.260763	0	2.26769	9.04636	0	5.04445	4.49143	8.06979	0.234635	5.13316	0	4.81085	2.07507	6.10362	4.69009	0	0	5.07542	1.5187	3.66651	5.93589	3.01927	8.4799	17.8085	0.397828	0	0	1.70338	13.8287	5.52188	4.43702	4.17679	2.50529	5.77734	0	0	3.59925	10.3556	0	0	0	5.56804	0.152713	2.43887	0	11.5528	20.8329	8.98376
chr1.6592028-6592140>NOL9	13.929	0	1.89585	0	4.42377	0	3.58659	0	4.12239	0	3.67112	0	0	0.824471	0	5.59042	0	0.891961	6.87618	2.89637	5.37889	4.71692	0.872452	3.11007	0	3.18095e-043	0.574614	6.5567	2.70716	0	0	9.49266	1.20693	4.86643	1.14773	0	0	0	0	0	0	0	0	0	0	0	0	0	4.23871
chr1.6592523-6592821>NOL9	3.68766	0.155758	5.16586	2.37042	3.11742	5.26978	4.36111	3.57707	4.01975	3.92423	7.35867	2.9269	0	4.80296	8.44287	5.83639	3.72959	0	4.83102	6.34999	2.527	7.5344	0.655803	3.89629	0	4.99021	1.51174	0.308033	5.08728	0.786674	5.77203	1.42708	9.75263	4.15681	2.15681	0	2.1213	4.29977	4.68089	0.389566	0	0	1.85858	1.5507	3.09565	0	4.37603	0	2.26384
chr1.6593340-6593502>NOL9	0.447905	0	4.91515	2.80312	4.96991	7.93655	6.70954	2.19335	5.70009	2.83589	4.79412	0	6.6075	3.42003	5.64753	5.15331	4.80243	4.31665	3.31993	0	0.61979	4.48398	0.301588	8.6007	3.94647	4.3712	39.7264	0	2.18355	5.06482	0	2.62513	4.1721	4.28202	0.793493	5.29555	0.900495	11.8642	0	9.79365	0	0	0	2.01355	0.837422	0	0	0	0
chr1.6601890-6601988>NOL9	4.81269	0	2.16668	2.83172	6.95164	11.1318	6.75122	9.51756	8.37564	0.426173	1.8647	0	9.17498	3.76901	2.33393	2.83958	5.29247	0	4.38262	4.96521	4.61048	4.71692	0	17.7718	0	1.44517	0	0	4.1252	0	0	0	3.44837	3.53922	1.96754	0	0	0	10.6753	0	0	0	10.1134	0	2.76862	0	0	6.81108	0
chr1.6604886-6604983>NOL9	0	0	1.64176	2.34075	4.46937	0	0.730802	16.484	2.64437	0	6.59373	0	0	2.8559	0.589497	2.15164	0	0	3.05366	8.91804	0.517557	2.04238	0	7.18202	22.6566	2.92014	0	1.89266	0.520966	0	31.6654	7.829	4.1807	3.57571	1.32522	0	0	0	0	10.3724	0	0	0	0	1.95801	0	0	0	4.63659
chr1.6605105-6605241>NOL9	1.86737	0.341292	0.780642	2.41151	4.55388	4.01071	1.91119	0	3.39491	9.21286	1.34368	7.35649	0	2.37642	0.42045	3.58079	8.4446	0	7.29622	1.19262	2.21484	5.34121	0.359245	9.81807	4.40714	5.20687	22.7142	0	10.0324	0	4.51698	0.446713	3.4788	1.45733	0	0.788491	6.88283	0	2.56416	0	0	4.51037	0.643022	2.99811	1.39652	21.029	0	0	5.87908
chr1.6609631-6609759>NOL9	3.11784	0	2.07358	1.77385	2.41925	0	7.01494	0	3.72093	9.78867	4.28298	0	6.35559	3.96776	0	2.17405	5.49921	6.24373	6.13236	0	1.99305	3.09548	0.763395	10.8853	0	2.21292	0	18.6456	1.57918	0	3.83943	3.32243	1.58409	0	2.51066	11.73	2.84922	0	1.16761	0	0	0	4.55474	0.424733	1.05986	0.485724	0.391844	0	1.36643
chr1.6610456-6610676>NOL9	7.42097	0	1.93032	0.802712	3.09664	0	3.7592	1.6151	4.19734	1.51873	3.11489	2.09892	0.194621	7.76501	5.1983	4.11094	0	0	9.02078	5.89807	3.19474	3.00167	2.22079	0	14.6762	2.25315	0	3.54658	2.29699	0	0	2.48535	3.07218	7.88282	2.62935	12.1858	0.110515	0	2.4909	2.99021	0	1.39411	0	0	3.82321	0	0.227982	2.02269	5.45151
chr1.6614167-6614659>NOL9	0.221221	0	0	0.358936	0.503518	0	0.336189	0	0.20854	0	0.742847	0	1.04431	0.84458	0	0.141402	0	0	0.662246	0	0.102039	0.134221	0.0993035	0	0.406078	0	0	1.11944	0.410843	0.238241	0	0.123482	0.549496	0.503548	3.91908	0	0	0	1.11382	0	0	0	0.829481	0.662998	0.0551473	0	0	0	0.355493
chr1.6615338-6615625>TAS1R1	0	0	0	0	0	0	0	0	0	0	0	0	0	0	0	0	0	0	0	0	0	0	0	0	0	0	0	0	0	0	0	0	0	0	0	0	0	0	0	0	0	0	0	0	0	0	0	0	0
chr1.6630969-6631276>TAS1R1	0	0	0	0	0	0	0.0769683	0	0	0	0	0	0	0	0	0	0	0	0	0	0	0	0	0	0	0	0	0	0	0	0	0	0	0	0	0	0	0	0	0	0	0	0	0	0	0	0	0	0
chr1.6634691-6635453>TAS1R1	0	0	0	0	0	0	0	0	0	0	0	0	0	0	0	0	0	0	0	0	0	0	0	0	0	0	0	0	0.0663172	0	0	0	0	0	0	0	0	0	0	0	0	0	0.038255	0	0	0	0	0	0
chr1.6636475-6636688>TAS1R1	0	0	0	0	0	0	0	0	0	0	0	0	0	0	0	0	0	0	0	0	0	0	0	0	0	0	0	0	0	0	0	0	0	0	0	0	0	0	0	0	0	0	0	0.127619	0	0	0	0	0
chr1.6637010-6637131>TAS1R1	0	0	0	0	0	0	0	0	0	0	0	0	0	0	0	0	0	0	0	0	0	0	0	0	0	0	0	0	0	0	0	0	0	0	0	0	0	0	0	0	0	0	0	0	0	0	0	0	0
chr1.6638713-6639818>TAS1R1	0.0328328	0	0	0.0228308	0	0	0	0	0	0	0	0	0	0	0	0	0	0	0	0	0	0	0	0	0	0	0	0	0	0	0	0	0	0	0	0	0	0	0	0	0	0	0	0	0	0	0	0	0
chr1.6640051-6640110>ZBTB48	0	0	0	0	0	0	0	0	0	0	0	0	0	0	0	0	0	0	0	0	0	0	0	0	0	0	0	0	0	0	0	0	0	0	0	0	0	0	0	0	0	0	0	0	0	0	0	0	0
chr1.6640601-6641360>ZBTB48	3.45435	3.05769	2.23805	3.32386	2.20314	3.28527	4.2651	1.05333	3.3795	2.69629	3.55128	2.56872	3.94883	1.88575	0.828714	1.92485	1.31789	3.68536	3.12205	0.926025	3.90247	2.95817	1.86675	5.12472	1.2635	4.19842	0	1.99552	3.26239	1.38989	0.647493	1.04057	1.69193	4.89616	3.98001	4.5211	2.08217	2.53228	2.23164	1.42755	0	0	3.91743	3.18745	4.03948	9.9935	3.6345	4.788	7.40694
chr1.6642118-6642360>ZBTB48	12.4432	0	7.45804	3.33594	5.11841	0.48299	2.53868	0	5.93563	3.10649	3.0205	9.96455	1.94621	1.33551	4.01686	6.612	0.153088	0.825617	5.44674	4.91506	5.39371	4.63895	5.65291	1.19948	0.0825579	5.26711	4.25499	16.3105	6.89096	4.35921	0	2.25941	5.02721	5.93771	8.4989	0	2.41124	0	4.73477	0	0	0	2.16821	2.47117	4.37259	0	0	0	5.47216
chr1.6645979-6646091>ZBTB48	5.83076	0	0	1.3515	0	1.39147	1.6878	2.77595	4.58043	0	2.03951	0	8.02811	1.23671	5.10547	7.4539	0.661559	0	3.30585	0	4.48241	0.589615	0	0.518346	0	0.632263	0	0	0	0	0	3.25463	7.24157	0	2.29546	0	7.81501	0	9.34088	0	0.639618	0	1.30135	3.64057	4.84508	0	27.765	0	0
chr1.6646755-6646848>ZBTB48	0	0	1.71238	3.25524	0	2.93257	3.81117	2.38792	2.20649	8.53263	8.84228	0	0	1.48937	4.30396	2.24418	0	0	3.02575	0	3.77872	2.84029	19.9632	1.87273	0	6.09148	0	4.44163	1.08675	0	0	0	2.18026	1.59836	5.52885	0	0	0	9.6422	0	0	0	15.0453	2.33831	15.7543	0	0.539312	5.58232	0
chr1.6647265-6647352>ZBTB48	30.3066	0	5.49141	10.7292	15.6612	4.4783	6.79002	18.8892	3.53799	1.44017	8.40186	0	8.85861	1.59208	1.97177	5.59756	0.425831	0.574136	8.60241	0.621444	13.8491	3.03618	21.34	10.6767	0	10.5813	0	0	5.22762	0	9.88544	4.18986	6.99186	5.6953	11.8203	14.791	0	0	1.71786	37.3625	0	0	0.335061	0	21.207	0	0	0	27.5708
chr1.6647538-6647693>ZBTB48	0.234066	0	0	1.46486	1.59826	0.251363	2.13426	2.2924	0.661946	0	2.94743	0.662023	4.69601	1.78724	0	2.69302	0	0	2.8665	0	2.59112	2.13022	0	1.49819	0	1.82744	0	2.36887	2.93421	0	0	0.391955	0.872104	8.8902	13.2693	4.84286	8.47046	2.06666	0.642813	0	0	3.95748	3.76133	0	5.77659	0	12.2963	0	0
chr1.6648120-6648257>ZBTB48	11.9169	0	4.64966	2.39391	5.42477	11.0912	4.48439	0	4.86796	3.9631	7.33629	0.187251	10.3135	1.68505	0.834763	6.60151	4.86753	0	5.94571	1.57856	6.22957	9.64041	0	0	15.7519	1.03377	0	5.69523	3.68859	0	13.452	0.221726	10.8536	8.31847	8.91376	0	0.266205	0	0	0	15.1641	0	3.82997	3.96831	0.396094	0	0	0	6.74807
chr1.6648338-6648503>ZBTB48	6.37653	0	1.93032	1.98767	2.2521	0	2.00491	0	1.86548	9.11236	1.93816	0	6.22787	0.27982	2.42587	0.843269	0	0.908179	1.34638	0.655341	0.608521	0.800446	0.888315	3.51847	0	2.14586	0	5.00693	2.14385	0	0	2.5774	1.6385	12.3122	2.72673	0	0	0	1.81156	0.938106	0	0	5.50162	2.14168	1.31551	0	0	0	1.51788
chr1.6648816-6648905>ZBTB48	6.11465	0	0	0	0	9.1931	3.18597	0	1.72924	0	1.53995	0	9.62171	2.59384	0	0	0	0	0.998442	1.82244	4.51263	0.741987	0	8.4799	0	1.59131	0	0	1.13559	0	0	0	0	0	4.33301	0	0	0	0	0	0	0	0	8.24655	8.53605	0	0	0	4.77262
chr1.6648976-6649341>ZBTB48	8.25004	0.254333	1.89065	1.9353	0.848394	0	1.16528	0.851799	2.10825	4.00486	3.51436	0.562266	0	2.65638	0.783305	1.33421	1.82699	0.547395	2.44278	2.66625	4.81398	3.25661	1.07085	1.74959	3.9958	3.10415	0.17632	1.00596	2.49207	1.60568	0.673216	0.0832233	1.48138	3.25803	0.880451	0	0.66612	2.63287	1.91083	0	0	0.840287	0.0798639	2.97895	5.85898	0	0	0.203192	4.99722
chr1.6640051-6640131>ZBTB48	0	0	0	0	0.774159	0	9.32529e-023	0	0	0	0	0	0	0.577129	0	0	0	0	0.330986	0	0	0	0	0	0	0	0	0	0	0	0	0	0	0	0	0	0	0	0	0	0	0	0	0	0	0	0	0	0
chr1.6640051-6640197>ZBTB48	0	0	0	0.34559	6.69402e-014	0	1.61844	0	0.702751	0	0.312912	0	0	4.99033e-014	0	0.476505	0	0	0.224397	0	0	0	0	0	0	0	0	0	0	0	0	0	0	0	2.20113	0	0	0	0	0	0	0	0	0	0	0	0	0	0
chr1.6650784-6653719>KLHL21	5.24117	9.05272	4.64833	8.39189	4.70562	5.2966	5.47461	4.61555	6.53714	5.20817	6.05503	5.61588	7.37222	7.09483	5.02649	6.21031	8.50411	5.46562	5.32468	5.64343	9.09982	5.93997	10.2506	5.10907	9.94919	4.53592	4.78016	7.67815	6.55991	3.07513	1.29769	6.09019	7.1618	7.41127	8.71572	9.90141	6.51704	3.49256	7.67216	10.4686	1.39125	0.208998	9.41202	10.5026	9.73546	5.57293	5.38302	7.12592	12.5043
chr1.6655545-6655618>KLHL21	7.95184	0	3.63587	8.98534	2.54518	8.00573	10.358	3.65057	14.055	9.15397	5.00659	26.1005	0.586529	10.752	0	7.62408	10.1499	28.054	6.36664	1.48125	9.62797	2.71384	6.0235	0	0.273685	6.79033	35.264	14.4607	8.30691	0	0	0	6.48104	8.82382	15.8481	0	1.83183	8.77625	0	0	0	0	26.3551	4.46842	0	49.3975	2.74828	4.06384	27.1754
chr1.6659107-6659513>KLHL21	8.64297	6.97379	1.30748	3.04477	2.74579	1.53542	2.50261	0.875178	7.07597	7.20086	3.76375	5.11804	2.74195	3.63904	1.12672	4.4552	1.91624	0	4.0491	4.26133	6.42994	3.90366	5.17454	0.571967	0.0492094	3.83718	0	2.93921	5.35209	0.577411	1.51308	5.5366	2.66357	8.17683	6.96554	0	1.97621	1.57799	4.17195	3.14531	0	0	10.5544	15.734	11.8056	0	8.02991	0	21.5872
chr1.6661857-6662959>KLHL21	1.21812	0.673913	0.626214	1.23622	1.18021	1.59098	1.3723	0.604563	1.02415	0.227396	1.28515	1.72264	1.70956	0.628453	0.311332	1.01009	0	1.76773	0.874921	0.686859	1.00224	1.25842	1.86208	0.105362	0.398855	0.835367	0.3504	0.0832974	0.87127	0.744556	0	0.11026	1.04265	3.59703	3.26614	0.875783	0.143409	0.581366	1.08497	3.4764	0.0650066	0	3.44351	4.2427	3.59468	0	1.68401	0.403803	3.42681
chr1.6673756-6674166>PHF13	0	0	0	0.0615319	0.151055	0	0	0	0	0	0	0	0	0	0	0	0.271078	0	0	0	0	0	0	0	0	0	0	0	0	0	0	0	0	0	0	0	0	0	0.121507	0	0	0	0.0710983	0	0.0661767	0.151641	0.122332	0	0
chr1.6676817-6676919>PHF13	0	0	0	0	0.607184	0	2.54825	0	1.0059	2.0473	0	0	0	1.8106	0	0	0	0	0.580793	0	0	1.94226	0	0	0	0	0	0	0	0	0	5.36056	1.98788	0	0	0	0	0	0	0	0	0	0	0	0	0	0	0	0
chr1.6679863-6680398>PHF13	0.0678136	0	0.892996	0.235776	0.115762	0.436948	0.397502	0.747173	0.575336	0	0.512356	0	0.320124	0.345199	0	0.130037	0	0	0.858163	1.61692	0.844536	0	0.0913221	0.651081	0.672204	0.794169	0	3.94627	0.0944555	0.657277	0	0.227114	0.505331	1.01877	0.840954	0	2.04505	0	0	0	0	0	0.544866	0.711328	0.760723	0	1.59374	4.15879	0.887356
chr1.6681471-6684094>PHF13	0.871391	2.30044	1.29522	1.4716	1.22779	0.505025	0.423399	1.62557	1.68385	1.21012	0.818605	0.586811	1.82823	0.563268	1.3734	0.71612	1.97802	0.590334	1.4737	0.350406	1.24407	1.7875	1.45287	1.37224	0.525668	0.998893	0.343498	1.06737	0.96328	0.62562	0.562082	1.11176	1.44298	1.05785	0.588086	0.286177	0.829602	0	1.32949	0.722893	0.0273112	0	0.511214	0.704704	0.424106	0.0237029	1.62534	0.706873	0.285773
chr1.6684925-6685015>THAP3	0	0	0	0	0	0	0	0	0	0	0	0	0	0	0	0	0	0	1.15191	0	0	0	0	0	0	0	0	0	0	0	0	0	0	2.75273	0	0	0	0	0	0	0	0	0	0	0	0	0	0	0
chr1.6685210-6685353>THAP3	0	0	0	0	0	0	0	0	0	0	0	0	0	0.32287	0	0	0	0	0.207136	0	0.70214	0	0	0	0	0	0	0	0.353382	0	0	0	0.472644	0	0.449461	0	0	0	0	0	0	0	0	0	1.13842	0	0	0	0.174728
chr1.6688559-6688752>THAP3	6.20336	0.240496	0.275045	1.17644	0	1.61497	0	2.07118	3.18969	1.29839	1.18355	0	7.32097	0.239225	4.44414	2.16279	0	0	4.52748	0	0.520238	1.02648	4.05035	0.902405	0.103518	0.366909	35.0128	0	4.45115	0	0	0.157391	1.40079	0.770194	3.66322	0	0	0	0	6.61663	12.9912	0	5.43737	0	3.2334	0	0	1.15283	2.07138
chr1.6690348-6690414>THAP3	0	0	0	0.212917	0.348462	0	0	0	0.288642	0	0	0	0	0	0	0	0	0	0.124994	0	0	0	0	0	0	0	0	0	0.142163	0	0	0	0	9.00893	0	0	0	0	0	0	0	0	0	0	0.381649	0	0	0	0
chr1.6692451-6692556>THAP3	5.18221	0	3.53844	0.960943	0	0	4.95024	2.53768	0.977029	0.397709	1.74016	0	2.85406	1.31898	0	0	0	7.6104	2.11547	3.08906	6.21479	3.77304	10.7007	6.08112	22.8302	0	0	0	0.48121	0	3.50988	0	0	3.30284	4.89634	0	0	0	0	0	0	0	2.49827	0	0	0	0	0	0.951725
chr1.6692856-6693643>THAP3	0.184398	0.0589781	2.96783	0.833456	0.786947	1.53469	1.50122	1.97527	1.89037	0.796029	1.97369	4.55694	0.0544048	1.81865	0.217972	1.41438	2.82444	0.444281	1.90068	0.686984	2.04129	1.59428	0.248322	0.368835	0	1.61962	0	1.22469	0.642105	2.08513	0.624457	1.04214	1.97525	0	2.36838	0	0.0308937	2.44218	0	0	0	0.389714	1.07415	1.53168	1.06875	5.84597	2.67669	3.39256	2.0319
chr1.6690351-6690414>THAP3	0	0	0	2.17962	3.56718	0	0	0	2.95481	0	0	0	0	0	0	0	0	0	1.27955	0	0	0	0	0	0	0	0	0	1.45531	0	0	0	0	0	0	0	0	0	0	0	0	0	0	0	3.90692	0	0	0	0
chr1.6692430-6692556>THAP3	0.000569447	0	0.000388822	0.000105593	0	0	0.000543956	0.000278853	0.000107361	4.37022e-005	0.000191217	0	0.000313618	0.000144936	0	0	0	0.000836267	0.000232458	0.000339441	0.000682911	0.000414599	0.00117584	0.000668223	0.00250871	0	0	0	5.28776e-005	0	0.000385682	0	0	0.000362932	0.000538033	0	0	0	0	0	0	0	0.000274522	0	0	0	0	0	0.00010458
chr1.6694080-6695647>THAP3	0.185222	0	0.067752	0.466889	0.237139	0	0.22619	0	0.523812	0.0533057	0.204082	0.016371	0.437183	0.265178	0	0.177587	0	0	0.245734	0	0.448527	0.505706	0.0623578	0.740966	0	0.0903809	0	0.175738	0.322487	0	0	0	0.0431321	0.885371	0.12305	0.342166	0	0.408849	0.190752	0	0	0	0.892926	0	0.190464	0	0	0	0.239178
chr1.6694228-6695761>DNAJC11	2.91094	0	1.93913	1.39882	1.00999	1.67739	1.24851	0.289728	1.03739	1.66188	1.81787	1.85749	0.502739	1.29506	2.23801	1.40682	0.169166	0	2.0288	0.0705357	1.50645	1.68	1.24931	0.87101	0.781958	0.646698	0.0419809	1.19757	1.61523	1.52922	0.160289	1.07001	1.27857	2.10091	3.18639	0.489657	1.10257	2.08958	1.94983	0.88349	0.841142	0	4.05024	1.32989	1.54187	0.0405562	0.0327176	4.59601	0.374873
chr1.6696177-6696307>DNAJC11	12.8376	0	1.22501	0.388124	4.28765	1.79821	1.81764	0	3.94622	6.10411	3.16281	0	9.88075	2.84125	0	1.60546	0	2.68961	6.49372	1.66356	4.63412	4.57178	0	0	0	1.08944	0	0	6.21953	0	0	1.40199	0.519908	5.33606	0.494407	0	0	0	0	0	0	0	0	1.88189	0	0	0	3.42301	5.76602
chr1.6697258-6697401>DNAJC11	0	0.324586	1.48486	2.29346	0.433096	0	2.14812	0.621192	1.43499	5.25713	5.11162	0	0	2.26009	0.799738	2.91901	10.3629	0	6.52479	1.89041	4.91498	2.30898	1.02498	6.90161	0	3.96159	0	8.34489	3.88721	2.45904	3.43669	2.97392	0.472644	6.23695	0	0	0	11.2005	0	0	0	0	4.89236	0	0.948687	0	12.9774	0	3.84401
chr1.6697507-6697565>DNAJC11	5.6297	0.800272	1.83047	0.869934	0	0	2.03701	0	4.42248	20.1624	0	0	0	2.38812	0	7.19687	0	0	1.27674	0	0.865569	1.13857	0	8.00754	0	1.22092	0	0	1.74254	0	0	0	3.49593	19.6488	2.21631	0	0	0	0	0	0	0	0	0	0	0	75.31	0	0
chr1.6698355-6698425>DNAJC11	3.10974	0	0	0	3.53901	0	0.675122	1.90351	0.732869	0	3.26322	0	0	0	0	1.98771	0	0	1.6926	0	0	1.88677	2.09388	0	0	0	0	0	1.44382	0	0	0	1.93109	2.12353	0	0	0	0	0	0	0	0	0	0	2.32564	0	0	2.119	0.356944
chr1.6699962-6700118>DNAJC11	0.232566	0	0	4.68984	0	0	3.33233	0	1.31541	0.267724	1.46427	0	0	0	0	0.44596	0	0	3.13293	5.19862	8.36716	1.69325	0	4.83789	0	3.63146	0	0	0.647868	5.25962	0	0	1.29977	9.21106	3.70805	0	3.1171	0	0	0	0	0	0.186861	2.43949	3.30459	0	0	0	0
chr1.6704618-6704735>DNAJC11	0	0	1.36112	1.29375	3.17604	0.666004	0.807838	0	0.876937	0	3.12377	0	0	1.97309	0	0	0	9.39228	2.15191	0	1.71634	1.12883	0	0	0	0	0	0	3.02338	0	0	0.519256	0.577675	1.69399	1.09868	0.916537	10.702	2.73789	0	0	0.612284	0	2.74063	0	0.463803	0	1.71474	0	0
chr1.6705101-6705187>DNAJC11	0	0	6.78977	0	0	0	2.19807	0	4.77217	0	7.43711	1.49148	0	3.75805	0	0.80895	0	0	3.78866	0	1.17932	0.76787	0	0	0	0.823412	0	0	0	8.17775	0	0	9.43089	0	4.48416	0	0	29.7984	37.0739	0	0	0	11.1856	0	3.47043	0	0	0	5.52018
chr1.6705849-6706039>DNAJC11	12.0298	0.488587	3.07326	5.04562	0.977886	3.07589	1.86547	3.50647	5.13008	0	1.44269	0	0	1.70101	0	3.29541	0	0	7.40511	2.27645	2.90649	3.47562	1.54286	0	0	1.86351	0	3.38188	6.11724	0	0.646641	0	2.49009	3.65099	1.69139	0	0	0	2.0976	0	0	0	10.5862	0	4.28407	0	0	0	5.12872
chr1.6711589-6711663>DNAJC11	0	0	0	1.36368	0	0	0.957943	7.80268	0	0	0.617366	0	0	1.24785	0	0	0	0.674998	5.40373	0	1.35684	5.35434	0	0	0	0	0	0	1.36578	0	0	0	1.8267	0	6.94843	0	0	0	0	0	0	0	0	11.3874	4.76651	0	0	2.00446	7.42829
chr1.6712889-6713012>DNAJC11	5.30931	0.377364	0	1.43574	2.01407	0	0.384216	0	0.41708	9.16792	2.22854	5.8398	0	1.87684	1.39466	1.69682	0	0	1.08368	0.439558	2.04077	0	5.16378	2.83194	0	0	0	0	2.46506	0	0	0	1.09899	6.84825	2.61272	0	0	0	0	0	0	0	1.89596	2.65199	1.54412	0	0	0	2.23453
chr1.6713971-6714100>DNAJC11	0	0	2.46901	1.56453	0	0	2.56442	0	2.38608	8.74151	2.47904	0	0	0.35791	0.886531	0.5393	0	12.0034	2.41097	8.38227	1.16751	2.55957	0.378739	1.80015	0	0	0	0	1.95867	0	8.57176	0	0.523938	2.30461	1.49472	0	0	0	6.56517	0	0	0	5.42332	6.32161	0.420658	0	0	0	0
chr1.6727769-6727871>DNAJC11	2.13413	0	0	0	1.21437	0	3.47489	0.870887	0	0	0.895786	0	0	0	0	1.36411	0	0	1.74238	0	0	0.64742	0	0	0	0	0	1.79988	0	0	0	0	2.65051	2.42888	2.52051	0	0	0	0	0	0	0	0	0.799497	0	0	0	0	0.244962
chr1.6738454-6738528>DNAJC11	2.45137	0	0	0	0.836929	0.526503	0.957943	0	4.85278	0	0.617366	14.2134	0	0	0	0	0	0	0.400276	0	2.03526	0.89239	0	0	0	0	0	0	0	0	0	0	1.8267	0	2.60566	0	0	0	0	0	0	0	0	0	1.83327	0	0	0	1.68825
chr1.6740968-6741098>DNAJC11	10.0468	14.6388	0.816672	1.35844	5.24046	0.299702	5.08938	2.39159	2.76235	0	8.43417	0	0	1.77578	3.07899	2.14061	6.55452	0	3.98737	0	8.10971	5.58773	0	0	0	0.544719	0	0	1.9436	0.901649	10.396	0	1.03982	8.76639	7.91051	0	0	0	0.766431	0	0	0	0	10.455	3.13067	0	0	6.27551	1.92201
chr1.6761789-6761967>DNAJC11	1.01911	0.260763	0.596446	0	0	1.53218	0.796492	0	2.01745	0	0.769974	0	0	0.259384	1.28497	1.17252	0	0	1.99688	1.21496	0.282039	0.741987	0	0	0	1.59131	0	0	0	0	0	3.92505	0	5.84568	0	0	3.4148	0	0	3.26097	0	0	0	2.90155	0.914577	0	0	0	0
chr1.6784805-6784911>LOC100505887	0	0	0	0	0	0	0	0	0	0	0	0	0	0	0	0	0	0	0	0	0	0	0	0	0	0	0	0	0	0	0	0	0	0	0	0	0	0	0	0	0	0	0	0	0	0	0	0	0
chr1.6789780-6790073>LOC100505887	0	0	0	0	0	0	0	0	0	0	0	0.0875543	0	0	0	0	0	0	0	0	0	0	0	0	0	0	0	0	0	0	0	0	0	0	0	0	0	0	0	0	0	0	0	0	0	0	0	0	0
chr1.6787587-6787673>LOC100505887	0	0	0	0	0	0	0	0	0	0	0	0	0	0	0	0	0	0	0	0	0	0	0	0	0	0	0	0	0	0	0	0	0	0	0	0	0	0	0	0	0	0	0	0	0	0	0	0	0
chr1.6845384-6845636>CAMTA1	0	0	0.842598	0	0	0	0.0937669	2.11501	0.610724	0.82867	0.18129	0	0	1.09929	0	0	0	0	0.293854	0	0	0	0.193878	4.83789	0	0	0	0	0	0.465136	0	0	0	0.786494	0	0	0	0	0	0	0	0	0	0	0.215337	0	0	1.76584	0
chr1.6880241-6880311>CAMTA1	11.4024	0.663082	6.82504	0	0	0	4.05073	0.634504	0	19.6892	0	0	0	0	0	0	0	0	1.90417	0	1.43437	0.943383	5.58369	0	0	5.0581	0	0	2.16573	0	0	3.90555	0.965543	0	0	0	0	0	0	0	0	0	10.4108	0	0	0	0	0	6.78194
chr1.6885152-6885271>CAMTA1	5.48777	0	0.446081	3.39201	5.20443	3.60146	1.78709	0	2.1555	9.47609	0.767817	0	0	7.37174	5.28566	4.09234	5.60379	0	8.96081	5.90633	5.90623	3.88452	4.51622	9.75709	3.6936	0	0	17.356	1.69861	0	0	2.29738	3.4078	2.91466	1.08022	12.6159	0.306471	13.4594	12.1405	0	6.62193	0	3.42945	0	0.912015	0	0	0	0
chr1.6931817-6932108>CAMTA1	0.175267	0	6.60688e-028	0.520167	2.31247e-027	0	0.974403	1.06841	0.705142	0.861134	2.19791	0	0	0.669136	0	1.19536	4.9651	0	2.3206	1.30055	2.24274	2.72308	0.503684	0	2.12835	0.730035	0	0.630885	3.47311	3.22239	0	0.31316	0.929045	0.85136	2.8713	0	0	2.2016	0.85598	0	11.7665	0	5.81003	3.82989	1.57284	8.97338	0	1.27432	0.343451
chr1.6947714-6948262>CAMTA1	0.0662049	1.3552	0.581208	1.84147	2.37334	0.0710971	1.16422	1.05365	2.71482	1.29563	1.58397	0.561753	3.1253	0.505515	1.56518	1.39647	0.270418	0	1.59453	0.887939	0.549668	1.44606	1.06987	2.4366	8.90528	1.29222	0	3.11843	3.04309	0	0.2242	0.0554316	1.35669	0.723345	3.87045	0	0	1.75365	1.09091	0	0	0	0.585134	0	0.54463	0	1.92204	0.135338	1.00309
chr1.7151364-7151432>CAMTA1	0	0	0	0	0	0	0	0	0	0	0	0	0	0	0	0	0	0	0	0	0	0	0	0	0	0	0	0	0	0	0	0	0	0	0	0	0	0	0	0	0	0	0	0	0	0	0	0	0
chr1.7309551-7309687>CAMTA1	0	0	0	0	0	0	0	0	0	0	0	0	0	0	0	0	0	0	0	0	0	0	0	0	0	0	0	0	0	0	0	0	0	0	0	0	0	0	0	0	0	0	0	0	0	0	0	0	0
chr1.7527890-7527962>CAMTA1	0	0	0	0	0	0	0	0	0	0	0	0	0	0	0	0	0	0	0	0	0	0	0	0	0	0	0	0	0	0	0	0	0	0	0	0	0	0	0	0	0	0	0	0	0	0	0.696612	0	0
chr1.7700460-7700614>CAMTA1	5.65407	0	0	0	0	0	0	0	0	0	0	0	0	0	0	0	0	0	0	0	0	0	0	0	0	0	0	0	0	0	0	0	0	0	0	0	0	0	0	0	0	0	0	0	0	0	0	0	0
chr1.7721786-7721927>CAMTA1	0	0	0	0	0	0	0	0	0	0	0	0	0	0	0	0	0	0	0	0	0	0	0	0	0	0	0	0	0	0	0	0	0	0	0	0	0	0	0	0	0	0	0	0	0	0	0	0	0
chr1.7723413-7725260>CAMTA1	0	0	0	0	0	0	0	0	0	0	0	0	0	0	0.030959	0	0	0	0	0	0	0	0	0	0	0	0	0	0	0	0	0	0	0	0	0	0.00658185	0	0	0	0	0	0	0.0147173	0.01469	0.0336614	0.0271554	0	0
chr1.7730971-7731098>CAMTA1	0	0	0	0	0	0	0	0	0	0	0	0	0	0	0	0	0	0	0	0	0	0	0	0	0	0	0	0	0	0	0	0	0	0	0	0	0	0	0	0	0	0	2.2953	0	0	0	0	0	0
chr1.7737659-7737794>CAMTA1	0	0	0	0	0	0	0	0	0.380006	0	0	0	0	0	0	0	0	0	0	0	0.371874	0	0	0	0	0	0	0	0	0	0	0	0	0	0	0	0	0	0	0	0	0	0	0	0	0	0	0	0
chr1.7792508-7792660>CAMTA1	0	0	0	0	0	0	0	0	0	0	0	0	0	0	0	0	0	0	0	0	0.330283	0	0	0	0	0	0	0	0.997375	0	0	0	0	0	0	0	0	0	0	0	0	0	0	0	0.357006	0	0	0	0
chr1.7796404-7796601>CAMTA1	0	20.9696	0.26946	0.256123	0	0	0.239891	0	1.04164	0.212005	0.695712	0	0	0	0	0.706292	0	0	0.300715	0	0	0	0	0.589388	0	0	0	0	0	0	0	0	0	0	0	4.89905	0	0	0	0	0	0	0	0	0	0	0	0	0
chr1.7796991-7797070>CAMTA1	0	0	0	0	0	0	0	0	1.29875	0	0.578292	0	0	0	2.89525	0	0	0	0	0	0	0	0	0	0	0	0	0	0	0	0	0	0	0	0	0	0	0	0	0	0	0	0	0	0	0	0	0	0
chr1.7797315-7797631>CAMTA1	0	0	0	0	0.391979	0	0	0	0.324689	0	0	0	2.43892	0.146109	0	0	0	0	0.281207	0	1.27096	0.208977	0	1.46974	0	0	0	0	0.159917	0	0.388803	0	1.06943	0	0	0	0	0	0	0	0	0	0	0	0	0	0	0	0
chr1.7798019-7798543>CAMTA1	0	0	0	0.0962904	2.24727	0.520474	0.180376	0.169524	0.293707	0	0	0	0	0	1.09125	0.663833	0	0	0.282638	0	0.287422	0.252049	0.186478	1.55108	0	0	0.245637	0	0	0	0	0	0	1.98575	0	0	0	0	0	0	0	0	0	0	0	0.11865	0	0	0
chr1.7804895-7805083>CAMTA1	0	0	0	0	0.32943	0	0	0.236251	0	0.222154	0.243006	0	1.13874	0	0	1.85026	0	0	0.393889	0	0	0	0	0	0	0	0	0	0.268796	0	0	0	0	0	0	0	0	0	0	0	0	0	2.79099	0	0	0	0	0	0
chr1.7805905-7806152>CAMTA1	0.146884	0	0	0.408552	0	2.20833	0.095665	0.179819	1.03848	0	0	0	0	0.560774	0.231503	0	0	0	0.359763	0	0.609753	0	0	0.940157	0	0	0	0	0	0	0	0	0.273636	1.20362	0.520429	0	0	2.59379	0	0	0	0	0	0	0	0	0	1.20105	0.809266
chr1.7807770-7807842>CAMTA1	0	0	0	0	0	0	0.328184	0	1.42502	0	0	0	0	0	0	0	0	0	0	0	0	0.917178	0	5.64421	0	0	0	5.09965	0	0	0	0	0.938723	0	0	0	0	0	0	0	0	0	0	0	0	0	0	0	0
chr1.7811259-7811453>CAMTA1	0	0	0	0.78025	0	0	0.1218	0	0.528874	0	0	0	0.220704	0.713975	0	0.358607	0	0	0.152683	0	0.517557	0	0	0	0	0	0	0	0	0	0	0	0.348392	0	0.331304	0	0	0	4.3655	0	0	0	0	0	0	0	0	0	0.386383
chr1.7812519-7812594>CAMTA1	0	0	0	0	0	0	0	0	0	0	0	0	0	0	0	0	0	0	0	0	0	0	0	0	0	0	0	0	0	0	0	0	3.60469	0	0	0	0	0	0	0	0	0	0	0	0	0	0	0	0
chr1.7815698-7815729>CAMTA1	0	0	0	0	0	0	0	0	0	0	0	0	0	0	0	0	0	0	0	0	0	0	0	0	0	0	0	0	0	0	0	0	0	0	0	0	0	0	0	0	0	0	0	0	0	0	0	0	0
chr1.7826519-7829767>CAMTA1	0.145254	1.24328	0.310526	0.0233018	0.343223	0.107959	0.189151	0.123072	0.489632	0.257174	0.168787	0.268539	0.0131825	0.326945	0.176051	0.321289	0.0798433	0.56901	0.260098	0	0.262762	0.243978	0.345972	0.750707	0.141477	0.239824	0.990714	0.268486	0.186701	0	0.226962	0.0467619	0.541037	0.0152553	0.118731	0.297141	0.0187141	0.295874	0.184057	0.154883	0	0.188858	0.0448743	0.0753221	0.0668287	0.0191418	0.787549	0	0.146162
chr1.6931817-6931901>CAMTA1	1.55237	0	0.631948	0	2.21188	0	0	0	8.06671e-005	0	4.6476e-031	0	0	0.979806	0	3.57124e-009	0	0	0.00244057	0	0	0.000311516	0	0	0	0	0	0	1.37297e-038	0	0	0	0	0	2.44225e-029	0	0	0	0	0	26.6106	0	0	0	0.365334	0	0	0	0
chr1.7831329-7831446>VAMP3	0	0	0	0	0	0	0	0	0.876937	0	1.95235	0.43852	0	0	0	0	0	0	0.253166	0	0	0	0	0	0	0	0	0	0	0	0	0	0	1.27049	0	0	0	0	0	0	0	0	2.24233	0	1.85521	0	0	0	1.70845
chr1.7833502-7833572>VAMP3	0	0	0	0.360401	4.42377	1.11318	2.36293	1.90351	0	0	5.8738	0	0	4.61704	2.45062	7.95083	0	0	0.211575	0	2.86874	4.71692	5.58369	4.14676	0	3.03486	0	0	0	0	0	6.9432	6.7588	13.4491	4.59092	22.9789	8.16234	4.57618	0	0	0	0	0	0	0.775213	0	0.716515	48.7371	11.4222
chr1.7837220-7837379>VAMP3	4.56356	0.583846	1.33544	2.85601	11.6854	1.71527	6.24169	3.35209	5.16234	7.88019	2.87328	0	1.07715	9.58253	0	4.37545	17.2421	5.96885	4.6573	0	8.84078	6.22989	2.45823	8.76297	7.91622	4.45367	12.9523	5.92594	5.08515	2.21159	9.27259	5.73142	4.25082	3.42793	12.5312	6.74433	3.59349	16.1174	7.20638	11.1953	12.1648	0	10.4501	5.8127	0.682578	0	25.2357	28.9197	9.27156
chr1.7838178-7838230>VAMP3	0	0	5.1042	1.94062	4.76406	29.2209	5.90732	2.56242	3.94622	3.21269	7.90704	0	36.2294	15.0942	3.29892	6.6894	0	0	3.98737	51.9862	1.93088	1.26994	1.87913	0	0	4.08539	0	0	1.9436	20.2871	0	0	6.49885	0	3.70805	0	22.9126	0	8.62235	0	0	0	0	0	17.7405	0	0	0	5.04918
chr1.7839686-7841493>VAMP3	3.97649	15.6945	10.4287	9.1357	7.36887	7.54645	7.52485	5.21087	8.00599	12.7583	4.77835	8.49878	11.729	7.48639	3.58066	7.81553	10.5176	8.45858	5.4954	3.08177	10.6685	7.34555	8.32764	9.06	5.43593	5.32962	3.56153	5.35929	5.20159	7.13535	2.10776	6.95953	8.04174	3.67437	7.52625	8.17313	12.354	3.01365	6.36855	0.985089	8.1271	0.678926	6.3721	5.75011	4.69113	4.1976	10.0756	8.33178	5.39268
chr1.7844489-7844529>PER3	0	0	0	0	0	0	0	0	0	0	0	0	0	0	0	0	0	0	0	0	0	0	0	0	0	0	0	0	0	0	0	0	0	0	0	0	0	0	0	0	0	0	0	0	0	0	0	0	0
chr1.7844714-7845066>PER3	0	0	0	0	0	0	0	0	0	0	0.129787	0	0.121638	0	0	0	0	0	0.0420745	0	0	0	0	0	0	0.201174	0	0	0	0	0	0	0	0	0	0	0	0	0.566114	0	0	0	0.828134	0.308897	0	0	0	0.632089	0.709832
chr1.7845501-7845647>PER3	0	0.635832	0	2.76472	4.24197	1.06743	1.61844	3.65057	1.4055	2.86062	2.19038	0	0	1.89741	0.391652	2.38252	0	0	0.710079	4.81406	2.40699	0.904614	0	0	0	0	0	2.5149	0.346121	0	0	0	0	0	0.440226	0	0	0	2.04732	0	0	0	0.19966	0	2.60174	0	0	0	0.171138
chr1.7846781-7846897>PER3	0	0	0	0.217483	0	0	0.407401	0	0	0	0	0	0	2.38812	0	0	0	1.29181	0.638372	0	0	0	3.36947	1.50141	0	0	0	0	0	0	0	0	1.16531	0	0	0	0	0	0	0	0	0	0	0	0	0	0	0	0
chr1.7848105-7848307>PER3	0	0	0.525581	0.999132	0	3.47179	1.9886	1.75902	1.01586	2.68785	2.26164	0.126997	0	0	0.566151	0	5.86888	0	0.73318	3.21182	1.98824	0.980745	0.967472	2.0118	0	1.05168	0	0	0.7505	0	0	0	0	4.66056	0	0	0.0601816	0	0	0	0	0	0.865851	0	0	0	0	0	0
chr1.7854017-7854069>PER3	0	0	0	0	0.307138	0	0	0	0	0	0	0	0	0	0	0.138005	0	0	0	0	0	0	0	0	0	0	0	0	0	0	0	0	0	0	0	0	0	0	0	0	0	0	0	0	0	0	0	0	0
chr1.7858585-7858734>PER3	0	0	0	0.169316	0	0	2.2202	0	0	0	0	0	0	0.929604	0	2.33455	0	0	0.298193	0	0	0	0	0	0	0	0	0	0.678304	0	0	4.68899	0	0	0.431362	0	0	0	0	0	0	0	0	0	0	0	0	0	0
chr1.7861173-7861252>PER3	0	0	0	0	4.70375	0	0.598209	0	0	5.81538	0	0	0	0	0	0	0	0	0	13.0031	0.635481	0	0	0	0	0	0	0	0	0	0	0	1.71109	0	0	10.8592	0	0	3.15304	0	0	3.88234	0.368991	3.09679	0	0	0	0	0
chr1.7863107-7863214>PER3	0	0	0.496109	0.471553	0	0	0.220834	0	0	0	0	0	6.40248	1.72599	0	0	0	0	0.968894	0	0.469187	0	0	0	0	0	0	0	0	0	0	10.7879	1.89499	6.01999	0.600682	8.01755	0	0	0	0	0	0	0	4.31878	0	0	0	0	7.47247
chr1.7863752-7863909>PER3	0	0	1.69056	0	0	0	0.30101	2.2632	0.326757	4.2563	0.872964	0	0	0.588157	0	1.32936	0	0	0.471663	0	0.639528	1.26185	0.311193	4.06753	0	0	0	0	0.965612	0	0	0.193481	0.430497	0	0	0	0.154862	0	0	0	0	0	3.71342	0	0	0	0	0	0
chr1.7868953-7869059>PER3	0	0	1.00158	0	0	0	0.668753	0	0.96794	0.394009	0	0	0	0.435569	0	0	0	0	0.279438	0	0	0	0	0.547686	0	0	0	0	0	0	0	0	0	0	0	0	0	0	0	0	0	0	0	0	2.3037	0	0	0	0
chr1.7869953-7870082>PER3	0	0	0	0	0.960198	0	0	0	0	0	0	0	0	0	0	0	0	0	0.114808	0	0	0	0.378739	0	0	0	0	0	0	0	0	0	0	0	0	0	0	0	0	0	0	0	0	0	0	0	0	0	3.29274
chr1.7870498-7870649>PER3	0	0	0	0	0	0	0	0	0.000220912	0	0	0	0	0.000994095	0.000738702	0.000299581	0.00255253	0	0	0	0	0.00113747	0	0	0	0.000304937	0	0	0.00108804	0	0	0	0	0	0	0	0	0	0	0	0	0	0	0.000117055	0.000584189	0	0	0	0
chr1.7879345-7879481>PER3	0	0	0	2.78251	0.455388	0	0.521234	0	1.50885	0	0.67184	0	0	3.39488	0.42045	1.53463	0	0	1.08899	0	0.738279	0	6.10716	2.56124	0.293809	0	49.214	0	0.743142	0	0	0.223357	1.98788	0	0	0	8.05774	0	0	0	6.84768	0	0.643022	0	0	0	0	0	0
chr1.7880175-7880300>PER3	2.0317	0	0	1.21095	0.495462	0	0	1.42129	0.410406	0	0.730962	0	0	1.47745	0	1.11312	0	0	0	0	4.01624	1.58488	0	5.10881	0	0	0	0	3.63843	0	0	4.37422	0.540704	4.36032	4.62765	0	0	0	5.97816	0	0	0	0	0	0	0	0	0	0.599666
chr1.7880527-7880701>PER3	0	0	0	0	0	0	0.271601	0	0.294832	0	0	0	1.96858	2.38812	0	0.399826	0	0	0	0	0.288523	0.379522	0	0	0	0	0	0	0.87127	0	0	0	0.388437	0	0	0	0	0	0	4.22552	0	0	0	0.156224	0.311867	0	0	0	0
chr1.7886540-7886771>PER3	0	0	0	0.109212	0.268147	0	1.02291	0	0.666244	0	0.791084	0	0	0	3.21799	0.602335	0	0	0.128227	0	1.95596	0.285874	0	0	0	0.613103	0	0	0	0	0	0	0	0.643495	0	0	0	1.38672	1.50964	0	0	0	0	0	0	0	0	0	0
chr1.7887178-7887876>PER3	0.311865	0	0.0760511	0.397577	0	0.390729	1.55723	0	1.02896	0	0.392709	1.35985	0	0.661466	0.573451	0.598021	0	0	0.742633	0	0.503468	0.756869	0.349981	0	0	0	0	0	1.08597	2.51893	0	0	0.193662	0	1.28914	0	0.0348329	0.917859	0	0	0	0	1.71227	2.14192	0.272102	0	0	0	0.286373
chr1.7889897-7890012>PER3	0	0	0	0	1.07678	0	0	0	0.891884	0	0	0	0	0	0	0	0	0	0.257481	0	9.9971e-014	1.72245	0	0	0	1.2313	0	0	0	0	0	0	0.58761	0.430418	3.53003e-012	0	0	0	0	0	0	0	0	0	0.471587	0	0	0	5.21449
chr1.7890066-7890222>PER3	0	0	0	1.45547	1.58771	1.24876	1.21176	0	1.64395	0	0	0	0	0.295964	0	1.33788	0	0	0.474599	0	0	0.423059	2.5055	0	0	0.90763	0	5.00158	0.323934	0	0	0	0.433145	2.22292	0.584426	0	0	0	0	0	0	0	0	0	1.56505	0	0	9.03293	0
chr1.7895822-7896006>PER3	0	0	0	0.411327	0	0	0.77052	0	0	2.26984	0.993154	9.62003	0	0.752778	0	0	0	9.22986	1.52932	0	0	0.358896	0.265529	0	0	1.15457	0	0	0	0	0	2.97161	0	3.50075	1.39724	0.582798	0.0660689	0	0	0	0	0	0	0	0.442377	0	0	10.0768	1.76532
chr1.7897059-7897210>PER3	0	0.307389	0	0.167073	0	0	0	0	0	1.38295	0.30255	0	0	0.305764	0	0	0	0	0.588486	0.358051	1.32988	1.31199	0	0	0	0.937926	0	0	0.33466	0	0	7.04091	0.895206	0	0.425649	0	0	0	0	0	0	0	0	0	0	0	0	0	0
chr1.7902732-7905241>PER3	0.0723003	0.573491	0.825135	0.965283	0.617106	0.2174	0.668664	0.477964	0.429381	0.599258	0.619089	0.490779	0.221848	1.28854	0.592552	0.582289	0.265784	0.676881	0.51945	0.797301	0.96044	0.658	0.350511	1.11065	0.597221	1.10073	0.564308	0.804888	1.02719	0.327023	0.63659	0.62985	0.996715	0.454217	0.870976	0.641101	0.0339166	0.127674	0.436826	0.508967	0.0285521	0.122242	0.487969	0.281688	0.432562	1.26377	1.51927	0.886789	0.388385
chr1.7889894-7890222>PER3	0	0	0	1.06057e-016	9.92588e-005	9.09945e-017	8.82985e-017	0	9.77254e-005	0	0	0	0	2.15663e-017	0	9.74887e-017	0	0	2.82127e-005	0	0.297931	8.17265e-005	1.82571e-016	0	0	7.52864e-005	0	3.64456e-016	2.36045e-017	0	0	0	3.59286e-005	0.000142694	0.730935	0	0	0	0	0	0	0	1.31475	0.709798	9.06968e-005	0	0	6.58213e-016	9.08683e-023
chr1.7870498-7870628>PER3	0	0	0	0	0	0	0	0	0.394365	0	0	0	0	1.77463	1.31871	0.534804	4.5567	0	0	0	0	2.03058	0	0	0	0.544364	0	0	1.94234	0	0	0	0	0	0	0	0	0	0	0	0	0	0	0.208963	1.04288	0	0	0	0
chr1.7854020-7854069>PER3	0	0	0	0	5.99373	0	0	0	0	0	0	0	0	0	0	2.69313	0	0	0	0	0	0	0	0	0	0	0	0	0	0	0	0	0	0	0	0	0	0	0	0	0	0	0	0	0	0	0	0	0
chr1.7858521-7858734>PER3	0	0	0	2.94463e-009	0	3.65833	3.86122e-008	0	0.240849	0	0	0	0	1.61671e-008	0	4.06011e-008	0	0	5.18597e-009	0	0	0	0	0	0	0	0	0	1.17966e-008	0	0	8.15479e-008	0.634629	0	7.50196e-009	0	0	0	0	0	0	0	0	0	0	0	0	0	0
chr1.7889897-7890222>PER3	0	0	0	1.67905e-016	0.000157143	1.44059e-016	1.3979e-016	0	0.000154715	0	0	0	0	3.41429e-017	0	1.5434e-016	0	0	4.46652e-005	0	0.471672	0.000129386	2.89039e-016	0	0	0.00011919	0	5.76991e-016	3.73696e-017	0	0	0	5.68807e-005	0.000225907	1.15718	0	0	0	0	0	0	0	2.08146	1.12372	0.000143587	0	0	1.04205e-015	1.43858e-022
chr1.7907672-7907943>UTS2	0	5.13827	0	0	0.457068	0	0.435964	0	0	2.31172	0.337159	0	0	0.511111	0	0	0	0	1.91276	0	1.11151	2.43678	0	0.642672	0	0	0	6.60509	0.372942	0	0	4.38556	0.498805	0	0	0	0	0	0	0	0	0	0.107566	0	0	0	0	0	0
chr1.7909700-7909744>UTS2	0	0	0	0	0	0	0	0	0	10.4412	0	0	0	0	0	3.16226	0	0	1.00979	0	0	4.50251	0	0	0	0	0	0	0	0	0	0	0	0	0	0	0.276288	0	0	0	0	0	0	0	0	0	0	0	0
chr1.7910872-7910983>UTS2	0	0	0	0	0	0	0	0	0	0	1.64631	0	0	0	0	0	0	0	5.79228	0	2.71367	4.75941	0	0	0	0	0	0	0	0	0	2.1893	0.608901	0	0	0	0	0	0	0	0	0	0	0	0	0	0	0	0
chr1.7912961-7913105>UTS2	0	0	0	0	2.15044	0	0	0	0	0	0	0	0	0	0	0	0	0.346874	0.514244	0	0	0.917178	0	0	0	0	0	0	0	0	0	3.16422	0	0	0	0	0	0	0	0	0	0	0	0	0	0	0	0	0
chr1.7912961-7912984>UTS2	0	0	0	0	0	0	0	0	0	0	0	0	0	0	0	0	0	0	0	0	0	0	0	0	0	0	0	0	0	0	0	0	0	0	0	0	0	0	0	0	0	0	0	0	0	0	0	0	0
chr1.7913367-7913552>UTS2	0	0	0.573877	0	0	0	0	0	0	0	0.74084	0	0	0.748708	0	0	0	0	2.80194	0	0	0.356956	0	0	0	0.76555	0	0	0	0	0.664118	2.79135	0	0	1.38969	0	0	0	0	0	0	0	0	0	0	0	0	0	0
chr1.7975931-7980984>TNFRSF9	0.977492	0.523589	0.126065	0.83378	0.747654	2.03157	0.467628	1.26574	0.507627	0.405004	0.334524	1.89517	0.355887	1.2518	0.362121	0.839848	0.983922	1.02806	0.293098	0.545685	0.824628	0.444493	0.792856	1.19487	0.359804	0.588594	0	0.772199	0.59019	0.626319	0.389034	0.53503	1.48472	1.12768	0.635988	1.16721	1.13079	0.253578	0.295773	0.505441	0.141772	0.0606976	0.854538	0.543335	0.978164	0.861288	1.31034	0.0880647	0.524149
chr1.7993222-7993357>TNFRSF9	0	0	0	1.86875	0	0	0.350063	0	0	2.78433	0	17.6723	0	1.02601	0	0.515331	0	1.84999	0.109705	0	1.11562	0.489162	0	3.01024	0	0	0	0	0.374324	0	0	0	2.00261	6.97358	0	0	0	0	0	0	0	0	8.20528	4.63116	0	0	0	0	0
chr1.7995073-7995204>TNFRSF9	1.66169	0	0	0.770323	1.41831	0	0	0	0	0	0	0	0	0.704891	0	4.24853	0.565608	0	0.791386	0	1.53292	0.504098	2.23774	0	0	1.08112	0	0	0.385753	0	0	0	0	0	0	0	7.79513	0	1.14087	10.9297	1.0937	0	0	0.207503	2.07118	0	0	0	0
chr1.7997750-7997817>TNFRSF9	0	0	0	0	0	0	0	0	0	0	0	0	0	2.75644	0	0	0	0	0.442096	0	0.749298	0	0	0	0	0	0	0	0	0	0	0	0	0.739539	2.87789	0	0	0	0.743553	0	0	0	3.04556	0	1.61985	0	28.4467	0	0
chr1.7998253-7998391>TNFRSF9	4.46931	0	0	1.27969	0	1.97629	0.51368	0.965549	2.97396	2.42116	0	10.4101	0	3.01111	0	3.02477	0	14.1163	1.60981	0	0.727579	0	1.06212	0	0	1.53942	0	8.97983	0.732372	0	0	0	1.4693	0	3.26022	13.2101	17.4422	0	0.722	0	0	0	0	0	0.393224	0	0	0	2.89694
chr1.7998781-7998889>TNFRSF9	0.671857	0	5.89818	0.934373	0	0	0.437579	0	2.37504	0	0	0	0	0	0	1.28833	0	0	0.137132	0	0.464842	0	0	0	0	0	1.19179	0	0	0	0	0	0.625815	5.96425	0	0	0	0	0	0	0	0	8.90704	0	1.50736	0	0	0	0
chr1.7999955-8000139>TNFRSF9	1.77458	0	2.59648	1.5082	4.37568	3.38793	0.12842	0	0	0	0.496577	0	0	4.01481	0	2.64667	0	4.34346	0.885394	0	0	0.358896	0.796587	0	0	0	0	2.24496	0.823919	0	0	0	2.20396	1.34644	1.39724	0	0	15.6685	1.083	0	0	0	0	0	0.147459	0	0	0	2.85167
chr1.8000844-8000994>TNFRSF9	0.483737	0.309438	0	0	0.82577	3.37664	1.26023	0	1.36802	0	0	0	0.285444	0.615605	0	1.39139	0	0	0.19747	0	0.669373	0.440246	2.28001	0	0	0.472089	0	0	3.7058	0	0	0.20251	7.65998	0.330328	0.428486	7.86388	0	0	0	0	0	0	2.7207	0	0.180883	0	0	0	0
chr1.8003199-8003226>TNFRSF9	0	0	0	0	0	0	0	0	0	0	0	0	0	0	0	0	0	0	0	0	0	0	0	0	0	0	0	0	0	0	0	0	0	0	0	0	0	0	0	0	0	0	0	0	0	0	0	0	0
chr1.8021714-8021796>PARK7	0	0	0	0	0	0	2.80265e-005	0	0	0.509329	1.67141	0	0	0	1.39466	0	0	0	0.467101	0	0	7.83258e-005	0	2.83194	0	0	0	0	0	0	0	0	0	0	4.15273e-009	0	3.55805	0	0	0	0	0	0	0	0	0	0	0	0
chr1.8022823-8022936>PARK7	10.9162	0	8.92557	4.24189	10.9615	2.75832	6.06415	3.5375	9.07979	5.91363	14.5545	6.81064	0	15.9349	3.5422	9.23492	0	46.4136	6.81533	4.30611	15.9939	5.25957	5.62075	6.1651	0	1.88	0	7.31101	4.91921	0	0	0.268819	16.1494	13.5931	14.7885	0.94898	7.42311	25.5132	3.08607	0	0	0	3.35358	0.481113	5.76265	0	0	20.3462	3.53785
chr1.8025384-8025486>PARK7	17.0731	0	8.84728	10.1407	1.21437	0	3.93821	10.0152	4.52654	5.73245	10.7494	9.80865	0	5.43181	6.1666	5.45645	12.3491	0	10.5995	2.65028	9.84372	7.12162	7.1849	2.84582	6.85555	6.24824	0	1.79988	3.468	4.59664	0	0	10.602	14.0875	24.5749	0	4.40978	0	0	3.79381	0	6.01382	1.71472	10.9265	10.9062	0	0	5.08976	2.69458
chr1.8029405-8029465>PARK7	0.604671	0	0.884728	0	2.06442	0	1.18146	17.0258	0	0	9.89844	40.1903	0	0	0	4.63798	0	0	0.987349	0	0	0	2.44287	0	1.33193	0	48.2676	0	0	0	0	1.51883	0	1.65164	0	0	0.810446	0	0	0	0	0	0	4.98353	0.452208	0	0	2.47217	1.66574
chr1.8030954-8031024>PARK7	19.695	0.663082	10.6167	9.01003	14.1561	5.56589	5.06341	3.80702	11.7259	0	7.83173	0	4.28166	12.532	0	6.95697	0	0	6.55882	0	10.7578	11.3206	0.697962	0	0	4.04648	0	0	2.88764	0	0	7.8111	9.65543	18.404	17.4455	12.2554	0	0	7.11686	0	0	0	6.2465	5.43658	6.58931	0	25.078	20.1305	19.9889
chr1.8037712-8037799>PARK7	10.8424	14.4049	15.8641	23.6627	17.7968	9.85226	7.87642	0.51052	17.6899	0.480057	13.653	0	8.36646	21.2278	7.88707	5.59756	0.851662	0	14.9805	3.72866	29.4293	12.1447	2.24631	12.6786	9.64505	11.3953	0	10.551	17.941	0	29.6563	16.0611	25.6368	29.6156	20.6855	3.69775	0	0	2.29048	0	0	0	11.057	17.1846	7.48482	0	0	6.81978	18.0934
chr1.8044954-8045343>PARK7	6.91132	6.324	16.3239	15.4352	27.0657	15.5244	9.23303	9.24842	12.6604	31.0285	15.6198	13.3873	18.8217	13.5306	13.6124	14.6651	21.0474	13.0974	10.4243	5.0035	17.8098	18.6853	19.97	8.65597	8.17682	15.4734	17.7023	17.698	13.2505	22.2978	8.52769	8.04314	15.3707	10.1901	20.3228	14.3347	6.91249	2.47043	7.81208	1.59165	0	0	11.765	15.0938	14.1591	35.1619	21.6612	27.6451	10.8551
chr1.8021714-8021854>PARK7	3.36888	0	0	0	0	0	0.337545	0	0	1.23393e-012	4.04924e-012	0	0	0	3.37879e-012	0	0	0	0.255349	0	0	0.943337	0	6.86079e-012	0	1.01162	0	0	0	0	0	0	0	0	2.29546	0	8.61994e-012	0	0	0	0	0	0	0	2.32564	0	0	0	0
chr1.8071779-8074457>ERRFI1	0.135475	0.918609	0.0198221	0.273194	0	0	0.132352	0.0663409	0.114938	0.296316	0.0852971	0.00957931	0.0319765	0.0689624	0.0213522	0.129891	0	0	0.066364	0.0201888	0.431168	0.221931	0.18244	0.0216784	0	0	0	0	0.0754797	0	0	0	0.126191	0	0.240003	0.160171	0	0.598082	0.148822	0	0.0267503	0	0.283013	0.172994	0.131711	0.0232161	0.561868	0.0553885	0
chr1.8075368-8075445>ERRFI1	0	0	0	0	0	0	0	0	0	0	0	0	0	0	0	0	0	0	0.192341	0	0	0	0	0	0	0	0	0	0	0	0	0	0	1.93049	0.834713	0	0	0	0	0	0	0	0	0	0	0	0	0	0
chr1.8075555-8075753>ERRFI1	0	0	0	0.127415	0	0	0.358019	0	0	0	0	0	0	0.466367	0	0	0	0	0.299197	0	0	0	0.740262	0	0	0	0	0	0.255221	0	0	0	0	0	0	0	0	0	0	0	0	0	0	0	2.60362	0	0	0	0
chr1.8086218-8086394>ERRFI1	0	0	0	0	0	0	0	0	0	0	0	0	0	0	0	0	0	0	0	0	0	0	0	0	0	0	0	0	0	0	0	0	0	0	0	0	0	0	0	0	0	0	0	0	0	0	0	0	0
chr1.8268732-8268934>LOC102724539	0	0	0	0	0	0	0	0	0	0	0	0	0	0	0	0	0	0	0	0	0	0	0	0	0	0	0	0	0	0	0	0	0	0	0	0	0	0	0	0	0	0	0	0	0	0.307785	0	0	0
chr1.8270547-8270656>LOC102724539	0	0	0	0	0	0	0	0	0	0	0	0	0	0	0.524599	0	0	0	0	0	0	0	0	0	0	0	0	0	0	0	0	0	0	0	0	0	0	0	0	0.355017	0	0	0	0	0	0	0	0	0
chr1.8274685-8274739>LOC102724539	0	0	0	0	0	0	0	0	0	0	0	0	0	0	0	0	0	0	0	0	0	0	0	0	0	0	0	0	0	0	0	0	0	0	0	0	0	0	0	0	0	0	0	0	0	0	0	0	0
chr1.8275139-8275269>LOC102724539	0	0	0.408336	0	0	0	0	0	0	0	0	0	0	0	0	0	0	0	0	0	0	0	0	0	0	0	0	0	0	0	0	0	0	0	0	0	0	0	0	0	0	0	0	0	0	0	0.385816	0	0
chr1.8378145-8378247>SLC45A1	0	0	0	0	0	0	0	0	0	0	0	0	0	0	0	0	0	0	0	0	0	0	0	0	0	0	0	0	0	0	0	0	0	0	0	0	0	0	0	0	0	0	0	0	0	0	0	0	0
chr1.8384366-8384787>SLC45A1	0.0861764	0	0	0	0.441326	0.0925445	0.224506	0	0.121855	0	0.325547	0	0	0	0.271645	0	0	0	0	0	0	0	0	0	0	0.168203	0	0	0	0	0	0	0.481625	0	0	0	0	0	0	0	0	0	0.0692407	0	0	0	0	0	0.89024
chr1.8385358-8385451>SLC45A1	0	0	0	0	0	0	0	0	0	0	0	0	0	0	0	0	0	0	0	0	0	0	0	0	0	0	0	0	0	0	0	0	0	0	0	0	0	0	0	0	0	0	0	0	0	0	0	0	0
chr1.8385878-8386103>SLC45A1	0	0	0	0	0	0	0	0	0.228004	0	0.203045	0	0	0	0	0	0	0	0	0	0	0	0	0	0	0	0	0	0	0	0	0	0	0	0	0	0	0	0	0	0	0	0	0	0.120589	0	0	0	0
chr1.8390269-8390997>SLC45A1	0	0	0	0	0	0	0	0	0.0704681	0	0.188263	0	0	0.190262	0	0	0	0	0.0610312	0	0	0	0	0	0.0274437	0	0	0	0.0694144	0	0	0	0	0	0.176574	0	0.0166987	0	0	0	0	0	0	0	0	0	0	0	0.0343215
chr1.8395497-8395651>SLC45A1	0	0	0	0	0	0	0	0	0	0	0.593313	0	0	0	0	0	0	0	0	0	0	0	0	0	0	0	0	0	0	0	0	0	0	0	0	0	0	0	0	0	0	0	0	0	0	0	0	0	0
chr1.8397876-8398053>SLC45A1	0	0	0	0	0	0	0	0	0	0	0	0	0	0	0	0	0	0	0	0	0	0	0	0	0	0	0	0	0	0	0	0	0	0	0	0	0	0	0	0	0	0	0	0	0	0	0	0	0
chr1.8399553-8399759>SLC45A1	0	0	0	0	0.601289	0	0	0	0	0	0	0	0	0	0	0	0	0	0	0	0	0	0	0	0	0	0	0	0	0	0	0	0	0	0	0	0	0	0.48367	0	0	0	0	0.131956	0	0	0	0	0
chr1.8403807-8404228>SLC45A1	0	0	0	0	0	0	0	0	0	0.198408	0	0	0	0	0	0	0	2.61021	0	0	0.119247	0	0	0	0	0	0	0	0	0	0	0	0	0	0	0	0	0	0	0	0	0	0	0.0645675	0	0	0	0	0
chr1.8412464-8415181>RERE	4.99405	6.93588	10.0033	11.2686	6.76998	6.26869	7.34012	9.41597	10.8568	13.6808	5.57788	7.83914	14.0539	7.29922	7.42914	7.34873	11.0101	6.38873	7.81641	7.76062	8.46263	9.1387	9.1349	7.22312	6.95859	5.89575	7.54012	6.04756	7.83021	6.42802	12.7519	7.22238	9.87576	8.86882	5.60644	5.4466	10.4788	5.65918	6.5275	7.81914	3.58582	0.338651	4.69745	5.73963	6.5835	14.8738	12.2944	8.10712	7.56661
chr1.8415479-8415660>RERE	1.60355	0.256441	2.05296	1.67258	1.71085	1.72204	2.21932	0	1.98401	0.922983	0	0.141732	2.129	0.765254	0	1.92182	0	0	2.37291	0	0.832094	0	3.23916	1.28298	0	1.95617	0.711125	0	1.67515	3.88556	0	0.503478	2.98732	0	6.39178	5.33212	1.20895	0	3.02762	16.676	0	0	4.9926	0.150182	0.749515	0	4.15658	6.14628	0.552179
chr1.8416160-8416307>RERE	1.48083	0	1.44445	0.17162	0	0	0.321487	0	2.4429	0	3.41861	0	0	2.19859	0	1.41979	1.51213	0	1.10825	0	0	2.69538	0	3.15944	0	0.963448	0	0	0	0	0	0.413286	0.459782	0	0.437231	0	2.81175	2.17914	4.06678	0	0	0	0	1.10951	0.184575	0	0	0	4.58928
chr1.8418256-8418977>RERE	3.57268	0	0	0.699808	2.66285	0.918642	3.11343	0	4.12683	2.43291	2.788	3.66477	3.97881	0.448256	0.475849	1.73683	0.616599	0	1.60222	0.450521	0.765926	1.64863	1.69408	0.161039	0	0.491078	0	0.318286	1.1915	0.162572	0	0	1.40613	3.64231	3.12005	0	0.725017	6.66435	3.86936	4.13268	0	0	0.687317	1.39496	3.98896	0	0.834775	0	4.19323
chr1.8419824-8420047>RERE	1.9523	0	0	0	1.38863	0.174714	1.16557	0	0.460097	0.561861	1.43406	6.93743	0.192003	0.828168	0.512836	0.935916	0	0	0.730549	0.484894	0.450251	0.296129	2.19091	0	0	0	0	0	0.226608	0	17.6304	0	1.21234	0.444387	0.288219	0	6.70526	0	0	0	0	0	0.130719	0	0.12167	0	0	0	0.22409
chr1.8420172-8421551>RERE	4.99873	0.033659	0.346449	1.20744	0.67367	0	2.84442	0.869624	2.6041	1.48404	1.5902	0.688307	1.55245	2.24323	1.28544	1.46303	0.0268653	4.02062	1.77207	0.705715	0.800918	1.96339	0.77945	1.09458	0	1.43784	2.05344	2.22994	1.42916	1.01999	2.04918	0.352447	0.63716	1.6907	2.42363	0.466576	1.54273	5.11046	2.96235	3.42351	0.155846	0	3.29764	2.97652	2.63651	0	1.16388	0.0537818	2.3937
chr1.8421823-8421937>RERE	2.86423	0	0	1.10649	3.80289	2.73412	4.97458	3.11686	4.50007	3.29724	4.80896	0	3.38026	2.83502	0	1.83078	0	0	2.7282	0	2.64226	2.89635	3.42858	1.52776	0	3.72702	0	0	0.886556	0	0	2.66461	0.592877	0.434642	0.563798	0	0	0	0.874001	0	0	0	0	4.53048	0.952016	0	13.6389	0	0
chr1.8422743-8422905>RERE	16.7964	0.286517	0.327677	0.622916	0.382301	4.81003	5.83439	0	10.4502	2.57809	3.10207	0	0	3.42003	0	3.0061	0.228687	0	5.11959	0	3.71874	5.70689	1.50794	0	0.246655	0	0	0	5.61485	7.23545	34.8867	4.1252	1.66884	4.58788	0.793493	0	14.1828	0	0	0.23887	8.4019	0	9.17695	0	5.86195	0.383782	11.765	5.49371	6.94058
chr1.8424116-8424316>RERE	15.7819	0.232079	0.265418	4.91948	0.619327	7.40263	4.72585	5.55191	5.38658	3.96767	3.42638	0	8.34924	3.92448	4.86041	7.30482	0	0	4.59117	15.4087	6.7774	0.660368	0.73286	1.45137	0	2.1244	16.0892	22.719	3.79003	0	1.22862	0	2.36558	5.45041	3.53501	0.536174	6.10302	12.8133	14.9454	0.193484	0	0	3.49804	1.9028	7.1901	0	0	0	9.07638
chr1.8424806-8424899>RERE	1.56044	0	2.28317	1.89889	1.33189	7.12194	5.8438	0	4.41297	0	0	0	4.14354	0.496455	0	3.74031	0.398358	0	1.911	4.65081	5.93799	2.84029	0	0	0	1.52287	0	0	0.543373	0	13.2109	0	0	6.39344	2.76443	0	0	0	0	22.0531	0	0	0	13.7376	0	0	0	9.5697	9.67203
chr1.8425872-8426035>RERE	8.45798	0	2.931	5.41707	4.55947	6.4537	11.5972	4.08729	15.7364	3.8434	5.04498	8.34129	24.6987	4.53206	14.383	11.9506	9.31865	0	8.17743	8.62397	6.15988	3.64621	8.09293	5.34246	0.122571	2.17219	0	19.7103	6.20045	8.62928	0.753754	4.65897	2.07325	12.4633	3.54881	2.63153	4.17653	11.7914	5.19575	0	0	0	2.86138	6.33712	10.4648	7.24712	7.07723	0.455001	14.9644
chr1.8482787-8482868>RERE	3.13533	0	8.5196	1.55729	14.5274	12.0251	14.8777	6.58004	10.1335	2.06247	5.07612	12.0349	5.286	6.27005	0.705941	10.3066	5.48849	6.78331	6.76517	0	9.29685	8.1527	15.0794	11.4676	0.246655	3.49696	0.794528	0	5.61485	4.34127	0	7.87539	17.5228	1.22344	0.793493	27.8016	9.90545	0	3.69022	0	0.88441	0	0.359881	0	7.70428	0	32.8182	0	10.7965
chr1.8525985-8526084>RERE	0	0.468846	2.68099	2.03863	5.00467	0	0.716038	2.69183	2.59095	0	2.30733	0	0	1.3991	0	2.10817	9.72959	2.01818	2.39357	0	2.5355	6.00335	0	0	0	0.715287	0	0	0	0	0	1.53417	1.36541	0	0	1.08318	0	0	0	0	0	0	0	0	5.75537	0	0	0	0
chr1.8555123-8555223>RERE	7.25606	20.8872	3.71586	5.55018	1.23865	0	2.12663	0	4.61707	0	4.11166	0	0	1.84681	1.14362	2.08709	0	0	8.14563	1.62197	5.52233	0.660368	3.90859	0	0	4.2488	0	4.58969	8.59073	2.34429	0	2.45134	7.43468	0	3.85638	0	0.486267	0	16.4399	7.35241	0	0	3.20654	2.17463	2.98457	0	0	0	0
chr1.8557465-8557590>RERE	10.4487	0.371326	0.424669	5.24744	6.93647	12.4676	3.21358	0	11.4914	0.66824	8.40606	0	0	7.75662	6.86175	6.12214	0	9.19077	16.9434	2.16263	9.63897	11.0942	0.781717	2.78663	0	5.09857	0.514854	11.0153	17.7879	13.128	11.7947	9.72048	6.48845	1.18918	3.59928	6.00515	0	20.5013	25.1083	0.309575	0	0	0	0.217463	6.72885	0	0	0	7.59577
chr1.8568686-8568735>RERE	0	0	1.08334	0	2.52787	0	0	0.906434	1.04696	0	0	1.57062	0	0.942252	0	1.41979	0	0	3.32475	0	0	4.04307	0	0	0	0	0	44.9602	0	0	0	0	1.37935	0	2.62338	0	0	0	0	0	0	0	0	0	4.98351	0	0	0	0
chr1.8601273-8601378>RERE	0	0.442055	0	3.12348	4.12885	3.33953	3.60065	5.49903	2.93147	0	0.435096	0	6.11666	0	13.07	8.61339	0	3.8057	5.46074	6.17893	1.43437	6.28922	1.86123	4.42322	0	0.674413	0	0	0.962546	0	10.531	0	4.50587	1.41569	3.67282	0	0	9.15237	2.37229	0	0	0	0	0.51777	4.65128	0	1.43303	0	0.951851
chr1.8616534-8616631>RERE	3.74023	0	0	0	0	6.82826	3.41041	0	6.87537	1.72227	4.7098	23.0087	0	0.951966	8.25296	5.73771	1.52772	0	8.39755	16.164	4.65801	6.12713	3.0221	5.98502	0	0	0	0	7.29352	8.45877	0	0	7.66462	12.2596	3.31304	0	13.0631	0	0	0	0	0	0	8.68732	0	0	0	0	0
chr1.8617477-8617583>RERE	1.71133	0	7.01105	1.90401	4.0899	4.77826	4.90419	2.09506	4.35573	11.0323	3.87892	0	2.01965	3.48456	3.23667	1.31264	2.09702	4.71225	8.24343	0	1.89445	7.47587	0.460918	0	0	6.01246	18.2142	0.43299	7.62773	5.52898	0	6.8777	5.10098	3.73956	4.85079	0	0	0	0	11.6821	0	0	0	0	2.3037	0	0	0	0
chr1.8674620-8674746>RERE	1.72763	0	11.3751	1.20134	3.44071	0	0.375068	0	0.407149	0	1.45032	0	0	0	0.453819	0.552141	0	0	1.76312	0	0.796873	3.14461	0	0	0	0	0	0	6.81804	4.65136	0	0	0	12.9772	1.02021	10.2128	0	17.7963	0	0	0	0	3.00757	1.7259	0	0	0	0	5.94907
chr1.8684369-8684440>RERE	0	0	0	0.355325	0	0	2.32965	0	0	0	0.643452	0	0	0	0	0	0	0	1.04297	0	0	0	0	0	0	0	0	0	1.42348	0	0	0	3.80778	0	0.905253	0	0	0	0	0	0	0	0	0	0	0	0	0	0
chr1.8716032-8716501>RERE	1.08299	0	1.24503	1.72132	3.43337	4.31979	2.77102	0.284106	2.40643	1.51387	1.85078	0.0546981	0.54776	3.3471	2.92612	1.18669	0.710929	4.26011	4.46674	0.230557	1.92677	1.40803	0.104173	2.22811	0.809385	3.01976	4.39108	1.37006	3.98667	1.99939	0	0.906761	1.00878	9.61401	2.05564	7.77395	0.803533	0.683013	0	0	0	0.653955	0.559388	1.97062	2.83473	0	4.60099	3.79523	3.88909
chr1.8877219-8877700>RERE	0.678841	0.0964984	0	0.157348	1.80262	0	0.245626	0.277018	0.213309	0.0868295	0.664856	0	1.33524	0.57593	5.23072	0.433907	0	0.934612	0.892924	0.112403	1.14809	1.09833	0	0	0.996874	0.294442	3.21115	0.667938	0.735417	0.243689	0	0.44207	0.281031	0	0.801741	0.222941	1.39206	0.665973	0.103572	1.85037	0	0	2.36354	0.50862	0.338451	0	3.64961	0	0.986976
chr1.8483621-8483748>RERE	0	0	0	2.38376	0.487659	0	0.186057	0	0.403943	2.95972	2.8778	0	0	0.727092	0	0	0	0	0.233232	0	0	0	0	0	0	0	0	0.361393	0	0	0	0	0	0	1.51826	0	0.287166	0	0	0	3.94851	0	1.14765	0.214039	1.49549	0	0	0	0.983704
chr1.8852463-8852648>RERE	0	0	0	5.72746	0.669543	0	0.383177	0	1.38651	0	2.22252	0	0	0.998278	0	1.88026	0	0	2.16149	9.64414	0	1.42782	0	0	0	0	0	0	0.54631	4.43514	0	0	0.730681	0	0	0	0.0657118	0	0.80786	0	0	0	0	0	0.146662	0	0	0	3.78168
chr1.8484705-8484762>LOC102724552	0	0	0	0	0	0	0.414549	0	1.80003	0	0	0	0	0	0	0	0	0	0	0	0.880754	0	0	0	0	0	0	0	2.65967	0	0	4.26337	0	0	0	0	0	0	0	0	0	0	0	0	1.90403	0	0	0	0.438352
chr1.8488542-8488649>LOC102724552	0	0.433792	0	1.41466	0	0	0.662503	0	0.479447	0	1.28089	0	0	1.2945	0	0	0	0	0.276827	0	0	0	0	0	0	0	0	0	3.77822	0	0	0	0	6.01999	0	0	0	0	0	0	0	0	0	2.54046	1.77502	0	0	0	0
chr1.8489887-8490033>LOC102724552	1.24248	0.317916	0	0.518385	0.424197	1.868	2.26582	0	1.05413	6.00729	0	0	0	0.948706	0	1.42952	0	0	1.21728	0	0.343856	1.35692	2.00783	0.79527	0	0	0	0	2.76897	0	10.0982	0.208058	2.31466	2.03627	0.880451	0	0	0	0	0	0	0	0.19966	2.23421	0	0	0	0	4.96299
chr1.8494693-8495077>LOC102724552	3.59024	0	0.552955	1.51106	2.58053	0	1.41529	0	1.60315	5.11186	1.42766	0.267223	3.79105	1.92376	0.148909	0.543513	0.192955	0	1.5813	0.140796	1.83032	1.37577	0	1.20947	0.0520287	1.47528	0	5.25902	1.97397	0.610491	0.319953	0	1.23207	0.774205	2.17591	0	0	0	5.31911	0	0	0	0	0.637099	1.97841	0	3.26537	0	3.77394
chr1.8554860-8554974>SNORD128	0	35.0154	3.72517	0.442598	2.17308	0	3.16716	3.11686	0.900014	1.09908	2.00373	0	0	0	0	0.610261	0	0	1.16923	16.5991	3.52302	4.63416	0	0	0	3.10585	27.6621	2.81823	1.77311	1.0282	0	5.59567	1.18575	0	5.07418	4.70328	15.0414	0	11.799	14.2567	94.2595	0	10.9953	6.43806	0.952016	0	0	3.90343	0
chr1.8921059-8921489>ENO1	46.3464	24.1794	15.8016	22.6271	29.094	18.7558	17.2549	11.2588	27.321	21.4653	34.8482	26.2255	26.6857	34.3593	10.9043	28.4751	15.3359	22.3032	28.7937	15.591	44.1067	36.0899	16.5888	15.9672	10.8259	22.3968	1.19734	13.0219	23.8566	12.2666	13.1434	15.5415	17.6043	38.1322	48.13	23.442	18.964	11.1744	9.84775	10.1692	7.49692	0.713267	23.0214	37.0966	44.4846	34.1227	22.6007	29.6661	65.2568
chr1.8922946-8923005>ENO1	0	0	4.49862	3.84835	1.04971	0.66036	0.400496	0	7.82555	6.37093	8.51756	0	0	2.34765	0	0	0.62792	0	5.27144	0	7.65808	8.95415	0	0	0	1.20023	0	4.66748	0	0	0	10.2971	10.31	20.9954	10.8937	0	0	0	0	0	0	0	10.8696	8.75382	6.89808	0	0	0	18.6337
chr1.8923294-8923403>ENO1	14.3124	0.851665	10.2271	4.62901	7.95467	4.64675	8.67223	10.5945	19.2966	1.1495	19.28	1.64747	30.6394	9.74237	0	13.4033	0	0.458255	12.3157	0	22.5683	24.2337	8.43353	6.92395	3.66588	5.84698	72.0324	0	2.78167	10.7536	2.25435	1.11473	1.24015	29.0931	36.5589	0	8.58775	5.87767	9.59797	21.301	0.657222	2.81381	55.6935	13.4668	19.9137	0	14.7247	4.7629	20.6307
chr1.8923950-8924152>ENO1	143.141	3.21693	79.0999	56.3156	69.5977	38.1897	49.0132	22.8673	86.0606	79.5541	87.9778	25.7804	33.0666	58.9554	22.363	66.4701	43.0729	9.3965	57.9929	15.7914	104.12	100.036	52.2503	51.459	11.6709	70.1123	12.1067	77.9338	56.5306	71.9534	27.3702	64.7792	62.2345	83.8901	60.7729	35.568	44.2143	71.3613	46.1187	27.7775	0.709279	1.51834	83.9957	38.2107	61.7704	74.1763	64.0607	85.8602	62.3641
chr1.8925344-8925542>ENO1	55.3366	63.9975	32.7081	40.6154	31.2792	29.7129	22.2893	18.8428	37.3097	64.106	43.5854	32.5224	45.844	35.2107	25.1251	38.2985	39.6668	39.1021	38.1785	21.2986	57.5763	45.3586	25.9092	24.0429	3.73345	20.028	24.7026	37.2827	39.8144	30.1916	27.3026	35.7461	25.9429	51.0506	65.2468	24.9131	43.5605	30.739	11.0707	0.586316	0	0	88.4815	57.5109	70.2977	43.0185	70.8081	12.7354	74.1545
chr1.8926338-8926561>ENO1	76.8818	18.941	23.5663	31.4522	18.3299	32.8496	26.7028	15.137	51.0708	34.8354	50.3625	3.68121	35.3285	33.9549	18.2057	53.6592	30.6949	10.0796	36.5427	10.6677	65.2864	54.7839	31.5491	19.7855	69.3383	29.6962	82.5383	32.7247	34.6711	11.5637	22.5889	22.1029	25.4592	67.7085	43.5211	59.1474	33.3275	31.6024	25.2441	10.7588	10.2798	0	18.4314	41.201	32.4125	39.8686	10.3461	12.3054	38.0387
chr1.8927176-8927310>ENO1	57.6694	50.5724	21.3919	13.8523	36.9748	16.2823	16.9284	5.96623	22.2048	46.1285	38.8664	12.2524	15.0178	14.8159	6.40089	33.2273	16.3119	0	16.4681	3.63127	29.9719	29.0759	26.6163	9.09812	10.8841	12.683	9.60549	9.59039	39.9744	9.62207	15.5869	11.5612	13.6185	25.5141	33.0958	11.2036	32.1579	16.7338	31.9728	4.90931	0.534606	0	41.9613	25.2805	29.7341	40.7086	7.48598	45.9381	34.6823
chr1.8928047-8928117>ENO1	23.323	1.32616	14.4084	27.7509	19.4646	15.0279	14.1776	6.34504	40.3078	10.7396	48.2957	32.25	20.185	42.8725	19.605	41.7418	22.5511	36.392	36.6024	42.4801	73.8701	31.1317	21.6368	11.6109	0	26.3021	1.83877	22.9484	14.4382	6.69796	47.3896	27.7728	28.9663	100.514	25.7092	3.06385	18.0614	0	32.0259	0.552813	2.04678	0	22.9038	34.5611	16.2796	0	2.86606	75.2246	24.9861
chr1.8930511-8931636>ENO1	5.38111	1.81536	1.29472	3.03391	2.32393	2.6438	2.06146	2.33326	3.41685	2.54665	3.21424	9.00035	1.96812	3.50825	2.25292	3.39364	1.07736	0.562287	4.43195	3.85459	3.43792	4.15053	2.74994	5.26363	1.53685	3.85289	6.34987	0.99027	3.31835	4.06842	2.53561	4.33136	1.96551	9.7146	6.1383	3.21906	0	1.4237	0.974219	0.928725	0	0	1.72277	1.98899	2.24479	4.42117	8.64913	2.92208	3.56274
chr1.8930511-8930570>ENO1	74.5164	0.000174327	18.4992	6.37317	3.97432	1.97872	39.5901	9.71156	27.8853	18.6898	33.9533	43.6108	10.3689	38.7494	32.6373	39.0557	7.0856	1.97753	15.3987	8.97455	47.6159	23.8312	1.39051	4.52753e-013	16.749	16.551	8.50138e-015	34.6702	6.95969	1.89164	5.79401	9.56975	10.6357	23.878	14.5598	9.50372	32.1464	0	0	0	0	0	13.5935	34.8692	1.68746e-005	0	0	24.7327	15.2448
chr1.8931950-8932046>ENO1	25.3206	0	21.0123	10.5117	7.74159	5.68185	11.8146	13.4171	20.3066	13.9217	14.2766	0	0.892012	5.29035	0	12.3196	11.9632	0	26.1487	0	29.808	15.1334	6.61609	4.23316	0.832459	8.85168	0	11.4742	7.3695	17.0938	5.11924	1.89853	6.33638	18.5809	30.1279	14.5214	0.886425	0	2.07575	0	0	0	13.0569	19.8209	9.60941	44.6866	0	3.09021	10.6711
chr1.8934883-8934977>ENO1	36.6662	0.493785	22.5888	21.2023	30.3075	23.6729	16.7504	18.4276	20.7386	25.3256	32.0768	40.0301	6.83244	28.4881	3.04156	21.463	19.3119	9.03348	19.852	23.5818	43.7941	9.83527	25.4682	24.0865	0	21.0934	0	50.2913	26.342	41.1497	5.22816	27.145	30.1989	41.6424	34.1877	1.1408	43.4504	0	1.58994	0	0.762098	0	20.1571	9.83211	9.23658	0	0	15.7798	24.1887
chr1.8938639-8939152>ENO1	14.2858	0.090479	7.24338	4.27845	4.70834	2.96196	4.60609	1.90475	3.70006	5.45469	7.56966	4.75075	6.59362	4.32003	0.557322	7.45874	6.86061	0	4.42148	0	4.59949	4.76289	5.04764	4.18718	0.0778909	2.48468	0	5.99433	4.03875	7.08313	5.50843	2.66461	1.44926	2.80102	8.39432	2.29938	7.99224	1.87329	6.40934	6.78893	0	0	3.75033	3.39124	3.33206	0	0	6.65029	18.216
chr1.8926561-8926650>MIR6728	0	0	0	0	7.65461	0	0.265497	0	0	0	0	0	0	0	0	0.781682	0	0	0.332814	0	0	0	0	0	0	0	0	0	0	0	0	0	0	0	0	0	0	0	0	0	0	0	0	3.66511	0	0	0	0	0.561485
chr1.8938894-8939020>ENO1-AS1	0	0	0	0.200223	0	0	0	0	0	0	0	0	0	0	0	0	0	0	0.117541	0	0	0	0	0	0	0	0	0	0	0	0	0	0	0	0	0	0.0964816	0	0	0	0	0	0	0.647212	0	0	0	0	1.38812
chr1.8939624-8939944>ENO1-AS1	0	0	0	0	0	0.243508	0.738415	0	0	0	0.428298	0	0	0	0	0.217405	0	0	1.06449	0	0	1.03183	0	0	0	0	0	0	0.315836	0	0	0	0	0	1.00426	0	0	0	0	0	0	0	0	0	0.0847889	0	0	0	1.01506
chr1.9005893-9006025>CA6	0	0	0	0	0	0	0	0	0	0	0	0.194344	0	0	2.16596	0	0	0	0	0	0	0	0	0	0	0	0	0	0	0	0	0	0	0	0	0	0	0	0	0	0	0	0	0	0	0	0	0	0
chr1.9009322-9009502>CA6	0	0	0	0	0	0	0	0	0	0	0	0	0	0	0	0	0	0	0	0	0	0	0	0	0	0	0	0	0	0	0	0	0	0	0	0	0	0	0	0	0	0	0	0	0	0	0	0	0
chr1.9017196-9017345>CA6	0	0	0	0	0	0	0	0	0	0	0	0	0	0	0	0	0	0	0	0	0	0	0	0	0	0	0	0	1.01746	0	0	0	0	0.332545	0	0	0	0	0	0	0	0	0	0	0	0	0	0	0
chr1.9018969-9019062>CA6	0	0	0	0	0	0	0	0	0	0	0	0	0	0.992911	0	0	0	0	0	1.1627	0	0	0	0	0	0	0	0	0	0	0	0	0	0	0	0	0	0	0	0	0	0	0	0	0	0	0	0	0
chr1.9022646-9022716>CA6	0	0	0	0	0	0	0	0	0	0	0	0	0	0	0	0	0	0	0	0	0	0	0	0	0	0	0	0	1.44382	0	0	0	0	0	0	0	0	0	0	0	0	0	0	0.388327	0	0	0	0	0
chr1.9027718-9027876>CA6	0	0	0	0	0	4.19203	0	0	0	0	0	0	0	0.584435	0	0	0	0	0	0	0	0	0.309224	0	0	0	0	0	0.319833	0	0	0	0	0	0	0	0	0	0	0	0	0	0	0	0	0	0	0.4694	0
chr1.9030926-9031041>CA6	0	0	0	0	0	0	0	0	0	0	1.58905	0	0	0	0	0	0	0	0	0	0	0	0	0	0	0	0	0	0	10.1926	0	0	0	0.861724	0	0	0	0	0	0	0	0	0	0	0	0	0	0	0
chr1.9034681-9035149>CA6	0	0.0991789	0	0	1.05868	0	0	0	0	0.803173	0	0	0	0	0.122182	0.148653	0	0	0.506333	0	0	0.98773	0	0	0	0	0	0	0.107978	0	0	0	0	1.16462	0.137335	0	0.0519516	0	0	0	0	0	0	0	0.347852	0	0	0	0.373723
chr1.9034406-9034504>CA6	0	0	0	0	0	0	0	0	0	0	0.466175	0	0	0	0	0	0	0	0	0	0	0	0	0	0	0	0	0	0.51565	0	0	0	0	0	0	0	0	0	0	0	0	0	0	0	0	0	0	0	0
chr1.9063359-9063578>SLC2A7	0	0	0	0	0	0	0	0	0	0	0	0	0	0	0	0	0	0	0	0	0	0	0	0	0	0	0	0	0	0	0	0	0	0	0	0	0	0	0	0	0	0	0	0	0	0	0	0	0
chr1.9064811-9064939>SLC2A7	0	0	0	0	0	0	0	0	0	0	0	0	0	0	0	0	0	0	0.115705	0	0	0	0	0	0	0	0	0	0	0	0	0	0	0	0	0	0	0	0	0	0	0	0.227737	0	0	0	0	0	0
chr1.9067369-9067445>SLC2A7	0	0	0	0	0	0	0	0	0	0	0	0	0	0	0	0	0	0	0	0	0	0	0	0	0	0	0	0	0	0	0	0	0	0	0	0	0	0	0	0	0	0	0	0	0	0	0	0	0
chr1.9070202-9070304>SLC2A7	0	0	0	0	0	0	0	0	0	0	0	0	0	0	0	0	0	0	0	0	0	0	0	0	0	0	0	0	0	0	0	0	0	0	0	0	0	0	0	0	0	0	0	0	0	0	0	0	0
chr1.9073584-9073695>SLC2A7	0	0	0	0.22728	0	0	0	0	0	0	0	0	0	0	0	0	0	0	0	0	0	0	0	0	0	0	0	0	0	0	0	0	0	0	0	0	0	0	0	0	0	0	0	0	0	0	0	0	0
chr1.9074740-9074928>SLC2A7	0	0	0	0.134192	0	0	0	0	0	0	0	0	0	0	0	0	0	0	0	0	0	0	0	0	0	0	0	0	0	0	0	0	0	0	0	0	0	0	0	0	0	0	0	0	0	0	0	0	0
chr1.9075176-9075302>SLC2A7	0	0	0	0	0	0	0	0	0	0	0	0	0	0	0	0	0	0	0	0	0	0	0	0	0	0	0	0	0	0	0	0	0	0	0	0	0	0	0	0	0	0	0	0	0	0	0	0	0
chr1.9078282-9078435>SLC2A7	0	0	0	0	0	0	0	0	0	0	0	0	0	0	0	0	0	0	0	0	0	0	0	0	0	0	0	0	0	0	0	0	0	0	0	0	0	0	0	0	0	0	0	0	0	0	0	0	0
chr1.9079268-9079393>SLC2A7	0	0	0	0	0	0	0	0	0	0	0	0	0	0	0	0	0	0	0	0	0	0	0	0	0	0	0	0	0	0	0	0	0	0	0	0	0	0	0	0	0	0	0	0	0	0	0	0	0
chr1.9082977-9083138>SLC2A7	0	0	0	0	0	0	0	0	0	0	0	0	0	0	0	0	0	0	0	0	0	0	0	0	0	0	0	0	0	0	0	0	0	0	0	0	0	0	0	0	0	0	0	0	0	0	0	0	0
chr1.9085035-9085134>SLC2A7	0	0	0	0	0	0	0	0	0	0	0	0	0	0	0	0	0	0	0	0	0	0	0	0	0	0	0	0	0	0	0	0	0	0	0	0	0	0	0	0	0	0	0	0	0	0	0	0	0
chr1.9086354-9086405>SLC2A7	0	0	0	0	0	0	0	0	0	0	0	0	0	0	0	1.36411	0	0	0	0	0	0	0	0	0	0	0	0	0	0	0	0	0	0	0	0	0	0	0	0	0	0	0	0	0	0	0	0	0
chr1.9097005-9097849>SLC2A5	0	0	0	1.16575	0.58704	0	0.335961	0.684121	0.425481	0.6433	0.162388	0.030395	1.47119	0.109408	0	0.247286	0	0	1.42136	0.832765	0.951715	0.86067	0	0	0	0.167804	0	0.380661	0.898111	0	0	0.611849	0.640645	0	0.533069	0	1.49798	0	1.00344	0	0	0	0.241768	0.289865	0.38577	0	0	0	0.651296
chr1.9097956-9098084>SLC2A5	0	0	0	0	0	0	0.738415	0	0	0	0.356915	0	0	0	0	0	0	0	0	0	0	0	0	0	0	0	0	0	0	0	0	0	0	0	0	0	0	0	0	0	0	0	0	0	0	0	0	0	0
chr1.9098490-9098566>SLC2A5	0	0	0	0	0	0	0	0	0	0	0	0	0	0	0	0	0	0	0	0	0	0	0	0.763878	0	0	0	0	0	0	0	0	0	0	0	0	0	0	0	0	0	0	0	0	0	0	0	0	0
chr1.9098887-9098989>SLC2A5	0	0	0	0.742002	0	0	0	0	0	0	0	0	0	0.905301	0	0	0	0	1.45198	0	0	0	0	0	0	0	0	0	0	0	0	0.297809	0	0	0	0	0	0	0	0	0	0	0	0	0	0	0	0	0
chr1.9099611-9099722>SLC2A5	0	0	0	0	0	0	0	0	0	0	0	0	0	0	0	0	0	0	0	0	0	0	0	0	0	0	0	0	0	0	0	0	0	0.446389	0	0	0	0	0	0	0	0	0	0.244891	0	0	0	0	0.2251
chr1.9099859-9100047>SLC2A5	0	0	0	0.402576	0	0	0	0	0	0	0.243006	0	0	0.982348	0	0.370052	0	0	0.157556	0	0	0	0	0	0	0	0	0	0	0	0	0	0	0	0.341877	0	0	0	0	0	0	0	1.55055	0	1.44322	0	0	0	0
chr1.9100123-9100249>SLC2A5	0	0	0	0	0	0	0.187534	0	0	0	0	0	0	0	0	0	0	0	0.235083	0	0	0	0	0	0	0	0	0	0	0	0	0	1.60924	0	1.53031	0	0	0	0	0	0	0	0	0.431475	0	0	0	0	1.18982
chr1.9101844-9101997>SLC2A5	0	0	0.346952	0	0.404789	0	0	0	0.212276	0	0.298595	0	0	0	0	0	0	0	0	0	0.984372	0	0	0	0	0	0	0	0	0	0	0	0.441752	0	0	0	0	0	0	0	0	0	0	0	0	0	0	0	0.103389
chr1.9107669-9107794>SLC2A5	0	0	0	0.201825	0	0	0	0	0.820813	0	0.730962	0	0	0	0	0	0	0	0.355446	0	0	0.528295	0	0	0	0	0	0	0	0	0	0	0	0	0	0	0	0	0	0	0	0	0	0	0	0	0	1.18664	2.63044
chr1.9117507-9117668>SLC2A5	1.12672	0	0	0	0	0	0	0	0	0.25941	0	0	0	0	0	1.29633	0	0	0.183978	0	2.18274	0.410167	0	0	0	1.75934	0	0	3.45261	0	0	0.566022	0	0.307759	0	0	0	0	0	0	0	0	0	0	0	0	0	0	0
chr1.9118211-9118310>SLC2A5	0	0	0	0	0	0	0	0	0.51819	0	0	0	0	0	0	2.8109	0	0	2.85095	0	0.507101	0	2.46754	0	0	0	0	0	0	0	0	0	1.36541	0	0.649222	0	0	0	0	0	0	0	0	0	0	0	0	0	6.30962
chr1.9129563-9129888>SLC2A5	0	0	0	0	0	0	0	0	0	0	0	0	0	0	0	0.856243	0	0	0.36456	0	0	0	0	0	0	0	0	0	0	0	0	0	0	0	1.18658	0	0	0	0	0	0	0	0	0	0	0	0	0	0
chr1.9101427-9101997>SLC2A5	0	0	9.5741e-030	0.0442598	1.11701e-029	0	0	0	0.123024	1.02581	8.23971e-030	0	0	0	0	0	0	0	0.286076	0	2.71636e-029	0	0	2.24071	0.560815	0	0	0	0	0	0	0	1.21901e-029	0	0.11276	0	0	0	0	0	0	0	0.0511409	0	0	0	0	0	0.0599187
chr1.9164476-9164694>GPR157	0	0	0	0.115725	1.98867	0	1.1923	0	0	3.06532	0	0	7.26704	0.847162	2.62299	0.957382	0	0	0.339684	0	0.690867	0.302921	0	0	0	0.324832	0	3.36858	0.463612	0	0	0	0.310037	0	2.06381	0	6.52446	0	1.82818	0	0.328611	0	0	0	0	0	0	0	1.49
chr1.9165545-9165740>GPR157	0	0	0	0	0	0	0	0	0	0.214179	0.468565	0	0	0.473542	0	0	0	0	0.3038	0	0	2.37055	2.5055	0	0	0	0	0	0	0	0	0	0	0	0.329605	0	0	0	0	0	0	0	0	0.139399	0	0	0	0	0.640669
chr1.9171335-9171549>GPR157	1.86487	0	0	0	0	1.63856	0.883337	0	0	0	0	0	0	0	0	0.650184	0	0	0.20762	0	0.469187	0.308583	0.228305	0	0	0	0	0	0	0	0	0	2.21082	4.63076	0	0	0	0	0	0	0	0	0	0	0	0	0	0	0
chr1.9188704-9189230>GPR157	0	0	0	0	0	0	0	0.0844397	0	0.158802	0.347415	0	0	0	0	0	0	0	0.0281563	0	0.190886	0.376636	0	0	0	0.269253	0	0	0	0	0	0	0	0	0.122192	0	0	0	0	0	0	0	0	1.08525	0	0	0	0	0.142506
chr1.9208070-9211895>MIR34AHG	0.218156	0	0.0416342	0.0329779	0.145724	0	0.0803086	0.0232237	0.0268239	0	0.0368924	0	0.0111939	0	0.0747467	0.0545645	0	0	0.0232317	0.070674	0.223124	0	0	0.0151777	0	0.129593	0	0	0.0264228	0.183866	0	0	0.0530102	0	0.0672135	0	0	0	0	0	0	0	0.007621	0	0.00709345	0	0	0	0.215566
chr1.9242066-9242398>MIR34AHG	0	0	0	0	0	0	0	0	0	0	0	0	0	0	0	0	0	0	0	0	0	0	0	0	0	0	0	0	0	0	0	0	0	0	0	0	0	0	0	0	0	0	0.175604	0	0.163449	0	0	0	0
chr1.9211727-9211837>MIR34A	0	0	0	0	0	0	0	0	0	0	0.378427	0	0	0	0	0	0	0	0	0	0	0	0	0	0	0	0	0	0	0	0	0	0	0	0	0	0	0	0	0	0	0	0	0	0	0	0	0	0
chr1.9242263-9242376>LOC102724571	0	0	0	0	0	0	0	0	0	0	0	0	0	0	0	0	0	0	0	0	0	0	0	0	0	0	0	0	0	0	0	0	0	0	0	0	0	0	0	0	0	0	0	0	0.24011	0	0	0	0
chr1.9243692-9243867>LOC102724571	0	0	0	0	0	0	0	0	0.293147	0	0	0	0	0	0	0	0	0	0	0	0.286874	0	0	0	0	0.809296	0	0	0	0	0	0	0	0	0	0	0	0	0	0	0	0	0	0	0	0	0	0	0
chr1.9251452-9252145>LOC102724571	0	0	0	0	0	0	0	0	0	0	0	0	0	0.133248	0	0	0	0	0	0	0	0	0	0	0	0	0	0	0	0	0	0	0	0	0.185492	0	0	0	0	0	0	0	0	0	0	0	0	0	0
chr1.9294863-9295126>H6PD	0.137948	0	0	0.0959243	0	0	0.718761	0	0.19506	0	0.173708	0.68279	1.79081	0	0	0	0	1.32946	0.225251	0	0.190886	0	0	0	0	0.807758	0	0	0	0	4.2044	0	0	0	0.733151	0	0	0	0	2.35418	0	0	0.221675	1.82083	0.309496	0.236398	0	0	0.570025
chr1.9304984-9305621>H6PD	12.4731	0.0728662	1.66668	1.38616	1.06948	2.20189	2.33696	0.836708	2.81873	2.8193	5.16378	0	2.66729	2.31939	1.25673	2.73037	2.90795	1.01938	2.53425	0	3.23128	4.14674	1.07379	2.1873	0	1.55634	0	5.04361	4.60118	0	2.50738	1.95516	1.48545	3.73369	4.03598	2.52515	2.31164	7.54316	2.81546	0	0	0	4.34811	5.7609	2.85381	13.7619	0.0787379	0	4.70695
chr1.9307025-9307143>H6PD	3.38206	0.393354	5.39834	4.06215	2.09942	0.99178	6.80843	5.64601	5.21703	0.707881	2.32297	0	13.4255	1.17382	0	1.76872	0	0	2.13368	0	2.12724	0.559634	4.96854	0.491989	0	0.600114	0	9.33496	5.13902	0	0	4.13855	1.14556	8.81807	2.72343	0	0	0	0	0	0	2.59919	0	8.52345	10.5771	0	0	0	2.54096
chr1.9322118-9322388>H6PD	1.07497	25.2708	0	3.83462	0.229381	1.87591	2.1879	1.48051	2.28004	1.39217	4.2301	0	0.15858	0.342003	5.08278	2.83432	0	8.13997	1.75529	5.20632	3.34687	2.44581	0.361906	0.645052	9.11197	0.262272	0	5.26964	1.31013	0.868254	1.36513	1.68758	0.750978	3.67031	1.66634	12.7093	0.94552	4.74567	0.738045	0	0	0	0.971677	3.82574	6.53189	0	0	10.4381	5.1823
chr1.9323568-9331395>H6PD	7.41309	2.16453	2.86206	2.8076	2.61119	4.03762	3.19242	1.95774	4.0047	4.01859	2.9634	3.55979	3.86208	2.566	2.87842	3.21761	2.13945	2.23361	3.40282	1.61638	4.87607	4.26071	3.5335	2.91497	2.80437	2.24375	2.26116	4.70322	4.57318	2.15649	2.40167	1.33894	3.17777	5.41906	4.64949	1.39746	3.03521	2.78301	1.11386	1.64642	0.164746	0.195927	5.20341	3.59734	3.81203	0.94526	2.32613	2.28361	3.89197
chr1.9299903-9300078>H6PD	1.03658	0	0.60667	0.864963	2.47731	3.7848	0.810146	0	1.75888	0	3.13269	0	0	0	0.32675	1.59017	0	0	2.11575	4.6342	3.15562	0.377353	0	5.97134	7.19245	0	0	0	2.02135	0	0	0	0.386217	1.98197	1.10182	0	0	0	0.569349	0	0	0	0	0	1.39538	0	0	0	5.13999
chr1.9352941-9353131>SPSB1	0	0	0	0	0	0	0	0	0.270004	0	0	0	0	0	0	0	0	0	0	0	0	0	0	0	0	0	0	0	0	0	0	0	0	0	0.338279	0	0	0	0	0	0	0	0.153423	0	0	0	0	0.390343	0.131506
chr1.9415802-9416645>SPSB1	0	0	0	0.0299265	0.293868	0.0462173	0.30833	0	0.48684	0	0.487741	0	0	0.492922	0.474815	0.165053	0	0	0.35137	0	0.416869	0.783355	0	0.0688668	0.758423	0.0840017	0	0.163334	0.11989	0	0	0	0.320702	0.41144	0.99116	0	0	0	0	0	0	0	0.380372	0	0	0	0	0.0879776	1.09666
chr1.9427507-9429591>SPSB1	0.104454	0	0	0.278429	0.178309	0	0.124723	0	0.172316	0.0200408	0.416515	0.787821	0	0.110773	0	0.200297	0	0.0239683	0.0710664	0	0.0722692	0.2535	0.304772	0.0557147	0	0.305816	1.72936	0.0440469	0.315229	0	0	0	0	0	0.370094	0	0	0.307421	0.167335	0	0	0	0.223803	1.0174	0.104155	0	0.16847	0.427055	0.275758
chr1.9485153-9487441>LOC100506022	0	0	0	0	0	0.0170285	0	0	0	0	0.0199673	0	0	0	0	0.0608127	0	0	0	0	0.0219419	0	0	0	0	0.0928498	0	0	0	0	0	0	0.0886207	0	0	0	0	0	0	0	0	0	0.0127405	0.0118806	0.0237172	0	0.153449	0	0.19719
chr1.9488981-9489056>LOC100506022	0	0	0	0	0	0	0	0	0	0	0	0	0	0	0	0	0	0	0	0	0	0	0	0	0	0	0	0	0	0	0	0	0	0	0	0	0	0	0	0	0	0	0	0	0	0	0	0	0
chr1.9488901-9488976>LOC100506022	0	0	0	0	0	0	0	0	0	0	0	0	0	0	0	0	0	0	0	0	0	0	0	0	0	0	0	0	0	0	0	0	0	0	0	0	0	0	0	0	0	0	0	0.362439	0	0	0	0	0
chr1.9599528-9599807>SLC25A33	0	0	0	0	0	0	0	0	0	0	0.327492	0	0	0	0	0	0	0	0	0	0	0.236691	0	0	0.0716094	0	0	0	0	0	0	0	0	0	0.230369	0	0	0	0	0	0	0	0	0	0	0	0	0	0
chr1.9613684-9613864>SLC25A33	0.201557	0	2.94909	0.140156	0	0	0.787642	0	0.570009	0	0.253806	0	0	1.02601	0	0.386498	0.205818	0	0.822791	0	1.95234	1.10061	2.17144	0	0	0	0	0	0	0	5.46053	0	1.12647	0.275273	3.21365	0	0	0	0	0	0	0	3.40087	0	5.12505	0	0	5.35637	2.3598
chr1.9627342-9627420>SLC25A33	0	0	0	0	0	0	0	0	0	0	0	0	0	0	0	0	0	0	0	0	0	0	0	0	0	0	0	0	0	0	0	0	0	0	0	0	0	0	0	0	0	0	0	0	0	0.797086	0	0	0
chr1.9630316-9630417>SLC25A33	0	0	0	0	0	0	0	0	0	0	0	0	0	0	0	0	0	0	0	0	0	0	0	0	0	0	0	0	0	0	0	0	0	0	3.18183	0	0	0	0	0	0	0	0	0	0	0	0	0	0
chr1.9633404-9633471>SLC25A33	0	0	0	0	0	0	0	0	0	0	0	0	0	0	0	0	0	0	0	0	0	0	0	0	0	0	0	0	0	0	0	0	0	0	0	0	0	0	0	0	0	0	0	0	0	0	0	1.10694	0
chr1.9640012-9640293>SLC25A33	0	0	0	0.359119	0.661204	0	0	3.16123	0	0	0	5.11242	0	0	0	0.247579	0	0	0	0	0	0.235007	0	0	0	0	0	1.96001	0	0	0	0	0	0	1.37238	0	0	0	0	0	0	0	0	0.386945	1.3518	0	0	0	1.51161
chr1.9642357-9642832>SLC25A33	2.15337	0	0.111755	0.478006	1.43423	0	0.348221	0.935058	1.08002	2.54986	0.673254	0	2.34365	0.486004	0.481526	1.46463	3.11977	0.42063	0.623589	0	1.1626	0.139025	0.720003	1.83331	0	0.596323	0	0.676375	1.06387	4.44181	0	1.27901	1.28062	0	2.16498	0	1.1005	0	0.62928	0.0814671	0	0	0	0	0.685452	0	0	1.09296	0.263011
chr1.9648932-9649102>TMEM201	0	0	0	0	0	0	0	0	0	0	0	0	0	0	0	0	0	0	0	0	0	0	0	0	0.235047	0	0	0	0	0	0	0	0	0	0	0	0	0	0	0	0	0	0	0	0	0.365722	0	0	0
chr1.9655948-9656069>TMEM201	0.299837	0	0	0	0	0	0	0	0	0	2.26538	0	0	1.14472	0	0.574956	0	0	1.34638	0	0	0.545759	0	0	0	0.585235	0	0	1.2529	0	0	0	0	0	0	0	0	0	0	0	0	0	0	0	0	0	0	0	0
chr1.9656917-9657112>TMEM201	2.60474	0	0	0	0	0	0	0	0.263081	0	0.702848	0	0	0	0	0	0	0	0.1519	0	0.772354	0	0	1.19087	0	0	0	0	0	0	0	0	0.69321	0	0	0	0	0	0	0	0	0	0	0	0	0	0	0	0.128134
chr1.9658507-9658684>TMEM201	0.409947	0	0	0	0	0	0	0	0.289835	0	0	0	0	0	0	0.393049	0	0	1.50612	0.305456	0.567265	0.373089	0	0.655985	0	0	0	0	0	0	0	0	0	0	0	0	0	0	0	0	0	0	0	0	0	0	0	0	0
chr1.9661163-9661513>TMEM201	0	0.132616	0	0	0	0	0.202537	0	0.439721	0	0	0	0	0	0	0	0	0	0.25389	0	0	1.50941	0.837554	1.65871	0	0	0	0	0.433146	0	0	0	0.579326	0	0	0	0	0	0	0	0	0	0	0	0.62017	0	0	0	0
chr1.9662127-9665021>TMEM201	0.112827	0	0.0366853	0.156913	0.192604	0.39042	0.138804	0.644589	0.124086	0.288632	0.0631446	0	0.207129	0.0797691	0.177827	0.0961572	0	0	0.214721	0.952781	0.346945	0.365097	0.454064	0.100302	0	0.220221	0	0	0.279385	0.217871	0	0.104964	0.0467091	0.276296	0.0716798	0	0.235236	0	0.223785	0	0	0	1.20872	0	0.253136	0	0	0.0768816	0.328083
chr1.9662127-9662331>TMEM201	0	0	0	0	0	0	0	0	0	0	0	0.125752	0	0	0	0	0	0	0.0756759	0	0	0	0.503922	0	0	0	0	0	0	2.08045	0	0	0	0.20948	2.13376	0	0	4.71078	0	3.60412	0	0	0	0	0	0	0	0	0
chr1.9667615-9667848>TMEM201	0	0	0	0	0	0	0	0	0	0	0.196073	0	0	0	0	0	0	0	0.127126	0	0.430927	0	0	0	0	0	0	0	0	0	0	0	0	0	0.827549	0	0	0	0	0	0	0	0	0	0	0	0	0	0.107236
chr1.9669898-9669970>TMEM201	0	0.644663	0	0	0	0	0	0	0	0	0	0	0	0	6.35347	0	0	0	0	0	0	0	0	0	0	0	0	0	0	0	0	0	0	0	0	0	0	0	0	0	0	0	0	0	0	0	0	0	0
chr1.9670564-9670864>TMEM201	0	0	0	0.0840936	0	0	0.0787642	0	0	0	0.152284	0	0	0	0	0	0	0	0.0987349	0	0	1.10061	0	0	0.0665967	0	0	0	0	0	0	0	0	0.165164	0.214243	0	0	1.06778	0	0	0	1.02235	0	0.0906097	0.633091	0	0	0	0
chr1.9671811-9671949>TMEM201	0	0	0	0	0	0	0	0	0	0	0.331051	0	0	0	0	0	0	0	0	0	0	0	0	0	0	0	0	0	0	0	0	0	0	0	0	0	0	0	0	0	0	0	0	0	0	0	0	0	0
chr1.9673044-9674936>TMEM201	0.441039	0.0245326	0	0.0666704	0.032734	0.308889	0.0624452	0.633833	0.216917	0	0.313904	0	0.0226303	0.0976117	0.302226	0.147082	0	0	0.407046	0	0.079603	0.453741	0.361523	0	0	0.149711	0	0.46091	0.454055	0	0.324688	0.626154	0.178615	0	0.271767	0.170034	0.0128506	0.169309	0	0	0	0	0.770357	0.0143673	0.0143406	0	0.0265095	0	0.27733
chr1.9711790-9711861>PIK3CD	0.51099	0	0	0.355325	0	0	0.99842	0	0	0.588239	1.2869	0	0.603051	0	0	0	0	0	0.41719	0	1.41417	2.79029	0.688131	1.63534	0	0	0	0	0	0	0	1.71135	0	0	0	0	0.342442	0	1.40332	0	0	0	8.62193	0	0.382147	29.7728	0	0	3.16725
chr1.9751525-9751630>PIK3CD	12.439	4.8626	15.6723	20.4227	14.7459	23.0057	15.0777	23.2651	16.1231	26.8388	6.52644	0.977273	20.7966	10.5532	3.2675	14.5765	9.17362	0	12.4879	5.14911	21.0374	11.3206	25.5919	6.08192	0	4.72089	1.22584	0.437113	5.294	14.5123	4.68045	7.8111	5.79326	16.0445	16.5273	0	2.084	0	2.84674	1.47417	0.682259	0	30.5384	10.8732	30.4917	30.1982	10.5089	7.06335	11.4222
chr1.9770482-9770655>PIK3CD	62.1952	5.90258	47.5605	25.0823	35.7993	35.3579	28.4098	20.7956	43.8874	27.0386	27.1998	22.0946	51.9429	30.4244	22.4759	28.5517	20.9863	4.61964	32.9485	5.93866	32.6475	30.919	47.4453	42.6182	2.88714	18.0103	0	74.5382	53.4091	10.1631	19.175	25.9868	24.1371	44.1073	26.0064	12.3971	45.6473	55.5491	43.4828	21.4734	29.4002	3.54572	33.9818	35.9484	49.403	7.18759	33.0508	28.7229	41.5647
chr1.9775599-9775828>PIK3CD	30.7353	4.45915	14.0357	23.6254	22.4472	58.8672	19.7083	21.5288	38.9796	27.2061	31.3732	16.1936	40.386	15.5245	4.994	41.0127	33.0028	32.9364	14.8749	9.44378	24.115	12.6883	36.2696	10.9011	3.14081	21.646	28.228	22.6478	23.8325	21.4978	6.97469	25.2032	25.9727	34.8359	30.3121	27.1599	22.0099	11.1907	17.8388	10.9838	7.195	0	65.2653	40.9192	66.4686	19.5477	26.5017	16.1933	41.6517
chr1.9775907-9776137>PIK3CD	33.2832	5.247	7.38555	11.6269	5.65473	2.03276	12.2256	2.89665	10.0371	12.7111	11.322	6.35758	6.14325	9.72911	3.23198	9.07431	4.67118	0	6.51833	0	6.98476	8.6135	5.73542	5.56038	0	8.62076	0	4.98879	10.9856	2.03851	3.73927	5.94323	7.05266	10.5561	17.3257	1.39871	0.475696	0	7.581	4.71092	0	0	9.88576	17.8462	25.2171	11.3533	10.0312	18.7025	40.8469
chr1.9776498-9776678>PIK3CD	160.295	10.0567	41.2873	21.0234	29.5901	53.6799	24.6574	16.5323	39.6156	28.3074	23.3502	3.42045	31.3988	12.3121	16.2014	31.6929	33.7542	26.9174	25.6244	9.61167	35.6959	27.5153	37.4573	23.8669	48.2826	14.5561	9.29598	29.068	44.8999	16.2798	24.5724	34.5955	23.6558	31.8689	29.637	25.0215	13.9815	35.5925	27.1231	18.7035	0.795969	0	24.9397	29.9012	41.6031	9.6713	15.3255	11.1248	52.332
chr1.9777017-9777167>PIK3CD	78.963	18.8757	10.9706	24.8417	9.90924	22.8573	24.5479	14.509	47.5387	36.7532	19.1877	12.9296	20.2665	9.54187	7.62417	27.3641	13.935	19.499	27.5647	8.6505	28.783	26.855	25.0801	9.67578	0	12.2743	0	13.7691	32.3416	6.25143	1.63816	5.06275	6.30822	42.6123	29.1371	20.0172	17.389	32.0333	37.8617	6.44948	0.955163	0	31.4823	28.2702	52.3893	46.8367	6.68747	7.41651	61.66
chr1.9777595-9777685>PIK3CD	6.85294	1.54719	5.30837	10.3715	17.8917	34.6322	17.8532	6.90904	22.8004	2.32028	13.1979	3.13542	17.6024	8.72107	8.25951	18.5519	10.2909	9.98997	12.3419	10.8131	15.0609	24.2135	11.4	2.58021	0	11.8022	0	0	11.7912	40.3738	13.6513	5.4003	9.01174	19.8197	23.5667	0	14.1834	0	1.10707	38.6969	0	0	25.1545	57.6882	18.0883	31.0863	30.0936	3.29623	19.7112
chr1.9778752-9778974>PIK3CD	69.5315	0.62724	10.9993	9.37827	6.97441	16.1461	16.9237	11.4039	16.1759	16.3674	21.6078	31.0977	16.2009	14.1423	8.49991	18.8026	10.3465	0.674998	12.3419	9.9851	13.1161	15.4681	12.1043	14.9059	12.2201	18.1818	14.4948	16.5394	24.1287	5.27993	9.40834	6.1574	8.52462	22.5426	15.9235	18.3555	7.48009	5.77176	14.1375	18.1283	2.25883	1.38155	21.6658	22.6524	29.9435	0.280057	15.3249	23.0513	32.1026
chr1.9779979-9780076>PIK3CD	44.5088	0	36.1188	51.2364	40.8628	39.3629	36.2965	32.0522	65.5804	58.9877	32.0267	13.7523	39.7267	34.2708	48.3388	42.3156	11.4579	0	24.7346	70.6592	34.6763	31.1106	23.6731	5.98502	46.1381	45.6699	0	46.8432	19.2757	7.25037	16.466	8.45531	16.7228	26.5624	19.8782	38.693	25.1929	89.1648	36.9783	115.68	0.738528	0	31.254	28.5854	45.314	48.0717	13.961	5.35212	42.5021
chr1.9780170-9780301>PIK3CD	9.6932	37.5578	22.6923	10.9771	41.1309	52.9397	18.5787	18.3086	16.8392	17.8537	39.059	13.3163	33.9918	22.5565	17.0234	18.5873	31.9568	20.9713	8.8183	11.1433	9.19749	22.1803	42.5171	29.6921	0	13.514	0.491273	31.1819	25.074	17.8953	15.006	30.6084	29.4085	21.6103	28.9474	9.00445	48.3991	9.78116	14.8313	25.1087	22.9677	0	28.9278	22.8253	40.8016	0	5.36019	6.22761	29.1822
chr1.9780669-9780720>PIK3CD	4.26827	0	4.16342	0.989336	0	0	0.926638	2.61266	0	0	11.6452	0	0	0	0	1.36411	0	0	2.03278	0	0	0	0	0	0	5.55399	0	0	0	0	36.1358	0	0	0	5.04101	50.4634	0	0	0	0	0	0	3.42945	0	5.8521	0	0	0	1.46977
chr1.9780800-9780968>PIK3CD	22.4592	0.552568	21.8022	5.55618	9.21618	8.34883	9.70488	5.02315	14.6574	4.97202	16.588	0.916193	1.01944	5.70495	0.340365	7.4539	6.61559	0	8.72746	2.57455	12.5507	8.64768	9.01534	13.8225	0	1.26453	14.5569	27.866	8.72308	0	2.19396	6.50925	11.667	16.8113	9.947	11.4894	7.67044	7.62697	1.77922	0	0	0	20.6481	11.1644	20.8339	0	6.56805	0.441459	26.9195
chr1.9781185-9781307>PIK3CD	31.2248	0	6.09157	20.8855	11.6758	20.1193	12.103	13.8343	23.9684	32.8643	13.4809	6.30821	52.2924	9.46114	9.37397	8.55365	24.9041	0	16.6312	13.2948	19.752	16.2386	12.815	28.0756	0.163762	17.9936	2.11006	27.0867	17.8111	6.72541	9.06358	9.46153	15.512	15.0272	29.4437	0	0	13.1284	11.0253	18.3969	7.04628	0	50.8936	33.9302	42.7003	78.4803	0.411115	0.607911	56.5259
chr1.9781502-9781646>PIK3CD	21.6674	0.322332	14.7455	20.8482	16.3434	9.74031	11.8146	9.25318	14.6065	16.822	14.2766	7.48224	36.5725	12.1838	2.77964	14.0106	22.1255	2.08124	13.2454	7.50912	10.1103	17.4264	11.1965	0.403158	0	7.86816	0.446922	30.9167	13.6862	0.813989	0	6.53939	26.2842	17.5487	15.1756	8.19155	6.41603	8.89814	4.84342	0	19.8992	4.25979	10.6253	7.76731	31.6545	0	12.1907	7.72554	26.2007
chr1.9781819-9781919>PIK3CD	22.4938	0	3.71586	14.38	6.8126	10.5195	6.61619	2.66492	10.7732	11.6942	7.30962	17.7008	20.552	7.84896	2.28725	3.47849	12.5961	0	5.18358	1.62197	7.02842	7.92442	11.7258	2.32219	16.7828	2.83254	0	1.83588	6.56938	0	0	3.94895	6.7588	6.44139	23.1383	6.43409	9.84691	19.22	1.99272	0	6.44735	0	8.7451	10.3295	10.853	75.8507	1.50468	0	13.2426
chr1.9782033-9782212>PIK3CD	68.1015	25.5808	35.5868	35.777	30.4474	33.5227	19.141	26.5499	40.4101	9.79961	26.7985	8.45559	47.1222	27.3411	22.3614	38.0885	23.1804	0	22.747	19.9348	35.5302	35.0475	52.9515	18.1624	28.7641	21.7583	22.6507	11.2099	55.3203	11.7869	22.6505	25.2855	27.9414	40.1376	26.7504	46.1289	24.7381	46.5288	22.5434	55.7754	0.800416	3.42687	40.2242	31.8906	43.1997	55.226	24.9379	15.7446	55.6953
chr1.9782302-9782415>PIK3CD	27.2905	0	14.5628	7.81401	4.9327	18.9634	11.2919	15.3292	22.2455	0.739203	12.9374	17.7077	16.6719	11.4404	7.59043	20.3168	0.983557	1.3261	11.5074	17.2245	12.884	13.4411	11.2415	12.3302	1.94486	15.04	0	11.3727	17.888	4.14918	0	2.68819	24.5231	22.8014	23.3203	19.9286	0.430325	14.174	0.881735	0	0	0	19.0896	16.5499	47.3017	4.95181	0	26.9095	25.2316
chr1.9782586-9782665>PIK3CD	24.7992	0	16.1267	5.74817	12.5433	28.6044	5.68299	12.931	23.3776	4.75804	16.1922	0	6.50379	12.8576	12.3048	5.28378	33.7646	0	11.6232	8.89688	10.8032	16.7182	16.0796	0	0	0	0	0	4.47767	8.90236	1.55521	2.30708	11.1221	43.2771	8.9494	5.42961	0	0	7.5673	0	0	0	36.5302	17.8925	18.8897	0.786996	0	48.8176	13.2837
chr1.9783183-9783351>PIK3CD	54.7888	0.276284	22.7501	30.6341	20.2756	14.8424	27.9894	12.1613	54.6598	51.4604	18.7635	21.5305	19.8791	28.5816	33.3557	29.4015	10.8055	3.27052	31.007	19.3092	32.2733	28.3015	36.3522	5.18674	0	21.0754	0.766152	6.5567	24.0637	0.697704	0	8.31738	27.3571	27.7239	32.519	22.3406	17.952	20.9742	13.3441	0.230339	0.426412	0	32.8532	39.3181	42.4752	14.4329	30.7504	22.073	47.89
chr1.9784027-9784151>PIK3CD	10.533	0.748641	17.1238	23.1936	18.9794	26.0789	18.4842	6.09029	30.2013	16.1671	28.0005	34.0327	7.94179	16.0107	5.53367	27.4913	22.1089	27.7947	10.6299	12.2084	15.3848	21.3022	7.4862	9.36366	0	6.28183	24.3933	7.40272	28.1196	8.50749	44.587	9.5539	28.3434	27.5717	20.7332	9.51276	31.4712	23.25	15.6686	0.312072	0	0	32.6766	42.9358	38.5106	58.6629	5.66278	44.2598	40.3001
chr1.9784334-9784480>PIK3CD	37.2743	6.99415	29.0869	29.8935	11.0291	42.4304	30.9769	6.08428	40.0568	32.611	25.3458	3.33846	50.4415	33.8372	30.5489	26.2078	22.3754	6.84244	31.9539	18.8859	42.982	26.2338	29.7829	11.5314	5.33686	19.886	26.0072	39.924	37.3811	26.4937	15.1473	26.2153	23.6095	40.3859	17.1688	10.2828	40.9674	35.105	24.5678	7.15627	0.490666	4.20144	35.7391	31.6513	23.044	0	57.0267	7.61971	14.7178
chr1.9784862-9784995>PIK3CD	15.5978	0	7.98251	1.32779	5.12226	0	2.13196	3.33949	4.24292	0.314022	4.46546	0	0.965788	3.8186	4.29934	8.36929	0	0	5.6918	0	5.66199	1.98607	1.83674	6.54752	0	0	0	10.3527	1.51981	13.2197	0.923773	3.42592	1.01636	2.9804	13.5311	0	0	2.40852	1.87286	0	0	0	19.0683	16.9638	11.8818	0	2.63979	0	9.39326
chr1.9786967-9789173>PIK3CD	21.6275	5.72307	11.0451	19.5121	14.9572	16.6018	15.9102	11.374	22.4453	16.0578	18.2036	13.8827	23.5531	21.871	10.4147	20.9338	18.0828	8.10609	16.0276	15.7834	22.4373	17.7815	16.2341	10.6846	14.7304	13.5785	17.2999	14.3699	16.5391	10.4143	11.8629	10.9333	14.7064	21.3825	18.9381	5.15271	18.1022	15.247	13.9451	8.15691	2.1108	0.278064	20.2176	18.747	22.4245	25.6469	13.8918	15.1289	23.9907
chr1.9712668-9714102>PIK3CD-AS1	0.581901	0	0	0.158335	0.129566	0	0.609681	0.061946	0.536619	0.349498	0.254868	0	0.447872	0.676135	0	0.388116	0	0	0.423444	0.301621	0.315081	0.322356	0.272565	0	0	0.0493817	0	0	0.493355	0	1.19949	0.148281	0.094265	0.483743	0.268924	0	0	0	1.00748	0	0	0	0.0813119	0.303296	0.22705	0	0	0	0.400753
chr1.9714256-9714645>PIK3CD-AS1	1.58551	0	0.409386	0	0	3.40535	0.303718	0	1.71442	0	0	0	0	0.474759	0	0	0	0	0.114218	0	0	0.509282	0	0	0	0	0	0	0	0	0	0	0.173748	0	0	0	0	0	0	0	0	0	0	1.39758	0.697492	0	0	0	1.92695
chr1.9732484-9732778>PIK3CD-AS2	0	0	0	0	0	0	0	0	0	0	0	0	0	0	0	0	0	0	0	0	0	0	0	0.197465	0	0	0	0	0	0	0	0	0	0	0	0	0.0826985	0	0	0	0	0	0	0	0.0922873	0	0	0	0
chr1.9740770-9741194>PIK3CD-AS2	0	0	0	0	0	0	0	0	2.36384e-009	0	0	0	0	0	0	1.60282e-009	0	0	0	0	0	1.52142e-009	0	0	0	0	0	0	1.16425e-009	0	0	0	0	0	0	0	0	0	0	0	0	0	8.05914e-009	0	0	0	0	0	0
chr1.9747393-9747633>PIK3CD-AS2	0	0	0	0	0	0	0	0	0	0	0.190355	0	0	0	0	0	0	0	0	0	0	0	0	0	0	0	0	0	0	0	0	0	0	0.825819	0	0	0.0506529	0	0	0	0	0	0	1.01936	0.113052	0	0	0	0
chr1.9740903-9741194>PIK3CD-AS2	0	0	0	0	0	0	0	0	0.352583	0	0	0	0	0	0	0.239071	0	0	0	0	0	0.226931	0	0	0	0	0	0	0.173655	0	0	0	0	0	0	0	0	0	0	0	0	0	1.20208	0	0	0	0	0	0
chr1.9789079-9790764>CLSTN1	4.37086	0.303011	1.03962	2.17096	3.7858	3.26026	2.97545	2.02966	3.4099	2.1812	3.22643	6.12673	3.35418	1.72625	3.32567	3.22044	2.99017	3.94263	4.09817	2.56691	3.24755	4.31101	1.8847	1.92941	0.640277	3.10991	2.4496	5.47494	3.62883	2.15647	4.15616	3.57671	2.65038	7.13325	2.63195	1.65466	1.59444	4.56261	1.83307	6.40738	0	0	1.85109	1.75842	1.28819	4.16944	2.67896	4.7096	2.78996
chr1.9791264-9791449>CLSTN1	17.4538	0	3.44326	3.54557	12.3865	0.210601	4.72585	6.00206	6.65524	6.7727	8.89007	0	1.85153	2.49569	2.4727	3.38447	0	0	3.92271	12.5666	5.15598	4.28347	0.792281	3.4519	0	2.67943	10.0884	11.1641	7.10203	6.9695	0	4.43333	2.92273	11.5168	1.04226	0	3.02274	0	0	0	0.387228	0	5.5439	2.20402	2.78658	0	0	0	2.83626
chr1.9791819-9791955>CLSTN1	0.266767	0	0.780642	0	6.37543	0	1.38996	2.28608	8.29866	3.99224	3.69512	0	0	0.339488	0	2.55771	0	0	3.04916	0	2.21484	2.42782	0.71849	4.6956	0	2.08275	0	0.674954	3.34414	2.58561	11.7441	0	7.45456	3.27899	0.94519	0	0	14.1323	0.732618	0	0	0	0	0	1.79553	0	0	5.99865	10.4721
chr1.9793459-9793605>CLSTN1	3.23044	0	6.18097	5.87503	8.05974	5.14463	5.98824	1.21686	6.67613	11.4425	4.69368	0.175708	0	3.79482	1.95826	9.05359	0.253749	0	5.42964	1.11094	7.22098	3.16615	9.3699	1.1929	0	2.42512	6.1712	6.91597	7.26854	3.21135	0	4.57728	2.77759	7.12693	1.32068	0	12.385	0	11.9427	0	0.490666	0	0	3.16513	1.48671	0	9.61897	5.58778	6.50323
chr1.9794030-9794201>CLSTN1	13.7907	0	0.620862	1.47533	0.36218	1.5949	3.04002	0	2.70004	0	3.7403	0	4.00623	2.16002	0	2.44104	0.216651	1.16842	5.62962	0	2.34868	3.8618	1.71429	1.0185	0	2.48468	0	7.24688	4.43278	0	7.1849	3.90809	2.37151	6.08498	0.75173	0	0	0	0	0	0	0	4.09127	0	0	25.0872	0	0	3.3607
chr1.9795006-9795233>CLSTN1	1.43843	7.56556	2.33849	2.00046	2.45548	0	2.08187	0	5.42387	9.7513	5.23266	9.37988	8.11063	0.203394	2.0152	4.90359	5.87534	0	5.02373	3.09627	3.09622	3.49093	4.9503	0	0	1.87172	0	4.04378	3.78446	2.58181	12.9898	3.74688	1.19098	6.11179	0.283141	2.362	2.1957	0	0	0	0	0	0.770493	2.27522	5.10351	24.65	0	2.61375	3.30212
chr1.9795525-9795674>CLSTN1	5.35682	0.311515	1.78133	4.91016	4.15656	4.96821	5.07474	1.78853	13.4277	1.12121	3.98595	0	0	3.40855	0	5.13602	0	0	5.46686	1.81428	7.74945	7.9776	7.86963	2.33777	8.58159	5.22784	0	3.08033	5.42644	3.93337	0.824576	5.3006	9.52583	4.98817	6.90179	0	3.83466	17.1991	0	7.01219	0	0	3.52152	7.88172	6.73759	5.00719	23.9036	0.497753	4.0246
chr1.9795943-9796101>CLSTN1	13.0885	0	6.71945	6.06751	3.13584	2.71249	6.13164	0.562218	7.14315	2.90769	4.33719	0	2.43892	7.88987	10.4953	3.0822	0	0	5.07703	9.23907	4.44837	7.52318	3.71068	3.67435	0	5.37823	0	17.4292	2.8785	0	0	0	6.84436	20.6977	0.813581	0	0.230823	0	6.30608	0	0	0	0	2.92474	0.171724	31.48	0.317443	0	1.10698
chr1.9797556-9797613>CLSTN1	0	0	0	2.65559	2.17308	0	0	0.779215	0	0	0	0	0	3.24003	0	1.22052	0	0	0	0	0	0	0	7.12952	0	0	0	0	0	0	0	0	0	0	0	0	0	0	0	0	0	0	0	0	0	0	0	0	0
chr1.9801152-9801315>CLSTN1	0.890314	0.284759	3.58233	5.88139	2.65969	25.3367	7.53817	17.7116	6.60931	19.9857	14.8547	0	12.3459	5.66507	0.70161	9.38978	6.13667	7.66102	5.13266	5.97044	8.00784	7.69755	16.7853	2.84931	36.6486	11.2954	0	8.1657	5.89043	36.6744	13.5676	15.4678	12.0249	2.73584	7.49194	0	22.7696	1.96523	24.3885	6.17251	0.439492	1.88162	0	3.16856	0.998741	0	0	16.835	4.44538
chr1.9803942-9804064>CLSTN1	0	0	0	7.44435	2.53823	12.7742	3.67997	0	0.840997	0	1.1234	0.210274	0	2.27067	0	5.13219	0.303666	0	1.94233	0	2.0575	0.541286	2.80329	0	0	0	0	0	2.07105	8.64696	0	0.497975	4.986	0	0	0	0	0	5.30848	0	0	0	6.4513	1.33686	2.22397	24.971	0	2.43164	3.48167
chr1.9804453-9804702>CLSTN1	5.24534	0.186409	0	0.40527	0.746178	3.12942	1.70814	2.14049	1.64822	2.85142	2.75211	2.98775	2.40736	0.741692	0	1.39698	0	0	2.91446	0	5.04046	5.03896	4.31671	3.03097	0.80237	3.98148	0	5.57029	0.405893	0.47074	0.986842	2.19589	2.1715	3.97985	3.35561	0	2.45977	5.14591	0	2.64196	0	0	1.1707	4.25756	1.96138	0	0	0	3.71279
chr1.9809519-9809705>CLSTN1	1.95055	0.249547	0	2.44143	2.3308	0	1.01631	0.955167	5.51622	7.859	7.12295	4.68933	0	0.496455	0.307426	1.87015	0	0	4.61824	0	7.01762	5.68059	5.51615	0.312122	0	4.18789	51.9006	1.48054	1.90181	0	0	2.44972	2.18026	2.93033	3.10998	0	0	8.6111	0	0	0	0	0	4.38434	2.91747	0	0	6.77853	0
chr1.9809822-9809972>CLSTN1	10.4003	0	6.01615	4.54105	6.19327	1.81819	3.3081	0	4.10406	2.22747	7.00505	4.95966	3.42533	9.54187	7.24296	5.56558	0.246982	29.3039	8.39246	0	10.3753	6.60368	1.95429	3.87031	0	0.944179	36.4688	18.4099	2.35824	0	0	4.65773	6.7588	24.4442	7.28427	0	7.16044	2.13555	3.3212	0	0	0	0	7.61121	4.16031	0	4.68123	5.62702	3.1649
chr1.9811531-9811740>CLSTN1	13.3664	13.4633	1.77792	4.46622	3.85228	7.45669	6.44434	3.1877	13.7457	1.99832	3.27884	16.4476	2.66323	3.75548	2.73594	4.99304	4.96327	8.84279	9.35383	3.62162	12.4907	6.95125	7.94808	6.94434	12.4271	2.37174	0	14.4938	5.80291	0	0.587856	5.95903	8.08469	12.8022	2.46021	2.05234	12.8547	0	14.7786	0	0	0	5.57901	0.130062	4.54371	6.84197	5.51956	9.936	5.02113
chr1.9815172-9815368>CLSTN1	16.2891	0.236815	4.6042	4.3763	2.84385	10.933	5.18397	4.75878	11.2548	0	8.85732	39.1015	1.31071	6.3602	6.71004	9.22864	7.74969	2.80331	11.6366	3.0343	15.1121	15.1615	4.73617	11.2555	8.66437	6.86457	7.55207	6.79087	10.8286	9.56852	10.0295	0.774911	7.93125	13.9041	2.95131	0	16.3921	4.90306	0.762521	0	0.365496	0	5.05669	5.9636	4.0145	0	15.3539	12.1086	4.84424
chr1.9816539-9816569>CLSTN1	0	0	0	0	0	0	0	0	0	0	0	0	0	0	0	0	0	0	0	0	0	0	0	0	0	0	0	0	0	0	0	0	0	0	0	0	0	0	0	0	0	0	0	0	0	0	0	0	0
chr1.9833330-9833453>CLSTN1	18.5826	0.377364	6.90519	7.70214	5.5387	8.57153	9.60539	0	21.2711	16.9776	10.0284	0	9.39877	8.63348	0.929776	11.8778	0	0	12.2817	3.95602	12.6528	11.2746	2.38328	4.71989	0	2.87859	0	21.6424	7.39517	14.2944	0	3.95141	4.94547	27.7959	6.79307	0	0.0988348	5.20867	1.6201	0	0	0	17.7746	13.26	10.1471	0	0	3.01484	10.1569
chr1.9883701-9884585>CLSTN1	0	0	0	0	0.0700597	0	0.10692	0	0.23213	0	0.05168	0	0	0.104458	0.452793	0.0786988	0	0	0.050261	0	0.0567907	0.298809	0	0	0	0	0	0	0	0	0	0.171813	0	0.0560511	0.145414	0	0.206279	1.0871	0.0563552	0	0	0	0.0989264	0.0614998	0.153464	0.0703311	0.0567376	0	0.0565296
chr1.9908334-9910835>CTNNBIP1	0.565746	0.408295	0.148709	0.968371	0.916238	1.26184	1.03927	0.834673	0.615363	0.751469	0.89507	0.0102573	1.14703	0.941499	0.434404	1.39084	0.014813	0.0399439	1.05425	1.38353	0.802927	0.818529	0.625124	1.34633	1.35976	0.566281	0	0.403731	1.07089	0.093734	1.03163	0.850202	0.891805	0.396235	1.49054	0.343014	1.00617	0.384246	0.378588	0.386814	0.171861	0.245266	2.27282	0.662998	0.618373	0.0248591	0	1.45306	0.772031
chr1.9931245-9931336>CTNNBIP1	0	0	0	0	2.72232	0	0.519325	0	0	0.458956	3.51424	0	0	0	0	0	0	0	0.488249	0	2.20672	0	0	0	0	0	0	9.58287	0	0	0	0	0	0	1.41259	11.784	0	0	0	0	0	0	0	0	2.38527	0	0	0	1.92201
chr1.9932027-9932147>CTNNBIP1	0	18.5663	0	0.210234	0	0	3.15057	0	0.855013	0	3.04567	0	3.21124	0.769506	0	1.1595	0	0	1.72786	0	0.836716	2.75153	0	0.483789	0	1.18022	0	0	2.10557	0	0	0	0	6.60655	10.7122	0	0	0	0	0	0	0	0	0	2.48714	0	25.496	0	0.832869
chr1.9937963-9938048>CTNNBIP1	0.426827	0	0	0	0	0	2.50192	0	0.603539	0	2.14989	0	0	0	0	0.818467	0	0	1.21967	0	0	2.33071	0	0	0	0.833099	0	0	0	0	0	0	2.38546	0	5.29307	0	0	0	0	0	0	0	0	7.03557	1.91523	0	0	0	0.293954
chr1.9970153-9970317>CTNNBIP1	0.221221	0	0	0	0	0	0	0	0	0	0	0	0	0	0	0	0	0	0	0	0	0.402664	0	0	0	0	0	0	0	0	0	0	0	0	0	0	0	0	0	0	0	0	0	0	0	0	0	0	0.152354
chr1.9943763-9943797>CTNNBIP1	0	0	0	0	0	0	0	0	0	0	0	0	0	0	0	0	0	0	0	0	0	0	0	0	0	0	0	0	0	0	0	0	0	0	0	0	0	0	0	0	0	0	0	0	0	0	0	0	0.734885
chr1.9982171-9982417>LZIC	0.147481	0.188682	0	0.102553	0	0	0	0	1.25124	0	0	0	0	0.563053	0	0.282804	0	5.27925	0.301021	0	0.408154	0	0	0	0	0	0	0	0	0	0	0.74089	0	0	0	0	0	3.9065	0	0	0	0	0	0	0.551473	0	0.203886	0	0.101569
chr1.9991949-9992031>LZIC	0	0	0	1.5383	0	0	5.47507	8.12474	0	0	1.11427	0	3.13292	4.50443	0	3.39365	0.451796	23.1475	0.72245	0	1.22446	2.41598	2.38328	0	0	3.45431	0	0	0.616264	0	0	0	0.824244	11.4809	0.783816	0	0	0	0	0	0	0	0.355492	0	0	0	0	1.80891	3.04708
chr1.9992861-9992957>LZIC	6.80255	0.483497	0.552955	11.0373	6.45133	1.62338	1.47683	3.70127	11.7564	10.4412	7.1383	0	3.56805	1.44282	0	3.62342	0	0	7.86793	0	8.89011	12.3819	4.58037	11.49	0	4.42584	11.3965	0	5.79032	0	8.95868	1.58211	4.92829	8.77433	8.70363	0	30.2652	3.3368	9.85982	0	0	0	0	0	5.93523	0	10.9716	3.86277	0
chr1.9994820-9994919>LZIC	2.56527	0	6.43438	1.7838	0	3.54193	2.62547	3.14047	4.66371	0	4.15319	0	3.45993	7.92824	1.15518	2.10817	3.74215	0	1.79518	0	1.5213	0.667039	1.48052	0	0.201808	2.14586	0	6.02686	6.63574	0	43.436	3.682	3.41354	0	0	23.83	2.57869	12.9427	3.52249	0	0	0	0	1.37287	0.822196	0	0	0	0
chr1.9995550-9995686>LZIC	11.7377	0	4.68385	4.82302	5.46465	10.0268	3.1274	6.53166	7.16702	9.21286	3.3592	0	3.77794	5.09232	0.42045	6.65005	0	0	5.43799	1.19262	11.0742	6.31234	3.59245	1.28062	1.61595	5.72756	0	15.8614	7.803	3.44748	32.5223	8.71091	5.96365	6.19364	4.25336	0.788491	0	0	2.56416	0	4.21395	0	0.214341	0	3.99007	0	3.68794	7.08931	6.24652
chr1.9996577-9996686>LZIC	13.9796	32.3633	5.84407	14.1185	5.6819	0	7.80416	1.22244	7.05974	4.21482	9.22085	48.1191	3.53532	6.35372	13.6396	13.4033	4.0786	0	8.15242	0	12.8962	8.4818	7.17172	24.5001	0.183294	3.24832	0	21.0536	9.73585	1.07536	0	21.1799	7.44088	5.45495	5.30694	0	26.4348	0	3.65637	0	0.657222	0	3.74408	0	5.47628	0	0	0	5.73075
chr1.10002682-10002841>LZIC	0.456356	0	0	3.33201	3.50563	0	1.48612	2.99368e-010	0.96794	0	2.87328	4.35624	0	2.03266	3.5963	1.31264	2.09702	0	0.558877	0	0.315742	0.830652	0	0	0	0	0	4.90721	0.317822	0	0	2.04675	9.11114e-010	0	1.61693	0	0.458743	0	0	0	0	6.89085e-010	0	0	4.09547	0	9.01498e-010	0	5.34294
chr1.10003407-10003486>LZIC	0	0	0	0	0	0	0	8.86557e-037	0	0	0	0	0	0	0	0	0	0	0	0	0	0	0	0	0	0	0	0	0	0	0	0	0	0	0	0	0	0	0	0	0	0	0	0	0	0	0	0	0
chr1.9986356-9990516>LZIC	1.38667	1.72944	2.52658	1.71222	1.31012	2.97129	1.91988	1.11038	1.22086	2.25892	1.59239	1.628	2.25405	2.19947	1.23709	2.01207	2.61825	3.07384	2.02683	1.92349	2.13604	1.82554	2.17274	2.2487	3.09291	2.28101	2.07304	2.16245	2.32018	2.14142	0.945091	2.62143	2.5508	1.98911	2.39478	1.18577	1.87929	2.00208	1.35323	1.81392	1.39486	0.0737271	1.45752	2.3393	1.15443	1.74861	1.39858	2.88816	1.42349
chr1.10002739-10002841>LZIC	0	0	0	4.52258e-022	1.43037e-038	0	3.16936e-011	1.30633	0	0	6.12768e-011	0	0	2.42704e-018	7.59546e-041	0	0	0	1.42269e-015	0	0	0	0	0	0	0	0	0	0	0	0	0.0853743	3.97577	0	2.49716e-021	0	0	0	0	0	0	3.00691	0	0	3.58927e-012	0	3.93381	0	2.69954e-017
chr1.10003307-10003486>LZIC	0	0	0	0	2.07596	0	0	2.97756	0.286597	0	0	0	0	0	0	0	0	0	0.0827387	0	0	0	0	0	0	0	0	0	0	0	0	0	1.13276	0	1.0772	0	0	0	0	0	0	0	0	0	0	0	0	0	0
chr1.10002981-10003084>NMNAT1	0	0	0	0	0	0	0	0	0	0	0	0	0	0	0	0	0	0	0	0	0	0	0	0	0	0	0	0	0	0	0	0	0	0	0	0	0	0	0	0	0	0	0	0	0	0	0	0	0
chr1.10032076-10032247>NMNAT1	2.12165	0	1.86258	2.80312	1.44872	1.5949	1.52001	0	1.20002	0	0	0	0	0	4.01272	3.25472	0	0	1.73219	0	2.05509	1.9309	0.285715	13.58	0	1.24234	0.376355	0.536806	2.95519	8.22557	0	0	2.76676	0	0	0	0	0	1.748	0	0	0	0	0	0	0	0	12.5777	3.21458
chr1.10035650-10035834>NMNAT1	6.50679	0.504519	4.03897	1.37109	0.673182	0	1.41262	0	1.39404	0.907934	0.744866	0	3.72318	1.75648	2.48614	1.51239	5.0336	0.271466	2.25373	0	1.36421	2.51227	2.92082	0	0	0	0	0	0.27464	0	0	0.825448	2.57128	2.96218	1.74655	0	0	0	0.5415	0	0	0	0	0.295466	1.76951	0	0	0	2.03691
chr1.10041089-10041229>NMNAT1	0	0	4.9292	0	0.884754	4.17442	0.506341	0	2.19861	0	0.978967	0	0	2.63831	6.12656	1.49078	0	0	2.86353	0	1.79296	4.24522	0	0	0	2.52905	0	0	1.80477	0	0	2.16975	0.482772	0.707845	0.918185	0	0	0	0	0	0	0	0.62465	0.194164	0.969016	0	0	8.47602	3.74791
chr1.10042359-10045557>NMNAT1	0.5332	1.03263	0.979342	1.0492	0.309857	0.743163	0.650211	0.874972	1.33145	1.57061	1.0011	0.794149	0.589096	0.880673	0.375487	1.34876	0.61398	0.577906	1.01884	0.405746	1.35005	0.723966	0.488879	1.0529	0.506035	0.597862	0.0201241	0.746291	0.979702	0.806353	0.0384183	0.493927	1.37374	0.464814	1.36665	0.603573	1.30025	0.9015	0.171357	1.23423	0.0224006	0	1.0209	0.594998	0.534504	0.486028	0.470507	1.73933	0.69536
chr1.10003486-10003574>NMNAT1	0	0	0	0	0	0	0	0	0	0	0	0	0	0	0	0.790565	0	0	0	0	0	0	0	0	0	0	0	0	0	0	0	0	0	0	0	0	0	0	0	0	0	0	0	0	0	0	0	0	0
chr1.10041314-10041825>NMNAT1	0	0	0	0.29622	0.242398	0	0	1.99912	0	0.735587	0.0894033	0.0502024	0	0	0.335702	0	0	0	0.0289828	0	0	0.258461	0	0	0	0.415734	0	0	0.0988917	0	0	0	0	0.096965	0	0	0	0	0.877421	0	0	0	0	0	0.371678	0	0	0	0.293379
chr1.10027439-10027517>MIR5697	0	0	0	0	0	0	0	0	0	0	0	0	0	0	0	0	0	0	0	0	0	0	0	0	0	0	0	0	0	0	0	0	0	0	0	0	0	0	0	0	0	0	0	0	0	0	0	0	0
chr1.10057255-10057390>RBP7	7.25606	0.34382	0	0.747499	0	0	0	0	0.760012	0	0.676816	0	0	0.684005	0	0.515331	0.548849	0	0.219411	0	1.85937	0	0	0	0	0.524544	0	19.7187	0.374324	0	0	0	1.50196	0	1.90438	0	0	0	1.10707	0	0	0	0.863713	0	0	0	0	0	0
chr1.10067628-10067807>RBP7	0.202683	0.518612	0	3.10066	3.45993	0.21766	2.11211	0	10.3175	8.39966	2.29702	0.429945	5.02318	7.99598	0	5.05255	4.34633	0	3.39229	3.32247	3.64603	5.53381	7.36954	2.59462	0	0.395606	0	8.46144	2.25849	0.654829	0	0.169701	1.13276	1.66086	6.10413	1.79723	10.1872	1.78957	0.834939	0	0	0	5.21123	2.73348	0.75789	11.462	0	0	3.76885
chr1.10068231-10068333>RBP7	14.9389	0.455056	0	1.23667	3.6431	1.52789	3.24323	1.74177	6.53834	11.4649	2.68736	0	0	11.7689	1.6818	2.04617	3.9953	0	2.90397	0	5.41405	1.29484	6.22691	0	0	0.694249	0	0.44997	3.96343	0	0	9.82769	1.98788	3.40043	2.52051	0	0	0	1.46524	0	0	0	8.57362	4.79698	6.1181	60.9536	25.078	0	11.0233
chr1.10075840-10076079>RBP7	1.518	0	0	2.74448	2.07306	7.00976	2.66941	2.78757	2.57577	6.81521	4.39647	1.50271	0	7.92044	0.957008	3.20195	1.5501	0	2.4787	0	6.35124	3.59196	2.24866	1.94325	0	2.66661	0	4.80093	2.74869	0	0.514066	1.90647	4.24193	3.10978	9.68128	0	3.45881	0	0.833775	0.161912	0	0	8.17185	5.00438	4.88157	0	0.209858	20.1704	2.19543
chr1.10093041-10093753>UBE4B	8.68033	3.12915	3.42956	6.41332	4.87112	6.8401	10.0706	2.3081	7.34927	4.75135	5.9673	0.10809	3.24733	6.16037	4.25647	5.56949	5.15124	9.68129	4.71388	6.45447	5.52345	5.84315	3.63685	8.31682	0.0280604	5.47014	0	3.80325	6.45866	4.2803	5.17676	1.23725	4.95443	10.9259	9.83954	7.98236	7.4102	5.84878	4.26812	5.65235	0.100614	0.86153	10.5629	5.55815	7.2023	0	3.24042	3.02077	9.68562
chr1.10132086-10132273>UBE4B	10.8647	0	0.56774	1.5399	2.31834	0	5.05439	0	4.66371	7.81698	6.84055	0	0	5.67871	0	4.46437	2.37737	0.267111	4.27675	12.4322	10.2017	5.29707	3.65777	1.55226	0	4.16549	0	0	7.02607	0	0	2.43662	5.4215	3.17962	9.28005	12.6159	0	0	15.1852	0	0	0	19.4745	3.48871	5.94883	0	0	0	17.1028
chr1.10155519-10155655>UBE4B	9.87037	0	5.07417	8.90403	9.56315	0	5.38608	0	14.334	0.614191	12.429	20.3738	11.6486	15.9559	6.72721	10.7424	2.45166	7.34556	9.14749	4.37296	15.873	11.168	3.95169	5.54935	0	6.24824	0	1.01243	3.71571	6.03309	0	4.02042	6.46062	16.3949	6.61633	16.5583	10.6371	0	2.93047	0.284536	0	0	13.5035	11.7926	7.58113	0	0	0	18.1884
chr1.10161166-10161254>UBE4B	3.29821	1.0549	9.04835	2.00678	0.703781	0.885482	2.95366	0	1.16593	0.474602	1.0383	0	8.27139	3.14798	0	0.790565	0	0	1.17809	0	0.570488	3.75209	0	0	0	6.43758	5.85062	3.65089	1.14849	0	0	0	0.768046	0	2.19112	1.21858	0	3.64015	0	0	0	0	0.993761	1.54448	0.616647	0	0	7.58507	9.08589
chr1.10163006-10163151>UBE4B	1.50125	0.320109	1.46438	2.6098	1.28137	6.18006	6.68138	12.5588	0.707597	15.8419	1.26028	0	3.24816	0.636832	2.36612	0.479791	9.70895	0	1.94065	1.86433	1.73114	4.09884	2.02168	5.60528	0	1.46511	0	0	1.39403	1.61675	0	2.72341	3.72899	0.683436	4.87588	0	3.35357	2.20919	0	0	0.49405	0	0	0	2.61969	0	1.38362	8.18374	2.58477
chr1.10165574-10165803>UBE4B	11.5653	0.202689	11.5903	6.83035	7.03167	0	8.25477	6.46642	10.0809	10.3957	6.18445	0.112024	11.9814	8.06469	2.497	4.25317	13.913	0	6.40268	14.1657	9.86522	6.05578	8.74738	6.08434	0.0872446	9.89532	20.5155	6.61396	7.50282	0	9.65726	5.96918	12.1009	12.55	7.0167	4.68274	0.053086	1.39883	1.74037	6.5903	15.3285	1.33932	13.1113	14.7191	11.6113	0.542993	9.41795	16.841	10.911
chr1.10166255-10166642>UBE4B	0.562485	0	1.50884	0.717077	2.56053	0	3.41922	0.114768	1.59072	1.0792	1.88879	0	0.885098	1.43164	0	0.719067	0	0	1.3777	2.51468	1.03779	1.3651	0	3.30027	0.0516254	0	0	0.592983	1.1752	3.33167	0	1.49135	1.04788	2.17658	0.33216	0	4.99551	2.4832	2.18839	0.0999919	0.185109	0	2.10907	0.42144	2.1734	0	1.03682	1.14985	3.94772
chr1.10177517-10177659>UBE4B	4.08792	0	15.7008	14.3907	17.882	6.03625	8.11346	5.94289	14.0897	13.5295	7.07797	6.50368	10.2519	4.87715	11.2752	12.7381	4.95703	0	8.23949	10.6608	13.7881	13.9514	5.16098	12.6739	0	9.47503	0	7.75722	8.5409	0	1.73045	1.49743	5.71166	7.67663	10.4104	11.3276	14.4774	11.2793	0.701662	5.17775	5.54936	2.15989	8.62193	10.72	7.45187	0	51.2157	16.7133	5.45471
chr1.10179571-10179672>UBE4B	17.2421	0.459562	2.10232	3.49696	14.1035	0	5.84883	2.63853	5.07929	13.2325	8.1419	0.253994	7.63068	5.48559	0	4.13285	1.10041	25.2222	4.70191	0	4.97059	3.26915	0	4.02359	0	10.5168	0	9.08849	2.50167	0	10.9481	2.1053	5.35351	7.35878	9.54549	10.6173	0	19.0297	7.89196	0	0	0	19.3373	0	0.268638	0	0	0	15.0906
chr1.10182020-10182135>UBE4B	0.315481	0	3.69278	6.80061	0.538546	2.71035	1.02736	3.47598	3.12266	0	0.794524	0	0.372318	0	10.939	4.23468	0.32215	0	0.901492	0	3.05583	4.59387	0.849692	3.02894	0	4.92615	0.559624	7.18386	1.31827	10.1926	0	5.28287	2.35089	0	0.558895	0	1.79708	0	0	0	0	0	0	0	2.38148	0	11.7758	0	7.82173
chr1.10186852-10186936>UBE4B	0.863816	0	0	0.901003	0.737295	0	0	0	5.49651	0	1.63161	0	8.66526	12.0922	0.680729	0.828211	5.73351	45.1927	2.31327	7.08002	1.19531	2.35846	0	0	0	0.843017	9.95998	0	1.20318	0	0	0.361625	1.60924	3.53922	0.765154	1.2766	0	0	7.11686	0	0	0	0	10.3554	2.58404	0	0	0	0
chr1.10189450-10189507>UBE4B	7.63795	0	0	5.75377	1.08654	15.7212	3.31639	8.57137	8.10013	2.19816	4.80896	0	14.2722	3.24003	15.0477	6.10261	0	0	1.03931	0	8.80754	10.4269	1.71429	0	0	6.2117	0	30.5979	14.1849	30.8459	0	8.52674	1.18575	0	2.25519	0	2.98585	0	0	0	0	0	14.3195	2.38447	3.45494	0	15.8388	3.90343	10.9588
chr1.10190558-10190675>UBE4B	2.4807	0.396716	4.53707	3.01874	4.76406	4.66203	4.44311	8.35159	3.50775	14.9926	0.780942	0	0	0.394618	0	4.7569	0	0	0.886082	3.2347	1.71634	1.12883	0	2.48097	1.02457	3.02621	0	1.17684	4.75103	0	8.40081	2.85591	4.6214	4.23497	1.09868	0	0	0	5.96113	0	0	0	0	0.464665	0.695704	0	35.5808	0	1.92201
chr1.10190773-10190872>UBE4B	4.76408	0	1.0724	4.07727	5.00467	0	4.29623	2.24319	7.77285	11.8123	1.84586	19.433	8.64982	10.2601	1.15518	5.6218	0	19.1727	7.22779	0	9.63492	1.33408	0	3.51847	13.9248	6.43758	4.55048	0	5.10441	3.55195	0	3.682	6.82707	10.5104	1.29844	6.49908	8.47284	9.70706	1.00642	0	0	0	5.30006	12.0813	0	0	0	0	0.252385
chr1.10192427-10192541>UBE4B	1.27299	0	8.38163	3.76208	0	0	4.76731	0.389608	4.05274	0.36636	3.60672	0	6.38493	4.86004	4.51431	5.49235	11.3742	0.438156	4.02734	5.69112	5.28452	6.37198	2.57144	6.11102	0	0.62117	0	10.0651	2.21639	0	18.3215	18.6529	8.89316	1.30392	1.69139	0	1.81284	5.61988	6.118	0	0	0	0	5.87778	1.66603	0	7.47941	3.90343	3.06847
chr1.10195046-10195245>UBE4B	0.182313	16.5604	6.77627	5.95839	2.48976	10.5724	7.7181	12.0524	15.2098	10.2838	8.26464	2.44932	5.80929	15.7768	7.75826	20.9758	1.117	19.8293	10.2704	19.0181	14.632	7.96424	9.32954	12.8362	5.01986	8.89616	0	0	16.506	8.24624	4.32177	13.8908	7.35983	18.6743	3.87575	5.92755	15.2316	0	10.5144	18.2789	20.5192	0	2.63671	8.87887	7.63526	0	9.07346	3.3542	5.27344
chr1.10197125-10197264>UBE4B	6.78624	0	5.34656	1.63347	4.45559	0.560593	3.2299	3.19534	5.16699	4.20655	1.97202	0	0	1.32864	1.23413	0.500502	0	0	2.34407	5.0565	2.52821	3.80068	3.51491	3.75894	3.19106	4.58504	0	0	4.36262	0	0	4.15218	1.94498	0.712937	13.8719	0	0	0	2.50882	0	0	0	7.61447	0	3.12316	0	0	0	14.5602
chr1.10204998-10205098>UBE4B	16.6889	0	6.90088	6.05474	12.3865	0	10.8695	9.77136	11.2862	20.0472	4.11166	0	4.70983	6.46385	5.71812	8.34837	13.337	4.49549	6.96081	31.8987	13.5548	10.5659	3.90859	1.74164	0	24.0766	28.317	0	9.09606	22.2707	13.5148	6.68283	2.02764	12.8828	5.78456	4.28939	16.498	0	0.49818	9.28725	0	0	7.87059	1.9028	8.41106	92.6373	0	5.93321	15.4914
chr1.10207021-10207149>UBE4B	0	0	0.414716	3.6351	0.48385	4.56577	1.10762	2.08197	1.60315	0.326289	4.28298	0	0	0.721412	0	3.80459	13.6033	0	2.3141	0	1.56884	8.2546	0.763395	5.89618	0	2.21292	0	5.73711	0	3.66295	0	2.13585	1.58409	3.48392	0.502132	0	11.9667	10.0104	8.56247	0.302319	0	0	0	4.24733	4.02747	0	2.74291	0	0.585611
chr1.10209242-10209341>UBE4B	1.46587	0	10.724	2.03863	7.507	3.54193	6.4343	0.897278	8.29104	1.68747	2.30733	0	0.864982	5.59641	0	5.6218	2.24529	19.6772	5.23594	0	3.54971	2.66815	13.8182	2.93206	0	10.7293	0	6.95407	3.57309	0	1.24103	5.523	8.19249	2.50248	1.29844	6.49908	4.96241	0	7.54819	0	0	0	5.59451	24.7129	2.19252	69.7087	8.61265	0	6.81439
chr1.10211384-10211620>UBE4B	5.99547	0.786708	8.54737	5.98632	3.9364	6.93378	4.00496	5.83421	7.60817	8.49457	4.25878	19.1127	6.16849	7.23857	6.54192	7.07489	4.55242	2.32817	6.33828	15.1201	9.14715	9.23396	6.00365	3.44392	12.2752	4.50085	0	8.16809	5.56727	9.43675	6.24721	1.802	8.5917	11.5475	11.9831	5.907	2.16348	14.9308	14.3543	8.03452	8.19578	0	12.1048	5.18318	7.70286	0	12.539	12.2561	9.21097
chr1.10218414-10218541>UBE4B	2.85671	17.543	1.25394	11.9188	14.6298	0	5.39566	0	4.84732	0.328858	1.07918	41.409	0	9.81575	2.25123	7.6691	0	0.393306	2.68217	0	2.76709	3.11985	6.15525	4.57124	0.157315	2.78793	0	0.722786	3.97903	3.69179	8.70674	3.10941	1.06438	0.780301	9.10955	0	5.74332	0	0.392268	0	0	0	0	1.92635	9.18658	34.7579	0	0	1.77067
chr1.10221200-10221345>UBE4B	2.50209	0.640217	0.366094	3.30575	3.41698	2.41828	2.60737	0.918936	6.72217	0	6.30139	8.31524	5.01988	1.59208	3.94353	5.75749	0	12.4013	2.04279	0	2.07736	3.18799	2.02168	0	0	0	0	13.3901	11.8493	2.42512	11.8625	1.04747	2.79675	15.3773	0.886523	14.0515	0	0	0	0	0	0	3.21659	2.81202	5.05225	8.57554	0	0	1.20622
chr1.10228194-10228329>UBE4B	3.22491	0.687641	6.68461	3.73749	5.50513	0	3.54288	0.329002	4.18007	8.97174	5.75294	7.60101	2.22012	7.18206	0	3.60732	3.84194	9.24997	5.26871	0	5.61612	4.89162	0	0.86007	0	1.04909	0	13.9391	4.49188	6.94604	0	0	2.50326	4.03734	5.71315	0.794332	17.8137	0	1.47609	0	1.06129	0	0	4.63116	2.81374	0	0	0	7.88521
chr1.10231196-10231388>UBE4B	5.66879	0	4.14716	4.46747	0.645133	5.88477	5.1689	5.78324	3.2063	3.04536	2.61738	15.0991	1.78402	3.84753	1.48909	2.89874	3.47318	3.12186	2.08269	0.281592	0.784422	3.78336	2.79912	0.302368	7.17996	3.6882	0.335192	15.538	4.39898	0	0	2.68959	2.11213	6.70978	1.67377	7.8192	0.126632	0	3.89203	0	0	0	2.27737	0.991043	2.40235	0	0	0	4.68489
chr1.10238702-10238877>UBE4B	1.2439	0	2.42668	1.58577	3.53901	7.12434	2.97054	0	2.93147	0	1.56635	2.19886	3.42533	2.37448	1.9605	5.56558	1.05849	0	1.77723	1.23579	3.44249	1.13206	0.558369	1.99045	1.02749	6.06972	0	0	4.90899	0	3.51034	1.21506	1.93109	2.54824	2.20364	0	0	0	0	0	0	0	5.83006	0.155331	2.63572	0	0	4.23801	4.56888
chr1.10239474-10239621>UBE4B	5.4297	0	0.722227	2.40267	0	0	0.642973	0	1.39594	2.55704	1.8647	0	3.20396	3.76901	1.94494	0.946527	0.504045	0	0.705249	4.04573	2.0491	3.59384	0	0	0	2.40862	0	0	3.0939	0	0	0	0	0	1.74892	0	0	0	6.43906	0	0	0	0	1.66426	5.35266	0	0	1.00905	1.69973
chr1.10239953-10241297>UBE4B	2.32151	6.15164	2.09333	3.00338	4.19336	1.47844	3.30528	2.54462	2.55741	1.53159	2.61738	2.88622	4.58749	3.57271	3.87165	2.63992	2.58241	0.0743301	2.41327	3.13988	4.333	4.07817	2.03572	4.10357	0.535152	2.21292	0.335192	2.90271	2.63196	1.04656	2.74245	0.72325	6.18551	2.83875	4.39964	3.43087	4.66396	2.38343	2.96539	2.70648	0.0533015	0	5.87778	2.44727	2.78592	0.0462594	3.80649	0.993283	4.59194
chr1.10270764-10270937>KIF1B	0	0	0	0.291654	0	0	0.273171	0	0	0	0.528152	0	0	0	0	0	0	0	0.171217	0.312518	0	0	0	0.671153	0	0	0	0	0.876307	0	0	0	0.390682	0	0	0	0	1.85164	0	0	0	0	0	0	0.31367	0	0	0	0
chr1.10292308-10292493>KIF1B	3.92219	0	3.44326	7.90934	0	0.210601	0.510903	2.88099	0.831905	8.57875	3.27032	0	3.9345	1.24785	0	0.752105	0.200256	0	0.800553	0	0.271367	1.07087	9.50737	4.07952	0	3.0622	0	0	3.82417	0	2.65647	4.10493	3.65341	10.1777	3.12679	0.579647	0.262847	6.92612	0	0	0	0	1.57569	2.64482	0.586648	0	7.32007	2.00446	7.56335
chr1.10316305-10316382>KIF1B	0	0	0	7.8633	0.804321	0	6.13747	8.0755	2.66498	2.16961	0	0	0	8.99423	2.22784	7.22802	0	0	5.96256	6.31936	0	0.857621	3.17255	0	0	1.83931	0	0	0	12.1781	0	0	0	0	2.50414	0	0	20.8008	0	0	0.930354	0	15.143	15.534	0	0	16.9358	0	0
chr1.10318551-10318731>KIF1B	0	0	1.17964	3.92437	2.4085	0	2.36293	8.1428	4.56007	5.80698	3.06949	0	2.61657	3.07802	0.953021	5.79748	0.617455	0	1.9747	6.90839	6.97264	1.46749	0.814289	2.90273	4.99476	3.14726	0	6.37457	3.9304	0	0	0	2.62842	0	0.357072	2.383	7.69926	3.55925	0	4.57232	0	0	0	7.09776	0.452208	0	13.9322	0	0
chr1.10321963-10322029>KIF1B	0	0	1.6086	0	6.56862	4.13225	3.22217	0.672958	7.77285	0	0.692199	0	3.24368	2.09865	0	1.05409	15.717	0	1.79518	0	1.5213	1.00056	0	2.63885	0	2.14586	0	0	0.765662	0	26.0616	0	2.04812	0	5.84299	0	0	0	4.52891	0	0	0	34.8921	0.411862	0.822196	0	0	0	0
chr1.10327438-10327617>KIF1B	3.04025	0	11.2692	4.93286	4.49791	6.74747	2.24412	3.97008	4.29895	15.6327	2.80746	0	3.82718	8.76979	0.638897	3.88658	1.44878	0	3.22681	9.96741	3.0851	3.32029	1.63768	0	8.92917	2.37363	5.39303	4.35892	6.77547	3.92897	10.2957	8.44235	6.79656	4.42897	2.51347	0	3.42543	0	6.67951	0.864735	0	0	0.651404	3.64463	7.73048	0	0.280201	7.45795	4.60637
chr1.10328210-10328322>KIF1B	1.29572	0.414426	7.10942	2.70301	4.97674	0	5.90732	0	3.2063	0	3.67112	0.229048	4.96978	1.64894	3.76871	7.4539	0	0	3.43809	16.4128	0	2.35846	1.7449	0	0	0.632263	0	0	0.451194	0	0	0	0.603464	0	7.46025	0	31.8052	0	12.0097	0	1.27924	0	0	10.4363	0	0	13.4347	9.93283	0
chr1.10331560-10331638>KIF1B	0.465132	0	0	0.646874	0	0	0.605879	0	0	7.49628	0.585706	0	0.548931	4.73542	0	1.78384	11.8741	2.56153	1.32912	0	1.28726	1.69325	2.5055	2.97716	0	9.07864	0	0	0	0	1.57515	0	1.73303	15.2459	2.47204	0	0	0	8.30301	0	0	0	0	0.348499	0	0	0	0	0
chr1.10332299-10332365>KIF1B	2.74851	0	3.21719	0	0.938375	0	5.37029	7.40254	0	6.32803	2.76879	0	0.648736	2.7982	0	1.05409	0	0	2.01958	11.4685	3.04261	0	6.66236	0	0	0	0.975103	0	0	10.6559	16.7539	7.364	1.02406	2.25223	1.94766	0	0	0	0	0	0	9.29409	0	0	4.93317	0	0	0	0
chr1.10335486-10335562>KIF1B	0	0.610734	0	0.995845	0	9.22766	0.621823	0	0	0	0.60112	0	0	6.07505	0	0	0	0	0.974357	0	0	0	1.28572	0	0	0	0	0	0	4.62688	0	1.19907	1.77863	0.651962	0	0	0	0	0	0	0	0	0	0.35767	0	0	0	0	0
chr1.10336379-10336458>KIF1B	11.0219	0	4.03167	6.06751	0	0	4.78567	0	9.09128	8.9874	1.15658	0	0	2.92217	0	9.68692	10.7859	4.42593	4.68678	2.7375	5.08385	4.17955	6.18447	0.73487	0	8.06735	0	8.7146	2.55867	0	15.5521	0	2.56663	17.5617	3.25433	0	14.6188	12.1645	0.630608	0	35.3652	0	8.11781	0	2.74759	0	18.4117	0.938799	6.64187
chr1.10338044-10338187>KIF1B	4.56675	17.8522	4.45457	1.58778	3.89787	1.36228	0.991438	6.83312	4.30496	8.46982	2.87529	0	4.19183	6.45739	0	1.4595	10.881	0	4.66056	7.56163	5.61712	4.7699	4.78323	8.52552	0	0	0	0	1.41353	2.45904	0	3.39877	6.61701	0.346497	3.59569	0	0.0850118	0	2.78702	0	0	0	3.46542	4.37208	0	0	0	0	3.31984
chr1.10342458-10342592>KIF1B	5.68571	0.346386	2.37688	2.82404	2.77311	6.39662	2.8214	4.97186	7.65684	0.311679	3.0684	0	6.39054	2.75644	1.28018	0	5.25297	0.37276	3.86834	15.332	1.87325	2.46406	5.83371	4.76568	3.13104	0.528458	52.3499	0	0	5.2484	8.25191	0	5.04388	0	6.71508	0.80026	6.44123	2.39054	8.17908	0	0.534606	0	5.00341	2.43429	1.82233	0	0	6.08818	2.42402
chr1.10351140-10351220>KIF1B	0	0	0	0	2.32248	0	0	1.66557	2.56504	0	3.99745	0	10.7041	1.73139	0	2.60886	0	0	0.370256	0	1.88261	2.47638	0.610716	0	0	3.54067	0	0	0.631671	0	0	4.93618	0	5.57428	4.01706	0	0	8.00832	0	0	0	0	1.09314	0	0.339156	0	0	0	2.49861
chr1.10352105-10352181>KIF1B	5.25109	0.610734	1.39694	0.995845	4.07452	7.17707	3.10911	0	2.70004	2.7477	1.20224	0	6.76052	2.43002	0	0.915391	0	0	2.14359	0	1.9817	0.868906	6.42859	0	21.7805	0.931755	0	8.45469	0	7.71147	8.08302	0	0.889316	2.60785	6.76557	0	0.159956	0	0	0	0.942595	0	0	0	0	0	0	0	5.58899
chr1.10355144-10355224>KIF1B	0	0	0.663546	1.2614	0	0.974031	1.77219	0	5.13008	0	0	0	0	0.577129	0	0.869622	0	0	2.59179	0	0	4.95276	3.6643	0	0	1.77034	0	13.7691	5.68504	0	0	0	1.6897	9.29046	1.60682	0	3.49505	0	0	0	0	0	0	0	2.71325	0	0	0	0
chr1.10355718-10355825>KIF1B	1.35627	0	0	1.41466	11.5762	0	2.20834	0	6.23281	3.51294	2.13482	0	3.20124	2.58899	2.13762	4.55129	0	4.66821	2.62985	0	2.81512	6.17167	3.65288	7.05337	0.18672	1.98542	0	2.14471	6.13961	4.38184	0	4.54228	3.15832	16.6707	4.80545	0	0.113614	0	0.465589	0	0	0	3.81406	3.55664	1.0143	81.9285	0	0	1.86812
chr1.10356640-10356724>KIF1B	3.45526	0	0	3.90435	0.737295	0	0	0	1.22145	0	1.08774	0	10.7041	0.549647	0	0.828211	0	0	1.05787	0	0.597655	0	2.32654	0.691127	0	0	0	0	0	0	0	0	0	0	3.82577	0	0	0	18.3852	0	0	0	0	0	4.19907	0	0	0	2.37963
chr1.10356955-10357136>KIF1B	10.4231	0	0	1.11505	3.4217	2.58306	1.56658	4.1716	3.68459	8.76834	1.76683	0	1.41933	2.80593	2.84327	3.07491	12.2809	0	1.71831	0	3.32837	1.45938	2.6993	0	13.4665	1.56494	0	0.507148	1.95434	0	2.03638	2.51739	3.36073	0	0	0	0	0	0.550475	8.12421	0	0	2.89893	0.300364	1.64893	0	0	0	4.74839
chr1.10357232-10357305>KIF1B	3.47893	0	0.727174	1.03677	0.848394	0.533715	0.647377	0	3.51375	0	2.50329	0	0	1.26494	0	0	0	6.84244	0.811519	0	1.37542	0.904614	3.34639	0	6.29476	0	0	14.4607	0	0	0	0	0.925863	0	0.880451	0	4.66284	0	6.14195	0.530094	0	0	0	5.58553	2.23007	0	0	0	0
chr1.10380101-10380195>KIF1B	0	0	0	2.68384	1.97658	3.31585	2.26238	0	0.545753	6.22032	1.45804	0	0	6.87644	0	0.740103	0	0	0.157556	23.5818	0.534074	0	0	0	0	1.50667	0	0	4.83833	0	0	2.26208	5.03315	0.527119	0	0	4.52642	10.2234	0	0	0	0	0	4.04852	3.17507	0	0	0	0
chr1.10381767-10381916>KIF1B	1.46095	0	1.78133	1.86248	5.40353	0	0.792928	1.78853	1.3772	5.04543	0.919834	0	4.02304	2.47895	0	1.86764	0	0	1.98795	2.54	1.0108	0.8864	1.31161	0	0	0	0	6.77672	1.35661	0	3.2983	2.85417	2.72167	4.98817	1.72545	7.91666	0.0815885	4.29977	0	0.259711	0	0	5.08663	3.46628	1.45678	0	1.00985	0	1.84461
chr1.10383942-10384121>KIF1B	2.83756	1.03722	4.44835	1.69127	0.691986	0	0.792042	2.23317	2.29277	4.43316	2.29702	0	2.39199	3.35315	0	0.777315	5.38117	0	1.98573	3.92655	1.68278	0.368921	4.64008	1.29731	13.9518	2.76924	0	0	2.82311	0	1.37276	0	1.88793	7.7507	3.94973	1.19815	0	0	0.556626	0	0	0	1.13996	3.64463	0	0	0	0	4.04802
chr1.10384816-10384954>KIF1B	3.15481	0	4.23131	1.27969	1.79515	0.564655	0.342453	1.2874	2.97396	2.7238	0.993154	0	0	1.67284	1.65743	0	19.0606	0	0.751244	0	1.45516	2.39264	1.41615	2.9448	0	1.02628	0	0	1.09856	0	0	0	4.40791	3.94957	1.39724	0	6.34262	9.28501	0	0	0	0	6.85979	0	1.17967	0	1.81725	0	1.81059
chr1.10386169-10386418>KIF1B	1.45704	0	0	1.31713	0	0	0.0948967	3.03237	0	2.51596	0	0	0	0.185423	0	0	0.148784	0	0.713746	0	0.201618	0	0.392428	0	0	0	0	2.02757	0.202947	2.82444	0	0	0	0.397985	0.516248	0	0	1.28648	0	0	0	0	0	0	2.39725	0	0	0	0
chr1.10394578-10394697>KIF1B	6.09753	0	2.23041	1.484	0.520443	1.63703	2.18422	0	3.01769	1.75483	1.53563	17.4616	8.27548	1.16396	0	1.16924	1.86793	6.2962	1.74238	0.908666	1.26562	5.0987	2.46339	3.90284	0	0	0	4.24257	4.67118	5.90997	0	2.29738	1.13593	2.91466	2.16043	0	0	2.69187	0.837278	0	0	0	0	0	5.01608	0	0	16.2041	2.09967
chr1.10396715-10396801>KIF1B	0	0	4.93802	2.64015	0	0.453037	2.74759	0	2.38608	0.485639	0.531222	0	2.48934	0	0	3.2358	29.724	29.6214	2.58318	0	3.50253	4.60722	4.54487	0	0	5.76388	0	0	2.3504	8.17775	1.42863	0.353215	3.92954	4.60922	2.98944	0	14.1357	0	0	0	0	0	0	3.1608	4.41691	0	0	0	3.19589
chr1.10397132-10397262>KIF1B	6.13974	0	0.816672	0.776249	7.14609	0	2.90822	3.0749	7.10319	10.6019	4.56851	0	3.62294	2.4861	1.31957	2.14061	8.83436	0	2.50635	0.41589	0	2.53988	2.25495	0.893149	0.153685	3.81303	0	1.05916	2.33232	0	0	11.6833	1.03982	6.09836	0	0	4.02106	0	0	0	0	0	0	0	0	0	0.385816	0	4.99723
chr1.10397429-10397592>KIF1B	18.6542	0	3.25667	6.34571	4.93942	8.84396	1.88454	5.44973	7.55349	16.3985	4.20415	0	7.88036	1.98278	0.350805	0.853616	4.3184	0.306441	4.08871	3.98029	6.15988	4.45647	1.79843	9.26026	8.08967	3.4755	0	21.9629	5.58041	4.31464	0.753754	11.7406	3.3172	0.911947	0	0	7.53271	13.7566	5.19575	0	0.439492	0	0	8.67185	3.16268	0	0	0	2.45262
chr1.10399827-10399918>KIF1B	1.99342	0	16.9168	0.277232	2.04174	1.71258	0.778987	0	6.2012	11.9329	0	0	0	3.0442	0	4.58702	0	0	1.6275	0	3.31009	2.17704	4.29515	0	8.65187	0	0	0	3.33189	0	0	18.0256	2.22818	0	0	0	0	7.04028	3.28471	0	0	0	0	0	2.08711	0	0	0	4.39316
chr1.10402108-10402227>KIF1B	23.7803	0.390048	0.446081	0.848003	5.20443	0	4.16987	14.183	4.74209	16.1444	4.6069	0	0	3.49188	8.16875	0	12.4529	0	3.48476	4.99766	2.53124	3.88452	8.21131	5.85426	10.745	0.595071	0	16.9703	9.76701	0	0	17.8685	2.27187	0.832759	16.2033	0	12.1579	0	5.86094	10.0807	0	0	0	12.3351	0	0	0	0	16.3776
chr1.10403290-10403346>KIF1B	2.59145	0	0	1.80201	9.95348	0	0	0	0	1.49161	4.89483	0	0	4.94682	0	2.48463	0	0	2.64468	0	3.58593	0	0	0	0	0	0	0	0	0	0	0	1.20693	0	0	0	0	0	5.33765	0	0	0	0	0	11.6282	0	0	0	0
chr1.10405903-10406012>KIF1B	5.32555	0	1.46102	1.62015	9.09105	3.93187	5.63634	0	3.29455	0.383165	0.838259	0	0	0	0	0.638254	8.1572	0	2.5816	0.496015	1.38173	5.45258	6.27525	0	0.183294	0	0	2.94751	6.02695	3.22608	0	5.0163	1.86022	6.81869	0.58966	0	0	0	1.37114	0	0	0	0.267434	5.23707	0.248922	0	0	0	0
chr1.10407819-10407886>KIF1B	0	0	0	0	1.84874	0	0	0	0	0	0.681867	0	0	0	0	0	0	0	0	0	0	0	0	0	0	0	0	0	0	0	0	0.906761	1.00878	0	0	0	0	0	0	0	0	0	0	0	0	0	0	0	0
chr1.10408707-10408792>KIF1B	0	0	2.49805	0	0	0.458367	4.16987	0	0.603539	0	0	0	0	1.08636	0	0	2.17925	0	0.348476	0	0.590623	0	0	0	0	0	0	0	0	0	1.44543	0.357371	0	0	0	0	0	0	20.1708	0	0	0	0	0	0.638411	0	0	0	0
chr1.10412689-10412795>KIF1B	3.0804	29.7761	0	1.66601	1.75281	3.67559	0.693745	0	0.48397	0	0.861983	0.484027	0	2.17785	1.61834	0	0	0	0.698596	2.04021	0	0.622989	0	7.6676	0	0	0	0	0.953466	0	0	0	0.637623	0	0	0	0	0	0	0	0	0	0	0.256442	1.79177	0	0	0	2.82861
chr1.10420987-10421102>KIF1B	2.52385	0	9.23194	1.09687	2.15418	0	1.4383	0	4.90703	3.99491	0	0	0.372318	0.802963	0	2.41982	0	0	1.6742	0	1.30964	0	0.849692	5.04823	0	0.615769	0.559624	7.58296	1.31827	0	0	3.43387	1.76317	4.73948	0.558895	2.79743	0	0	2.5992	0	0	0	0	0	3.06715	0	0	13.5432	1.52089
chr1.10421750-10421884>KIF1B	13.8082	0	0.396147	4.895	2.31092	0.581511	1.76338	5.63477	1.91421	0.623358	1.0228	11.4866	0	2.06733	0	5.19177	2.76472	0	0.773669	0	0.374649	0.985624	1.82303	0	0	3.17075	0	0	0.377117	0	0	0	3.02633	0	6.23543	0	0	0	14.1275	0	0	0	0	0	0	0	0	0	0
chr1.10423341-10423403>KIF1B	0	0	0	0	2.99675	0	0	0	2.4823	0	1.47371	0	0	0	0	0	0	11.279	0.477749	0	0.809726	1.06511	0	0	0.322242	0	0	0	0	0	0	0	0	0	0	0	0	0	0	0	0	0	0	0	0	0	0	0	0
chr1.10425158-10425304>KIF1B	2.73345	0	0.363587	0.863975	5.93876	0.266858	0	0	0.351375	0	1.87747	0	3.51917	0	0	0	13.4984	0	0.811519	0	2.40699	0	0.334639	0.79527	0	0.485023	0	6.91597	3.11509	0	0	0	0	0.678755	0.880451	0	0	0	4.09463	0	0	0	0	0	3.15926	0	0	0	0.342275
chr1.10425467-10425707>KIF1B	8.16306	0	4.20246	5.78144	4.3869	6.98055	1.96911	0	5.13008	1.04412	3.99745	0.106889	1.60562	1.92376	0	4.63798	2.46982	0	2.83863	0	2.71933	3.85215	2.44287	0.483789	0.0832459	2.06539	0	1.91237	3.36891	0.976786	0	7.30285	1.12647	4.95491	2.14243	0	7.39593	2.66944	3.11363	0	0	0	7.04466	3.51112	3.0524	0	1.88085	0	1.2493
chr1.10428525-10428597>KIF1B	0	0	0	5.95663	0	0	0	0	2.13753	0	0.634515	0	0	1.92376	0	0	0	0	3.08546	0	0.697264	0.917178	0	9.67578	0	0	0	0	0.701857	0	0	0	0.938723	0	0	0	0	0	0	0	0	0	4.04866	0	2.26104	0	29.2577	0	0.694058
chr1.10431199-10431321>KIF1B	0	0	0	4.34254	0	0	0	0	1.2615	0	1.49787	0	0	0	0	0	0	0	0.364186	0	0	0.541286	2.00235	0	0	0	0	0	0	0	0	0	0	1.21842	0	0	0	0	0	0	0	0	0	3.11935	1.33438	0	0	0	0
chr1.10434374-10434524>KIF1B	0.483737	0	6.37004	2.35462	1.23865	0	1.41776	0	0.684011	0.556866	0.609135	0	0	1.23121	0	2.31899	0	0	0.691144	0	0.334687	0	0.651431	1.54813	11.8542	0	0	0.305979	1.68446	0	0	3.24016	4.05528	5.9459	2.14243	0	0	0	2.65696	0	0	0	0	0.181219	0	0	0	0	0
chr1.10434912-10435105>KIF1B	2.81971	7.45538	3.02549	4.05218	2.24627	0.201872	0.734589	1.61092	1.32904	5.19357	0.710131	0	0	1.67457	0	3.60465	1.91955	0	2.68579	0	2.34107	0.34216	0.506293	1.80481	0	1.46764	8.66983	0	1.04733	0	0	2.20348	2.80158	1.28366	1.33208	0	0	13.278	1.80687	0	0	0	0	3.09857	0	0	0	0	0.129462
chr1.10435313-10435432>KIF1B	24.0852	31.5939	2.23041	3.18001	2.60222	2.29184	2.58135	2.9859	8.19088	6.31739	3.45518	0	0	5.43181	1.92206	9.35391	23.2606	0	4.48041	6.36066	4.21874	9.98876	3.69509	5.85426	17.1249	0.595071	0	4.24257	9.34236	0	4.12981	3.82897	4.54373	1.66552	8.64174	0.901133	0	0	0	0	0	0	0	5.02541	7.53456	0	4.21479	3.73942	5.03921
chr1.10436603-10441662>KIF1B	2.78252	2.27537	2.86457	2.64173	1.7751	1.90994	1.28912	2.66895	1.48051	2.68484	1.30039	0.507084	1.9212	2.05344	1.40527	1.73271	1.2083	2.32026	1.28294	2.31908	1.75712	1.29228	1.39068	1.31969	1.10196	1.32976	3.30752	1.88704	1.33851	1.41334	4.71144	2.01749	1.48468	2.63466	1.60079	0.445134	2.98559	0.759833	2.40285	1.49158	0.0283207	0.0606256	1.46933	1.27882	1.63094	0.51616	2.21087	2.02404	2.00027
chr1.10363221-10368656>KIF1B	2.10273	1.94716	2.33431	1.73683	1.19649	1.22583	1.07821	2.06754	1.87836	2.89704	1.08434	1.33264	2.70213	1.74997	1.11522	1.04963	3.00605	1.90241	1.09035	2.21833	1.22852	1.25148	1.17761	1.36725	1.752	1.39412	2.79452	0.878248	1.16223	0.560731	1.65021	2.46477	1.80318	1.83304	0.957885	0.453799	1.38106	1.11984	2.25592	1.70995	0.869928	0.0564314	1.48031	1.77552	1.26801	3.70683	0.738267	0.941563	2.06417
chr1.10359024-10359129>RNU6-2	0	0	0	0	0	0	0	0	0	0	0	0	0	0	0	0	0	0	0	0	0	0	0	0	0	0	0	0	0	0	0	0	0	0	0	0	0	0	0	0	0	0	0	0	0	0	0	0	0
chr1.10459049-10459183>PGD	2.16599	0	1.98073	0.188269	2.31092	1.16302	1.23436	0	1.14853	4.67519	3.0684	0	4.30084	5.85743	0	1.03835	0	0	0.110524	0	1.87325	1.97125	0	5.19893	0	0	0	0.342514	0	0	0	0	0	5.91632	0.959297	1.60052	2.63092	0	0	0	0	0	7.83143	3.24572	3.44218	0	0	0	12.493
chr1.10459686-10459762>PGD	11.4569	21.3757	23.748	8.63066	0	21.0186	6.52914	15.1947	13.5002	18.6843	7.21344	0	39.4401	9.72007	0.752385	9.15391	17.5487	21.0315	5.84614	3.55695	21.1381	3.47562	9.00003	0	0	5.59053	0	0	2.65967	7.71147	0	9.59258	16.897	14.3432	11.8398	16.9318	0	0	5.8995	0	0	0	14.5752	22.1755	11.0672	0	17.8186	0	17.0961
chr1.10460450-10460630>PGD	32.6522	0.515731	2.35927	11.5461	6.88142	13.6364	3.54439	2.96102	13.9652	18.3302	7.36038	0.142519	14.5101	6.66905	2.22372	11.595	11.1142	5.82748	5.67725	4.80583	7.80935	6.60368	13.3	3.87031	15.7613	3.93408	5.00553	8.15945	5.05337	1.30238	6.14309	5.40027	8.63625	7.98292	19.996	7.14899	10.6709	21.3555	1.6606	0	0	0	6.6398	19.028	21.1415	18.6518	6.13018	5.35637	32.4819
chr1.10464218-10464337>PGD	12.1975	0.390048	4.90689	2.12001	11.9702	2.61924	4.16987	0	6.03539	0	4.6069	0	5.39705	5.43181	0	3.50772	0.933965	0	2.73803	2.27167	7.59373	1.10986	1.2317	1.95142	0	1.78521	0	1.54275	1.69861	0	17.5517	1.02106	1.7039	4.99655	9.72196	0	0	0	0	0	0	0	4.65425	5.71069	10.7162	0	3.79331	11.2183	14.6977
chr1.10468128-10468198>PGD	36.2803	0	21.2335	7.56842	9.73229	8.34883	11.1395	5.71053	19.7875	29.8321	15.6635	6.59659	6.11666	6.59577	0	11.9262	0	11.4171	5.50094	3.08947	27.9702	9.43383	6.28165	12.4403	3.71039	18.2092	0	17.7031	3.60955	0	0	0	0.965543	3.53922	22.9546	0	0	0	7.11686	0	0	0	14.9916	20.5813	13.9538	67.5018	0	0	13.9208
chr1.10471475-10471610>PGD	27.6805	0	6.2914	9.53061	7.79894	8.08085	11.7271	6.25104	24.3204	30.937	16.582	0.38005	22.053	14.7061	2.54139	10.3066	12.0777	0	6.47262	0.800972	19.7093	5.86994	7.96193	2.15017	0	15.9565	10.0111	17.0409	9.35809	9.5508	7.2807	0.450022	4.00522	15.7823	19.0438	0	0	0	2.21413	0	0	0	28.0707	35.8412	17.6863	0	12.2604	2.19749	23.3203
chr1.10473119-10473309>PGD	58.2394	0.488587	28.2182	14.7385	10.7567	18.6604	8.95425	3.74023	22.9504	13.4088	14.4269	0	20.9576	24.3002	8.42671	31.4895	0.389972	5.78367	5.4073	8.82124	17.1747	15.2927	18.0001	7.94433	4.94218	14.4083	0	21.0159	14.3622	7.40301	9.69962	3.19753	9.60461	18.5157	34.1661	16.3674	11.7237	23.6035	7.866	0	0	0	16.8765	43.2114	70.116	0	0	28.1047	55.0544
chr1.10477044-10477175>PGD	14.4013	0.354319	12.1566	21.569	8.03707	24.0905	11.5441	10.8495	14.4895	14.6656	11.5085	24.0868	21.8986	20.0894	13.5314	30.8019	4.24206	16.3957	7.46164	0.412715	22.9937	8.56967	14.5453	2.65899	0	17.8385	31.4415	8.40859	9.64383	8.05289	26.2605	11.4926	16.5101	4.91709	17.6628	13.0974	24.5011	0	9.12697	3.54475	0.546849	0	22.2522	28.2204	10.7701	0	13.4005	22.6458	15.8309
chr1.10477433-10477567>PGD	51.7129	25.6326	44.3684	26.546	48.5294	31.074	16.2231	33.0594	33.3072	49.0945	20.8956	26.9935	42.4971	49.9605	6.40089	33.7465	40.0885	27.5842	14.2576	5.64865	37.4649	31.0472	43.3882	81.8761	0.298194	12.683	30.7376	64.7352	24.8897	12.2463	8.25191	46.0181	54.9783	32.17	46.5259	5.60182	20.7753	40.6393	16.7299	11.8401	1.06921	2.28884	21.754	23.5315	30.3722	134.089	37.1154	4.98124	39.9031
chr1.10478883-10478983>PGD	26.1218	0.928315	13.2709	16.3983	7.43193	13.6364	13.705	2.66492	27.1894	40.512	26.4974	23.6011	28.6871	30.0107	7.43356	38.959	11.8551	1.4985	11.2558	0	25.6035	9.90553	27.3601	9.8693	0.39958	11.3301	30.8913	21.5715	32.8469	35.1643	0	20.0485	19.6005	23.2881	20.5673	0	0	0	4.48362	0	0	0	21.8672	26.3057	12.4809	0	0	15.5747	26.985
chr1.10479474-10479597>PGD	13.5687	0	9.92621	18.6647	9.56685	0	7.49221	0	12.5124	11.2052	11.5141	20.4393	8.70256	7.50737	5.11377	10.1809	7.22874	38.173	5.41838	0.439558	18.6895	8.05327	15.4913	9.43979	0	4.60575	35.5794	16.0453	4.10843	2.85889	0	0.246963	3.84647	2.41703	9.92834	15.6929	8.10446	0	2.83517	30.8317	0.582416	0	11.1387	11.271	20.956	0	0	0	20.54
chr1.10479687-10480569>PGD	26.969	13.8931	15.4677	17.869	14.5352	15.2057	10.0465	10.2226	18.5684	20.2669	11.1882	1.77422	23.5443	18.0598	11.6048	21.4546	17.1947	5.88978	7.33218	11.8307	18.8973	13.9261	17.7814	16.7187	4.1	12.0431	4.88878	19.6854	11.3443	14.4857	13.6513	14.8076	14.9429	12.0783	26.1539	14.4682	20.5202	29.0551	13.6689	3.33442	8.60946	0.695476	13.7228	29.7929	37.5461	8.52936	16.8893	7.14743	39.6215
chr1.10463128-10463194>PGD	2.1988	0	0	5.73365	8.44538	1.18064	7.16038	0	2.33185	36.0698	8.99858	0	0	6.99551	0	13.7031	0	0	1.12199	0	3.04261	4.00223	4.44157	7.91655	0	2.94199	0	15.9944	0.765662	17.7598	3.72309	0.46025	2.04812	0	0	0	0	0	0	1.75895	0	0	17.6669	0	2.05549	82.8969	32.6774	0	0.378577
chr1.10459175-10459388>PGD	0	0	0	0	0	0	0.443742	0	0	0	0	0	0	0	0	0	0.695724	0	0	0	0	0	1.14689	0	0	0	0	0	0	4.95272	0	0	0	0	0	0	2.98835	0	0.233887	0	0.67265	0	0	0	0.891677	0	0	0.348193	0
chr1.10490159-10490626>APITD1	0	0	0	0	0	0	0	0.190215	0	0	0.0978268	0	0	0	0	0	0	0	0	0	0	0.141406	0	0.124314	0	0	0	0	0	0	0	0	0	0	0.137629	0	0	0	0	0	0	0	0	0	0	0	0	0	0
chr1.10493899-10494023>APITD1	0	0	0	0	0	4.39885	0	0	0	0	0.368428	0	0	0	0	0	0	0	0.119437	0	0	0	0	0	0	0	0	0	0.40753	0	0	0	0.545065	3.59631	1.55499	0	0	0	0	0	0	0	0	0.219217	0	0	0	0	0
chr1.10494714-10494748>APITD1	0	0	0	0	0	0	0	0	0	0	0	0	0	0	0	0	0	0	0	0	0	0	0	0	0	0	0	0	0	0	0	0	0	0	0	0	0	0	0	0	0	0	0	0	0	0	0	0	0
chr1.10500404-10500471>APITD1	0	0	0	0	0	0	0	0	0.765684	0	1.36373	0	0	0	0	0	0	0	1.54734	0	1.4986	0	0	0	0	0	0	0	2.2627	0	0	0	2.01755	0	0	0	0	0	0	0	0	0	0	0	0	0	0	0	0
chr1.10502322-10502873>APITD1	8.99106e-026	0	0.56774	0.137358	7.67415e-026	1.0621e-024	0.471728	0	0.744839	0	0.243548	0	1.0879	0.335175	0	0.558046	0	0	0.791989	0	0.36445	2.45481e-025	0.0886703	0	1.08779	0	0	0	0.0917127	0	0	0	0.122664	0.132484	0.349943	0	0	0.581366	0	0	0	0	0.621603	0.148001	0	0	0	0	0
chr1.10502322-10502499>APITD1-CORT	0.409947	0	1.23171	0	0.349903	4.84264	7.14985e-014	0	9.78251e-022	0	0.0161605	0	0	2.75107e-007	0	0.621102	0	0	0.295772	0	0	1.11927	0	0	0	0	0	0	0	0	0	0	0	0.147454	0	0	0	0	0	0	0	0	0.0412462	0	0	0	0	0	0
chr1.10511434-10512061>APITD1-CORT	0	0	0	0	0.197553	0	0	0	0.0818195	0	0	0	0	0	0	0	0	0	0	0	0.0800686	0	0.857146	0	0	0	0	0	0	0	0	0	0	0	0	0	0	0	0.0794546	0	0	0	0	0	0	0	0	0	0
chr1.10490804-10491459>APITD1	0	0	0.162088	0.462194	0.472769	0.416379	0.108226	0	0.0783218	0	0.278993	0	0	0.352445	0.0872996	0.106213	0	0	0.384388	1.32069	0.229937	0.302459	0	0	0	0.108112	0	0	0.0771507	0	0	0	0	0	0.196253	0	0	0	0.0760581	0	0	0	0	0	0	0	0	0	0.0381467
chr1.10509776-10510380>CORT	0	0	0	0	0	0	0	0	0	0	0	0	0	0	0	0	0	0	0	0	0	0	0	0	0	0	0	0	0	0	0	0	0	0	0	0	0	0	0	0	0	0	0	0.0450048	0.134764	0	0	0	0
chr1.10520603-10521760>DFFA	0.487698	2.27452	3.12212e-030	0.625857	0.000775429	0.617194	0.620055	0	0.477783	1.93568e-007	0.0616976	2.02238e-011	0.846608	0.0271431	1.3583	0.156952	0.0860342	0.215859	0.254789	9.80909e-045	0.169127	1.12936	4.76541e-026	0.331676	0	0.83143	0	6.02664e-012	0.152228	3.67519e-007	0.0468197	0.0831238	1.07124	1.60159e-009	0.10438	1.39025	4.22463e-041	0	0.070039	0	0	0	1.27144	0.515591	3.75493e-006	4.83625	2.82518e-039	0.811802	4.62059e-007
chr1.10523115-10523267>DFFA	10.9168	0	1.39805	1.15315e-024	1.02687	0	4.10713	3.0269e-010	2.34529	0.0420317	1.54371	20.5596	0	0.372829	0	4.01227	0	0	4.74073	0	3.95451	4.19422e-006	0.624433	3.22895e-014	0	1.65447	0	0	1.5285e-013	0	6.02513	0	2.31452	0	2.4844	0	0	41.639	0	0	0	0	0	8.57893	1.32627	0	0	0	1.93856
chr1.10523488-10523678>DFFA	4.00993	0	1.11755	1.85891	0.977886	0.820236	0	0	2.70004	1.09908	2.16403	0	0	0.729006	7.52385	1.46463	3.70473	0	2.26051	0	3.69917	2.08537	0.257144	2.44441	0	1.49081	0	5.7975	1.32983	6.16918	0	0	0.711453	0	0	0	0	1.68596	0.5244	0	0	1.61424	0.767114	0	2.42764	0	0	6.63583	6.57528
chr1.10527247-10527390>DFFA	7.86495	0	3.34093	6.35112	2.59858	8.44614	1.98288	2.79537	2.51123	0	2.55581	0	7.78484	1.29148	0	3.89201	7.25402	21.6566	3.31418	1.89041	6.31926	7.85053	5.12489	1.62391	0	3.96159	0	4.4934	6.36088	2.45904	6.01422	4.46088	5.67172	28.0663	1.79784	0	0.0850118	0	2.43864	0	0	0	0	0	2.84606	38.2601	0	5.18637	1.22309
chr1.10529234-10529396>DFFA	0.447905	0.286517	0	2.02448	0.382301	4.08852	0.437579	0	2.85004	4.38275	4.51211	0	0	4.27503	0	4.29443	0	0.308332	2.92548	2.66991	5.26821	5.29925	1.20635	0	0	7.43104	0	0	0.935809	5.06482	15.9265	5.25026	5.00652	3.97617	0.793493	0	0	0	12.3007	0	0	0	5.21827	0	0	0	0	1.37343	3.0847
chr1.10532380-10532614>DFFA	0.465132	0	0.68056	0.970311	2.6467	0	0.807838	0.189809	0.657703	1.78483	0.585706	0	0	0.394618	0.244364	1.18923	0	0	0.506333	0	1.71634	2.25767	0.417584	0	0	0	0	0	0.647868	0	0	0	2.02186	3.81147	1.37335	1.83307	0	0	2.55477	7.60708	0	0	5.23211	1.51016	1.62331	0	0	0	0.427112
chr1.10520603-10523267>DFFA	1.01745	0.0924003	0.697357	0.987694	1.01048	0.904872	0.401088	0.433482	1.02977	0.232765	1.46284	0.0306371	0.596648	0.538869	0.569157	0.564693	2.59099	1.67544e-019	1.39786	1.05534	1.66079	0.52584	0.661285	1.425	0.41248	0.209043	0	1.30937	1.20482	0.791989	1.25007	1.61727	0.798087	2.10175	0.898605	1.07907e-018	0.524782	0.510085	0.231388	0.508405	1.37143	0.345388	0.0386866	0.541652	0.637265	3.75377e-018	1.52501	1.62405	0.527174
chr1.10535003-10535060>PEX14	1.27299	0	0.931292	0	0	0	0	0	0	0	0.801493	0	0	0.810006	0	0	0	0	0	0	1.76151	0	0	0	0	0	0	0	0	0	0	0	0	0.869283	2.25519	0	0	0	0	0	0	0	0	0	0	0	0	0	0
chr1.10555331-10555379>PEX14	0	3.86798	1.10591	0	0	0	0.492276	0	0	0	8.56596	0	0	0	0	0	0	0	2.77692	0	0	0	0	0	0	0	0	0	0	0	0	0	0	0	0	0	0	0	0	0	0	0	0	0	6.78311	0	0	0	0
chr1.10596270-10596355>PEX14	2.98779	0	8.11868	0	0	0	1.66795	0	1.20708	0	2.14989	0	0	1.08636	0	3.27387	0	0	0	0	1.18125	0	0	0	0	0.833099	0	0	1.18903	0	0	4.28845	3.18061	1.74879	5.29307	0	0	0	0	0	0	3.60829	0	0.319799	2.23444	0	0	0	0
chr1.10659295-10659424>PEX14	0	0	0	0.195567	0	0	0.73269	1.37722	0.795361	0	0	0	0	0.715819	0.443265	0	0	0.387208	0	0	1.94585	1.02383	1.13622	2.25018	0	0	16.9623	0	0.391734	0	0	0	0	0.384102	0	0	0	0	0	0	0	0	0	0	0	0	0	0	0
chr1.10678389-10678475>PEX14	6.32796	0.539718	0	0	0	1.81215	0.274759	0	1.78956	0	0	0	0	0	0	0	0	0	1.54991	0	2.33502	0.76787	3.5456	0	0	0.823412	0	0	1.7628	0	5.7145	0	2.35772	0	0	0	0	7.4496	0	0	0	0	0	0	4.10142	0	0	1.72477	2.90536
chr1.10683076-10683179>PEX14	0.704471	0	0	0.489866	0	0	0	0	0.498066	0.405485	0.887089	0	0	3.13779	2.22063	0.675434	0	0	0.862732	0	0.487408	0	0	2.25455	0	0	0	0	0.981237	0	0	0	0	0	0.624009	0	0	0	0	0	0	0	0	2.37521	0.263422	0	0	0	0
chr1.10684397-10684495>PEX14	0	0	0	0	0.631967	0	0.241115	0	0	0	0	0	0	0	0	0	0	0	0.151125	0	0	0	0	0	0	0	0	0	0	0	0	0	0	0	0	0	0	0	0.508347	0	0	0	9.81592	0	0	0	0	0	0
chr1.10687329-10687421>PEX14	3.94351	0	0	0.822655	0	0	2.05472	0	5.01856	0	0.993154	0	0	2.00741	0.621535	2.26858	0	0	0.643923	0	3.81979	2.87117	0	16.4068	0	0	0	2.99328	0	0	0	0	0	0	4.19171	0	0.264276	0	0	0.420618	0	0	0	0	2.35934	0	0	0	0.271588
chr1.10689588-10690816>PEX14	1.0045	0	0.345822	0.349249	0.151302	0.253819	0.596504	0.904219	1.08617	0.646201	1.04168	0.0626712	0	0.902352	0.745032	1.01975	0.965402	0	0.783929	0	0.694992	0.645311	0.71615	0.0472758	0	0.576656	0	1.08388	1.27569	0	0	0.0247366	1.2659	0.806989	1.25615	0.174649	1.13845	2.08686	0.202842	1.38653	0	0	1.75662	0.0442718	1.06055	0.0506292	0.653499	0	0.529021
chr1.10696666-10700117>CASZ1	0.0420519	0.0403498	0.153821	0.248553	0.161517	0.101609	0.157483	0.296016	0.267579	0.338864	0.383908	0.654158	0.136477	0.187304	0	0.241912	0.0858819	0	0.180246	0.673666	0.145474	0.30639	0.240676	0.285984	0.196838	0.184677	0	0.119696	0.102502	0.169827	0.249213	0.31688	0.293776	0.459453	0.186244	0.0621471	0.849057	0	0.0866149	0.0560662	0.0207584	0.0888742	0.363218	0.0945218	0.306626	0.0540475	0.377878	0.0429818	0.137565
chr1.10702916-10703058>CASZ1	0	0	0	0	0	0	0.166403	0	0	0	0.965178	0	0	0	0	0	0	0	0.104297	0	0	0	0	0	0	0	0	0	0	0	0	2.56703	0.475972	0	0	0	0	0	0.701662	0	0	0	0	0	0.573221	0	0	0	0
chr1.10703217-10703369>CASZ1	0	0	0	0	0	4.61383	1.08819	0	0	0	0.30056	0	0	1.21501	0	0	1.70613	0	0	0	0	0	0	0	0	0	0	0	0	0	0	0	0	0	0	0	0	0	0	0	0	0	2.87668	0	2.14204	0	0	0	0
chr1.10704974-10705146>CASZ1	0	0	0	0	0	0	0.412138	0	2.08782	0	0.531222	0	0	0	0	1.6179	0	0	0.344424	0	0	0	1.98838	0	0	0	0	0	0	0	0	0	0	0.864229	0	0	0	0	0	0	0	0	0.677915	0	0.788734	0	0	0	0
chr1.10706185-10706384>CASZ1	1.09388	0	0	0.253549	0	0	2.3748	0	0	7.3456	2.06616	0	0	0.464024	1.14937	0.699193	3.90951	0	1.11635	0	2.27049	0	0.736542	0	0	0	0	0	0.253938	0	3.70438	0	0	0	1.6149	0	0	0	0	0	0	0	3.6621	0	0	0	0	0	0
chr1.10707858-10708197>CASZ1	1.39128	0	0	0	0.443989	0	0.389047	0	0.34666	2.09441	1.38108e-009	0	0.252605	0	0	0.0882965	0	0	0.156469	0	0.444274	1.837	0	0	0	0	0	0	0	0	1.08727	0	0.598124	0.730813	0.839957	0	1.43442	0	0	0	0	0	0	0	1.99643e-007	0.1834	0	0	0.179122
chr1.10709127-10709250>CASZ1	0	0	0	0	0.503518	0	0	0	0.41708	0	1.48569	0	0	1.12611	0	0	0	0	0.120408	0	0	0.536885	0.397214	0	0	0	0	0	0	0	0	0	0	0	0	0	0	0	0	0	0	0	0	4.19899	0	0	0	10.8534	0
chr1.10709340-10709495>CASZ1	0	0	0	0.651047	1.1987	0	0.152447	0	0.992919	0	0	0	0	0	0	0	0	0	0.28665	0	0.971671	0	0	0	0	0	0	0	0.978071	0	0	0	0	0.639344	0.414664	0	0	0	0	0	0	0	0	0	0	0	0	0	0
chr1.10710749-10710813>CASZ1	0.566879	0	0.829432	0	1.9354	0	0.738415	0	2.40473	1.30516	0	0	0	0	0	2.17405	0	0	0.925639	0	0	0	0	0	0	0	0	0	9.47507	0	0	0	0	0	1.00426	0	0	0	0	0	0	0	0	0	0	0	0	0	0
chr1.10710998-10711134>CASZ1	1.06707	0	1.56128	0	0.910776	0	0.694978	0	0.377212	0	0	0	0	0	0.42045	1.53463	0	0	0	0	0.36914	0.485565	0	0	0	0	0	0	0	0	0	0	0.993941	0	0	0	0	0	0	0	0	0	4.07247	0	2.99255	0	0	0	1.10233
chr1.10713434-10714276>CASZ1	1.16338	0	0.630447	0.0299621	0.661989	0	0.673518	0	0.974837	0.0496021	1.24793	0	5.94957	0.712844	0	0.413122	0	0	0.370498	0.449477	0.238494	0.313714	0	0.137897	0	0.0841014	0	0.163528	0	0.278419	0	0	0.802708	0.76501	0.992337	0	0	1.14133	0	0	0	0	0.761647	0.387405	0.515581	0	0	1.76164	1.60257
chr1.10714476-10714649>CASZ1	0	0	0.306842	0.145827	0	0	0.136585	0	0.593073	0	0.528152	0.296571	0	1.3344	6.61055	0	0	0	0.171217	0	1.45095	0	0.847237	0	0	0	0	0	0	0	0	0	0	0	0.37152	0	0	0	0	0	0	0	0	0	0.156835	0	0	0	0
chr1.10715706-10715871>CASZ1	0.659641	0	0	0.917385	2.2521	0	0	0	1.24366	0	0.830638	0	0	0	0	0.421635	0	0	0.718072	0	1.21704	0.400223	0	0	0	0.429172	0	0	1.53132	0	0	0	0	1.20119	0	0	0	0	0	0	0	0	0	0.988469	0	0	0	0	2.12003
chr1.10716703-10716794>CASZ1	1.99342	0	0	1.94062	0	0	0	0	0.563745	0	0	0	0	1.01473	0	0.764503	0	0	0.813749	0	1.10336	0	0	0	0	0	0	0	0	0	0	0	0	0.544496	2.82518	0	0	0	0	0	0	0	0.320333	0	2.38527	0	0	0	0
chr1.10718565-10718634>CASZ1	2.1032	0	0	0	0	0	0	0	0	0	0	0	0	0	0	0	0	0	0.643923	0	2.18274	0	0	0	0	0	0	0.665172	1.46474	0	0	0	0.979537	0	0	0	0.176184	0	0	0	0	0	0	0	0	0	0	0	0
chr1.10719759-10720594>CASZ1	1.21658	0.0555877	0.826452	0.271919	0.667539	0	0.679165	0.691495	1.41308	0.900323	1.53196	0	0.564051	0.829408	0.136961	0.749853	0	0	0.89379	3.56121	0.72148	1.1072	1.05321	1.66864	0.023927	0.339226	0	0	0.968345	1.40376	0.88284	1.01861	0.404719	1.18681	0.846709	1.28425	0	0	1.13358	0	0	0	1.11714	0.455761	0.779855	0	0	2.75344	2.8128
chr1.10725140-10725629>CASZ1	1.48386	0	0.108556	0.154773	0	0	0.773146	0	0.629458	0.170818	0.186851	0	0	0.566507	0	0	0.151523	0	0.575449	0	0.410658	0.405134	1.09904	0.593606	0	0	0	1.22016	0.413363	0	0	0	0.138217	0.40531	0.394312	1.53506	0.745809	0	0	0	0	0	0	0	0.943255	0	0	0.606668	2.19714
chr1.10753931-10753970>CASZ1	0	0	0	0	0	0	0	0	0	0	0	0	0	0	0	0	0	0	0	0	0	0	0	0	0	0	0	0	0	0	0	0	0	0	0	0	0	0	0	0	0	0	0	0	0	0	0	0	0
chr1.10765549-10765602>CASZ1	0	0	0	0	0	0	0	0	0	0	0	0	0	0	0	0	0	0	0	0	0	0	0	0	0	0	0	0	0	0	0	0	0	0	0	0	0	0	0	0	0	0	0	0	0	0	0	0	0
chr1.10820758-10820915>CASZ1	0	0	0	0	0	0	0	0	0	0	0	0	0	0	0	0	0	0	0	0	0	0	0	0	0	0	0	0	0	0	0	0	0	0	0	0	0	0	0	0	0	0	0	0	0	0	0	0	0
chr1.10856621-10856734>CASZ1	0	0	0	0	0	0	0	0	0	0	0	0	0	0	0	0	0	0	0	0	0	0	0	0	0	0	0	0	0	0	0	0	0	0	0	0	0	0	0	0	0	0	0	0	0	0	0.443859	0	0
chr1.10707263-10708197>CASZ1	1.36791e-022	0	0	0.0540216	0.104089	0	0.238278	0.665753	0.25866	2.05922e-022	0.586961	0	2.48361e-023	0.148299	0	0.116924	0	0	0.149347	0	4.3681e-023	0.110986	0.680027	0	0	0	0	0	0.59515	0	1.069e-022	0	5.88075e-023	7.18534e-023	0.108022	0	1.41032e-022	1.02891	0.106677	0	0	0	0	0.174623	0.522895	1.80319e-023	0	0	0.0419934
chr1.11006530-11006799>C1orf127	0	0	0	0	0	0	0	0	0.381419	0	0	0	0	0	0.637709	0	0	0	0.0550566	0	0	0	0	0	0	0	0	0	0	0	0	0	0	0	0	0	0	0	0	0	0	0	0	0.101052	0.605185	0	0	0	0
chr1.11007700-11008902>C1orf127	0.0301833	0	0	0	0	0	0.0196583	0	0.170718	0	0.0380076	0	0	0	0	0	0	0	0	0	0	0.164817	0.162587	0	0	0	0	0	0.126124	0	0	0	0	0	0.0534717	0	0	0	0	0	0	0	0	0	0.090291	0	0	0	0
chr1.11009681-11009872>C1orf127	0	0	0	0	0	0	0	0	0	0	0	0	0	0	0	0	0	0	0	0	0	0	0	0	0	0	0	0	0	0	0	0	0	0	0	0	0	0	0	0	0	0	0	0	0	0	0	0	0
chr1.11014076-11014200>C1orf127	0	0	0	0	0	0	0	0	0	0	0	0	0	0	0	0	0	0	0.716624	0	0	0	0	0	0	0	0	0	0	0	0	0	0	0	0	0	0	0	0	0	0	0	0	0	2.62572	0	0	0	0
chr1.11015047-11015244>C1orf127	0.184164	0	0	0	0	0	0	0	0	0	0	0	0	0	0	0	0	0	0	0	0	0	0	0	0	0	0	0	0	0	0	0	0	0	0	0	0.0617091	0	0	0	0	0	0	0	0	0	0	0	0
chr1.11017080-11017165>C1orf127	0	0	0	0	0	0	0	0	0	0	0	0	0	0	0	0	0	0	0	0	0	0	0	0	0	0	0	0	0	0	0	0	0	0	0	0	0	0	0	0	0	0	0	0	0	0	0	0	0
chr1.11017673-11017811>C1orf127	0	0	0	0	0	0	0	0	0.74349	0.302645	0	0	0	0	0	0	0	0	0.214641	0	0	0	0	0	0	0	0	0	0	0	0	0	0.489768	0	0	0	0	0	0	0	0	0	0	0	0	0	0	0	0
chr1.11018771-11018810>C1orf127	0	0	0	0	0	0	0	0	0	0	0	0	0	0	0	0	0	0	0	0	0	0	0	0	0	0	0	0	0	0	0	0	0	0	0	0	0	0	0	0	0	0	0	0	0	0	0	0	0
chr1.11024185-11024329>C1orf127	0	0	0	0	0	0	0	0	0	0	0	0	0	0	0	0	0	0	0.411395	0	0	0	0	0.403158	0	0	0	0	0	0	0	0	0	0	0	0	0	0	0	0	0	0	0	0	0	0	0	0	0
chr1.11026415-11026540>C1orf127	0	0	0	0	0	0	0	0	0	0	0	0	0	0	0	0	0	0	0	0	0	0	0	0	0	0	0	0	0	0	0	0	0	0	0	0	0	0	0	0	0	0	0	0	0	0	0	0	0
chr1.11030027-11030147>C1orf127	0	0	0	0	0	0	0	0	0	0.348042	0	0	0	0	0	0	0	0	0	0	0	0	0	0	0	0	0	0	0	0	0	0	0	0	0	0	0	0	0	0	0	0	0	0	0	0	0	0	0
chr1.11036213-11036314>C1orf127	0	0	0	0	0	0	0	0	0	0	0	0	0	0	0	0	0	0	0	0	0	0	0	0	0	0	0	0	0	0	0	0	0	0	0	0	0	0	0	0	0	0	0	0	0	0	1.48978	0	0
[truncated: 255,295 more rows]
[truncated: 9 more columns]
