# Supplementary material for: Assessing the accuracy of blood RNA profiles to identify patients with post-concussion syndrome: A pilot study in a military patient population
Source: PLoS One. 2017 Sep 1;12(9):e0183113. doi: 10.1371/journal.pone.0183113 (PMC5581162; doi:10.1371/journal.pone.0183113)
Supplement: S3 DATA — (GZ) [file pone.0183113.s003.gz]

Archive with 1 entries (1 files):
- Hardy_Gene_Reads.txt
