# Supplementary material for: Assessing the accuracy of blood RNA profiles to identify patients with post-concussion syndrome: A pilot study in a military patient population
Source: PLoS One. 2017 Sep 1;12(9):e0183113. doi: 10.1371/journal.pone.0183113 (PMC5581162; doi:10.1371/journal.pone.0183113)
Supplement: S1 Table — (TXT) [file pone.0183113.s004.txt]

Sample ID	Number of Alignments	DIAGNOSIS	SEX	# of concussions	Time Since Concussion	PTSD	Depression	Alcohol/Drug	TX-Antidepressant	TX- Anxiolytic	BMI	Race	Blood Pressure
1	27651450	CONCUSSION	Male	10+	>25	yes	no	no	no	no	Overwei	AA	Pre-Hypertension (120-139 mmHg)
2	21597567	CONCUSSION	Male	10+	>25	yes	yes	yes	yes	yes	Obese	CC	Pre-Hypertension (120-139 mmHg)
3	18879338	CONCUSSION	Male	4-6	>25	yes	yes	no	yes	yes	Obese	AA	Hypertension (>140 mmHg)
4	39820281	CONCUSSION	Male	4-6	13-24	no	no	no	no	yes	Healthy	CC	Pre-Hypertension (120-139 mmHg)
5	16176474	CONCUSSION	Male	4-6	13-24	no	no	yes	yes	yes	Obese	HA	Normotensive (<120 mmHg)
6	25742466	CONCUSSION	Male	1-3	>25	yes	no	no	no	no	Overwei	AA	Pre-Hypertension (120-139 mmHg)
7	42527649	CONCUSSION	Male	4-6	13-24	yes	no	no	yes	no	Overwei	CC	Hypertension (>140 mmHg)
9	22573598	CONCUSSION	Male	4-6	>25	yes	yes	no	yes	yes	Obese	CC	Hypertension (>140 mmHg)
10	19536424	CONTROL	Male	none	n/a	no	no	no	no	no	Overwei	CC	Pre-Hypertension (120-139 mmHg)
12	24009640	CONCUSSION	Male	1-3	no answ	yes	no	no	yes	yes	Obese	HA	Pre-Hypertension (120-139 mmHg)
13	21944419	CONTROL	Female	none	n/a	no	no	no	no	no	Obese	AA	Pre-Hypertension (120-139 mmHg)
14	39157052	CONTROL	Male	none	n/a	yes	yes	no	yes	no	Overwei	CC	Pre-Hypertension (120-139 mmHg)
15	23418059	CONTROL	Male	none	n/a	no	no	no	no	no	Overwei	AA	Pre-Hypertension (120-139 mmHg)
17	21712955	CONTROL	Male	none	n/a	no	no	no	no	no	Healthy	CC	Normotensive (<120 mmHg)
18	17523874	CONTROL	Female	none	n/a	no	no	no	no	no	Healthy	CC	Normotensive (<120 mmHg)
19	14397939	CONTROL	Female	none	n/a	no	no	no	no	no	Obese	CC	Pre-Hypertension (120-139 mmHg)
20	27076260	CONTROL	Male	none	n/a	no	no	no	no	no	Overwei	CC	Hypertension (>140 mmHg)
21	20065931	CONTROL	Male	none	n/a	yes	no	no	no	no	Healthy	CC	Pre-Hypertension (120-139 mmHg)
23	68051846	CONTROL	Male	none	n/a	no	no	no	no	no	Healthy	CC	Normotensive (<120 mmHg)
24	18535552	CONCUSSION	Male	4-6	13-24	no	yes	no	yes	yes	Obese	CC	Hypertension (>140 mmHg)
25	19964400	CONCUSSION	Male	10+	6-12	yes	yes	no	yes	no	Obese	CC	Hypertension (>140 mmHg)
26	15169532	CONTROL	Male	none	n/a	no	no	no	no	no	Obese	HA	Pre-Hypertension (120-139 mmHg)
27	20516326	CONTROL	Female	none	n/a	no	no	no	no	no	Overwei	AA	Normotensive (<120 mmHg)
28	17258888	CONTROL	Male	none	n/a	no	no	no	no	no	Overwei	HA	Normotensive (<120 mmHg)
29	50342251	CONCUSSION	Male	1-3	>25	no	no	no	no	no	Overwei	AA	Pre-Hypertension (120-139 mmHg)
30	14144827	CONTROL	Male	none	n/a	no	no	no	no	no	Obese	CC	Pre-Hypertension (120-139 mmHg)
32	15566021	CONCUSSION	Male	4-6	>25	yes	yes	yes	no	no	Overwei	CC	Hypertension (>140 mmHg)
33	21842592	CONTROL	Male	none	n/a	no	no	no	no	no	Obese	CC	Hypertension (>140 mmHg)
34	19833855	CONCUSSION	Male	7-9	13-24	no	no	no	no	no	Overwei	CC	Pre-Hypertension (120-139 mmHg)
35	8540470	CONCUSSION	Male	4-6	6-12	yes	yes	no	yes	yes	Overwei	AA	Pre-Hypertension (120-139 mmHg)
36	8146868	CONCUSSION	Female	1-3	6-12	yes	yes	no	yes	yes	Healthy	AA	Normotensive (<120 mmHg)
37	33044486	CONCUSSION	Male	4-6	>25	yes	yes	no	yes	no	Obese	CC	Pre-Hypertension (120-139 mmHg)
38	14820645	CONCUSSION	Male	1-3	6-12	no	no	no	no	no	Overwei	CC	Pre-Hypertension (120-139 mmHg)
39	20228633	CONCUSSION	Male	7-9	13-24	no	no	no	no	no	Overwei	CC	Hypertension (>140 mmHg)
40	15586571	CONCUSSION	Male	10+	13-24	yes	no	no	yes	no	Overwei	CC	Hypertension (>140 mmHg)
41	9336353	CONTROL	Male	none	n/a	no	no	no	no	no	Healthy	CC	Pre-Hypertension (120-139 mmHg)
42	83130524	CONCUSSION	Male	4-6	>25	yes	yes	no	yes	yes	Obese	CC	Pre-Hypertension (120-139 mmHg)
43	3122955	CONCUSSION	Female	1-3	>25	no	no	no	no	no	Healthy	AA	Normotensive (<120 mmHg)
44	20123959	CONCUSSION	Female	1-3	>25	yes	yes	no	yes	no	Obese	AA	Hypertension (>140 mmHg)
45	25926565	CONCUSSION	Male	10+	>25	yes	yes	no	yes	yes	Overwei	CC	Normotensive (<120 mmHg)
46	13983757	CONCUSSION	Male	4-6	6-12	yes	yes	no	yes	yes	Obese	CC	Normotensive (<120 mmHg)
47	3261355	CONCUSSION	Male	1-3	>25	no	no	no	no	yes	Overwei	CC	Hypertension (>140 mmHg)
48	34441206	CONTROL	Female	none	n/a	no	no	no	no	no	Overwei	CC	Pre-Hypertension (120-139 mmHg)
49	36945565	CONTROL	Female	none	n/a	no	no	no	no	no	Healthy	AS	Hypertension (>140 mmHg)
50	37013281	CONTROL	Female	none	n/a	no	no	no	no	no	Overwei	HA	Normotensive (<120 mmHg)
51	16106757	CONTROL	Male	none	n/a	no	no	no	no	no	Overwei	HA	Normotensive (<120 mmHg)
52	19971990	CONTROL	Male	none	n/a	no	no	no	no	no	Overwei	AA	Hypertension (>140 mmHg)
53	13498806	CONTROL	Male	none	n/a	no	no	no	no	no	Overwei	CC	Pre-Hypertension (120-139 mmHg)
55	40207773	CONCUSSION	Male	7-9	>25	yes	yes	no	no	yes	Obese	AA	Pre-Hypertension (120-139 mmHg)
61	33872903	CONTROL	Male	none	n/a	no	no	no	no	no	Healthy	CC	Pre-Hypertension (120-139 mmHg)
62	11642440	CONTROL	Male	none	n/a	no	no	no	no	no	Healthy	CC	Normotensive (<120 mmHg)
63	20825133	CONCUSSION	Male	7-9	>25	no	no	no	no	no	Obese	CC	Hypertension (>140 mmHg)
64	23704643	CONCUSSION	Male	4-6	>25	yes	no	no	no	no	Obese	AA	Pre-Hypertension (120-139 mmHg)
65	35855446	CONCUSSION	Male	10+	13-24	yes	no	no	no	yes	Overwei	CC	Pre-Hypertension (120-139 mmHg)
66	11816151	CONTROL	Male	none	n/a	no	no	no	no	yes	no answ	AS	Pre-Hypertension (120-139 mmHg)
67	15905422	CONTROL	Male	none	n/a	no	no	no	no	no	Obese	CC	Hypertension (>140 mmHg)
68	15679169	CONTROL	Male	none	n/a	no	no	no	no	no	Overwei	CC	Hypertension (>140 mmHg)
69	15954862	CONTROL	Male	none	n/a	no	yes	no	yes	no	Healthy	CC	Pre-Hypertension (120-139 mmHg)
